# Supplementary material for: Adventitious rooting in response to long-term cold: a possible mechanism of clonal growth in alpine perennials
Source: Front Plant Sci. 2024 Apr 17;15:1352830. doi: 10.3389/fpls.2024.1352830 (PMC11062184; doi:10.3389/fpls.2024.1352830)
Supplement: Supplementary Figure 1 — Physiological analysis of A. alpina without cold exposure and in response to different durations of cold. Percentage of flowering plants (A) and total leaf number at flowering (B) in plants without cold exposure (0w) and exposed to different durations (4w, 8w, 12w, 16w and 21w) at 4°C followed by 4 weeks in long days (+4wLD). A one-way analysis of variance (ANOVA) followed by Tukey’s multiple comparison post hoc-test with Bonferroni correction showed no statistically significant value. (C) Diagrammatic representation of the experimental design of the physiological analysis in A. alpina without cold exposure. Plants were grown for eight weeks in a LD greenhouse and subsequently maintained in LD for 5 additional weeks. (D) Analysis of the position of adventitious root formation along the main stem in a set of A. alpina plants grown 13 weeks in a LD greenhouse corresponding to eight weeks plants scored for additional 5 weeks. Each column represents a single plant. The percentage of adventitious root in each internode along the main stem is indicated in orange on the right side of the graph. Internodes are numbered from the bottom to the top of the plant. Percentage of Pajares plants with adventitious roots on the main stem (E) and the axillary branches (F) 5 weeks in long days (+5wLD). [file DataSheet_1.zip › Supplementary_Dataset_1.xlsx]

## Sheet: Supplementary Dataset 1
Supplementary Dataset 1. List of unigenes IDs and genes responsive to abscisic acid, auxin, brassinosteroid, cytokinin, ethylene, gibberellin, jasmonic acid and salicylic acid in A. thaliana used for hormone enrichment analyses.

## Sheet: 20210702_Supplementary_Dataset_
All	ABA	Auxin	Brassinosteroid	Cytokinin	Ethylene	Gibberellic acid	Jasmonic acid	Salicylic acid
AT1G01010	AT3G46750	AT3G22810	AT4G11845	AT3G07480	AT1G71520	AT3G10580	AT1G74840	AT3G10580
AT1G01020	AT2G32020	AT3G42800	AT2G40530	AT2G19730	AT3G12900	AT2G39540	AT1G58220	AT1G58220
AT1G01030	AT1G49580	AT5G12050	AT1G13460	AT4G04402	AT5G61890	AT2G30810	AT3G51450	AT1G35515
AT1G01040	AT1G58220	AT4G14740	AT2G17170	AT1G78830	AT4G13620	AT3G19100	AT4G12670	AT3G11280
AT1G01046	AT5G02240	AT1G69160	AT3G21650	AT3G09200	AT1G77640	AT1G62660	AT3G15356	AT5G17960
AT1G01050	AT3G19100	AT5G13350	AT4G20310	AT3G07110	AT4G16750	AT2G14900	AT3G16350	AT3G51440
AT1G01060	AT3G22060	AT1G48660	AT5G03470	AT1G18540	AT1G12630	AT3G11280	AT3G51440	AT1G17520
AT1G01070	AT4G25580	AT1G23160	AT3G09880	AT4G17520	AT2G41710	AT5G17960	AT1G17520	AT4G03470
AT1G01073	AT5G42910	AT2G23440	AT4G15415	AT3G03100	AT1G80580	AT1G22690	AT1G19570	AT3G10595
AT1G01080	AT3G05000	AT1G17520	AT4G02330	AT3G26040	AT5G55620	AT3G10595	AT5G08790	AT4G03500
AT1G01090	AT3G22850	AT5G43870	AT5G08130	AT3G26450	AT1G17520	AT1G74840	AT2G34810	AT1G74840
AT1G01100	AT2G14835	AT3G25880	AT1G32130	AT5G14910	AT5G38820	AT3G10185	AT4G20860	AT4G03440
AT1G01110	AT2G40530	AT3G13980	AT4G12820	AT3G07230	AT1G28160	AT2G18420	AT1G18150	AT4G03450
AT1G01115	AT2G26110	AT1G74840	AT3G26020	AT4G01310	AT1G50680	AT5G50915	AT1G12130	AT3G51450
AT1G01120	AT2G32240	AT5G13360	AT1G74500	AT1G13930	AT2G22200	AT2G31730	AT1G12160	AT4G12670
AT1G01130	AT3G56760	AT3G01130	AT2G44080	AT3G32980	AT2G44940	AT4G28160	AT1G28480	AT5G03350
AT1G01140	AT4G17260	AT5G13370	AT3G05800	AT5G19370	AT1G51120	AT3G16350	AT1G70000	AT2G40530
AT1G01150	AT3G02880	AT5G13380	AT3G50750	AT2G20270	AT2G31730	AT2G34340	AT1G49010	AT5G23650
AT1G01160	AT1G62660	AT4G23915	AT4G36780	AT1G12000	AT1G72570	AT1G16950	AT1G32640	AT5G04760
AT1G01170	AT4G39130	AT3G16350	AT4G18890	AT1G16350	AT3G16280	AT5G23650	AT5G46760	AT1G19570
AT1G01180	AT4G32870	AT1G48670	AT1G78700	AT5G19710	AT5G67010	AT5G04760	AT1G07640	AT5G06950
AT1G01183	AT5G24430	AT1G17350	AT4G31910	AT1G51980	AT5G19880	AT1G18080	AT4G14720	AT5G08790
AT1G01190	AT5G47710	AT1G48690	AT3G57180	AT4G17720	AT4G32800	AT1G12240	AT4G11260	AT3G01420
AT1G01200	AT2G37220	AT5G51470	AT1G75080	AT1G30260	AT2G33710	AT2G37640	AT1G74950	AT4G23170
AT1G01210	AT3G28580	AT1G54200	AT4G15400	AT3G51800	AT1G01250	AT4G25420	AT1G70700	AT1G12130
AT1G01220	AT1G74840	AT5G19140	AT4G39400	ATCG00130	AT1G05710	AT1G70000	AT5G67580	AT1G12160
AT1G01225	AT2G25070	AT1G06400	AT4G18710	AT1G66270	AT5G52020	AT1G49010	AT1G33980	AT1G28480
AT1G01230	AT1G43910	AT3G51800	AT3G61460	AT5G42020	AT3G51440	AT5G08520	AT4G11280	AT2G17520
AT1G01240	AT4G38410	AT4G37900	AT4G35230	AT4G18480	AT5G67000	AT4G19700	AT3G05420	AT1G70000
AT1G01250	AT1G14170	AT3G27580	AT5G01060	AT4G37790	AT4G28140	AT5G67580	AT5G42650	AT1G49010
AT1G01260	AT5G37740	AT5G20990	AT1G50990	AT2G40490	AT1G12890	AT2G04240	AT4G14940	AT5G08520
AT1G01270	AT5G57330	AT4G37390	AT5G46570	AT4G02450	AT2G20350	AT1G54830	AT1G28290	AT1G66700
AT1G01280	AT1G63840	AT2G14960	AT4G00710	AT3G03773	AT1G64380	AT1G08970	AT4G34710	AT5G67580
AT1G01290	AT2G30020	AT2G23170	AT1G01740	AT3G22640	AT1G74840	AT5G14920	AT2G37630	AT1G33980
AT1G01300	AT1G01720	AT1G59500	AT5G59010	AT3G09260	AT4G18450	AT2G36270	AT1G15520	AT4G23810
AT1G01305	AT1G18080	AT5G47370	AT3G54030	AT1G11650	AT5G10120	AT1G74500	AT2G14580	AT1G76680
AT1G01310	AT1G12240	AT1G70000	AT1G63500	AT1G50480	AT3G60490	AT2G45660	AT4G12030	AT2G20580
AT1G01320	AT1G61660	AT1G49010	AT5G41260	AT5G46290	AT5G21960	AT4G24540	AT3G57130	AT5G60600
AT1G01340	AT4G22330	AT1G30690	AT3G09240	AT4G33680	AT3G51450	AT4G25000	AT2G41370	AT1G55870
AT1G01350	AT5G24240	AT4G09160	AT5G42750	AT1G62380	AT3G15356	AT2G37630	AT3G48360	AT4G33680
AT1G01355	AT4G16830	AT3G51670	AT4G30610	AT5G65800	AT4G39780	AT4G35390	AT5G67480	AT2G34690
AT1G01360	AT5G08335	AT2G39550	AT1G03445	AT1G36160	AT3G16350	AT5G15160	AT2G46410	AT4G14400
AT1G01370	AT2G43140	AT4G23570	AT4G03080	AT1G69040	AT1G77200	AT5G67480	AT4G01060	AT2G13810
AT1G01380	AT5G28770	AT4G11260	AT1G08420	AT1G16880	AT5G65100	AT5G66815	AT2G46830	AT5G54610
AT1G01390	AT3G01420	AT5G42190	AT2G27210	AT3G18780	AT1G22810	AT2G46830	AT4G19810	AT2G37630
AT1G01400	AT3G44460	AT1G21410	AT4G33430	AT3G12380	AT1G19210	AT4G36880	AT2G44050	AT1G15520
AT1G01410	AT2G40340	AT5G67580	AT1G19350	AT4G25050	AT5G07580	AT4G26150	AT5G64930	AT5G13320
AT1G01420	AT1G18100	AT3G14370	AT2G01950	AT3G48990	AT1G70000	AT1G24590	AT4G14110	AT2G14580
AT1G01430	AT1G12130	AT5G08560	AT2G42080	AT4G24080	AT1G74930	AT2G03500	AT4G23600	AT3G61190
AT1G01440	AT4G37790	AT4G27260	AT3G63310	AT1G07890	AT5G18560	AT5G11260	AT2G39940	AT5G63160
AT1G01448	AT1G68670	AT4G10100	AT2G40400	AT4G35000	AT3G46060	AT1G66340	AT4G02570	AT3G48360
AT1G01450	AT4G36830	AT2G22810	AT4G39070	AT1G11910	AT5G42190	AT1G69530	AT2G39770	AT1G05690
AT1G01453	AT2G23430	AT4G11280	AT5G66815	AT3G22890	AT5G09860	AT5G24860	AT1G21910	AT5G67480
AT1G01460	AT5G15960	AT1G54060	AT5G02800	AT4G09650	AT5G67580	AT2G26300	AT3G11670	AT4G37610
AT1G01470	AT5G15970	AT1G16540	AT3G26940	ATMG01190	AT5G08560	AT1G48270	AT1G51360	AT5G66815
AT1G01471	AT3G63210	AT3G24650	AT4G34160	AT2G47000	AT5G65130	AT3G05120	AT3G50660	AT4G04695
AT1G01480	AT5G26340	AT5G13680	AT3G50660	AT1G05180	AT1G62300	AT3G63010	AT5G09980	AT2G46410
AT1G01490	AT1G70000	AT5G09810	AT5G04240	AT1G78100	AT4G11280	AT5G27320	AT1G17440	AT4G01060
AT1G01500	AT5G08520	AT5G13790	AT4G08950	AT1G22220	AT2G05830	AT4G02780	AT5G67160	AT1G21250
AT1G01510	AT1G32640	AT5G57390	AT3G51550	AT5G16840	AT2G40220	AT1G79460	AT1G63650	AT2G46830
AT1G01520	AT5G60980	AT5G10510	AT5G58870	AT5G04430	AT5G64750	AT5G25900	AT1G54040	AT1G30460
AT1G01530	AT2G39550	AT5G65510	AT5G10450	AT5G53400	AT1G62380	AT1G74670	AT5G03280	AT4G23270
AT1G01540	AT3G28210	AT3G28970	AT1G48270	AT3G49010	AT3G05420	AT2G36830	AT3G23240	AT4G23280
AT1G01550	AT5G49470	AT2G17800	AT1G75750	AT1G31880	AT5G57390	AT1G75750	AT5G47220	AT3G45860
AT1G01560	AT1G67890	AT1G48410	AT1G22300	AT2G26980	AT5G10510	AT4G09610	AT3G15210	AT4G23130
AT1G01570	ATCG00490	AT2G37630	AT1G78300	AT3G63140	AT5G65510	AT4G09600	AT3G16770	AT3G50930
AT1G01580	AT1G10930	AT2G36910	AT5G65430	AT4G39330	AT5G60360	AT5G15230	AT1G76930	AT5G48485
AT1G01590	AT1G67800	AT3G28860	AT1G35160	AT5G50920	AT5G05730	AT3G02885	AT1G61340	AT1G21910
AT1G01600	AT5G63980	AT3G62150	AT1G06390	AT4G28520	AT1G25220	AT5G56860	AT3G44860	AT1G75270
AT1G01610	AT5G60410	AT2G47000	AT3G46290	AT4G34160	AT4G13040	AT1G14920	AT4G32940	AT4G10500
AT1G01620	AT5G67580	AT3G53480	AT1G30570	AT4G11140	AT1G16060	AT5G59845	AT5G37500	AT5G24530
AT1G01630	AT5G08560	AT5G43700	AT2G18300	AT4G23750	AT1G15520	AT5G51810	AT1G53940	AT1G71220
AT1G01640	AT1G58340	AT2G38120	AT4G30410	AT5G53290	AT2G38120	AT5G07200	AT1G14920	AT1G08720
AT1G01650	AT4G27710	AT1G05180	AT2G43060	AT4G27950	AT1G19220	AT1G60980	AT3G27920	AT5G05190
AT1G01660	AT1G54160	AT1G04250	AT4G12810	AT2G46310	AT3G59900	AT1G44090	AT5G41315	AT3G48090
AT1G01670	AT5G47670	AT1G54990	AT1G67160	AT3G61630	AT3G12500	AT1G15550	AT1G42540	AT4G39030
AT1G01680	AT1G54830	AT1G59750	AT3G03730	AT2G47430	AT2G14580	AT1G80340	AT3G51480	AT1G44830
AT1G01690	AT1G08970	AT2G28350	AT5G22260	AT4G26150	AT1G14685	AT4G21690	AT4G23100	AT1G76930
AT1G01695	AT5G53000	AT2G46530	AT5G26230	AT1G04410	AT1G68120	AT1G80330	AT5G27380	AT1G61340
AT1G01700	AT5G14920	AT1G34310	AT1G74660	AT3G27925	AT2G21240	AT3G27920	AT1G53130	AT3G44860
AT1G01710	AT5G40010	AT1G34170	AT5G17800	AT5G16710	AT4G38910	AT3G58070	AT4G34460	AT4G32940
AT1G01720	AT3G02860	AT1G35540	AT5G62380	AT1G24590	AT5G42520	AT5G06650	AT3G50480	AT3G02885
AT1G01725	AT2G13540	AT1G35520	AT2G41230	AT1G78630	AT2G35550	AT1G68360	AT1G44350	AT5G40990
AT1G01730	AT4G26080	AT4G30080	AT5G39860	AT1G05190	AT2G01930	AT1G07430	AT3G23050	AT1G53940
AT1G01740	AT5G57050	AT1G77850	AT2G42870	AT5G10360	AT5G36890	AT1G26960	AT1G47510	AT1G14920
AT1G01750	AT3G24650	AT3G61830	AT3G58850	AT3G04790	AT1G05690	AT5G39760	AT2G46370	AT4G03550
AT1G01760	AT2G40220	AT1G19220	AT2G26710	AT1G17440	AT2G46830	AT2G18300	AT3G16470	AT2G29420
AT1G01770	AT2G36270	AT5G62000	AT3G16570	AT1G12980	AT5G03730	AT4G30410	AT3G22275	AT2G32690
AT1G01780	AT4G23450	AT1G35240	AT1G13260	AT1G74030	AT3G50260	AT2G43060	AT3G11180	AT2G05520
AT1G01790	AT5G01520	AT1G34410	AT3G48430	AT5G03280	AT4G02570	AT5G66730	AT2G38240	AT3G20470
AT1G01800	AT5G58787	AT1G34390	AT4G38740	AT3G16770	AT3G53280	AT4G23060	AT3G55970	AT1G53130
AT1G01810	AT4G11690	AT1G43950	AT2G24000	AT1G15140	AT4G11140	AT1G01060	AT1G19180	AT3G50480
AT1G01820	AT1G66600	AT5G60450	AT2G24010	AT1G20020	AT1G68550	AT5G61850	AT5G13220	AT5G24360
AT1G01830	AT1G51965	AT1G30330	AT3G02110	AT5G01600	AT3G25890	AT5G13910	AT3G43440	AT1G73260
AT1G01840	AT5G64750	AT5G37020	AT4G00720	AT2G36460	AT1G25470	AT5G02840	AT5G20900	AT2G37710
AT1G01860	AT4G11890	AT4G23980	AT2G30980	AT2G29080	AT4G23750	AT1G67100	AT3G17860	AT5G65600
AT1G01870	AT5G51760	AT3G26810	AT2G17090	AT1G48270	AT5G53290	AT5G44610	AT1G48500	AT2G32800
AT1G01880	AT1G55870	AT4G12550	AT1G71830	AT5G66510	AT4G27950	AT1G74660	AT1G17380	AT4G35890
AT1G01890	AT2G46510	AT3G07390	AT1G34210	AT5G20630	AT2G46310	AT2G32460	AT1G72450	AT1G01060
AT1G01900	AT5G13680	AT2G04160	AT2G13790	AT5G06650	AT3G61630	AT3G55730	AT2G34600	AT2G14560
AT1G01910	AT3G54770	AT2G34680	AT1G50030	AT1G68360	AT1G22985	AT1G06180	AT1G30135	AT4G20380
AT1G01920	AT3G56850	AT2G33310	AT2G42580	AT5G35630	AT1G71130	AT5G15310	AT1G19640	AT5G02840
AT1G01930	AT1G69260	AT3G59900	AT5G54380	AT1G03850	AT1G49120	AT3G27810	AT5G05600	AT3G04290
AT1G01940	AT1G13740	AT5G13320	AT3G20780	AT1G78370	AT5G61590	AT5G40350	AT2G32800	AT4G25560
AT1G01950	AT3G29575	AT2G32410	AT5G57560	AT1G79530	AT1G21910	AT3G13890	AT4G35890	AT5G47010
AT1G01960	AT5G20910	AT5G65940	AT5G58220	AT3G14420	AT1G24590	AT5G61420	AT1G01060	AT4G01370
AT1G01970	AT5G17640	AT3G02260	AT1G71930	AT5G49720	AT5G67190	AT5G07690	AT4G22880	AT1G18350
AT1G01980	AT3G19290	AT4G31910	AT1G14000	AT3G10520	AT2G23340	AT3G28910	AT4G00830	AT2G22370
AT1G01990	AT1G49720	AT4G18710	AT4G30270	AT2G33210	AT1G18330	AT1G74650	AT5G02840	AT2G28230
AT1G02000	AT1G45249	AT1G31880	AT4G28720	AT5G23120	AT4G24800	AT5G06100	AT1G55020	AT2G20370
AT1G02010	AT4G34000	AT2G01950		AT3G54050	AT2G25490	AT1G57560	AT3G45140	AT3G09230
AT1G02020	AT2G05710	AT5G63160		AT3G15150	AT5G25350	AT1G18570	AT1G17420	AT3G02940
AT1G02030	AT1G12420	AT3G48360		AT5G35750	AT1G08720	AT3G01530	AT3G03760	AT3G55730
AT1G02040	AT5G53470	AT5G67480		AT1G27320	AT1G17440	AT5G59780	AT5G47010	AT1G48000
AT1G02050	AT1G77120	AT4G37610		AT5G10720	AT2G19560	AT4G09460	AT4G01370	AT1G06180
AT1G02060	AT3G48170	AT1G47485		AT1G80100	AT1G12980	AT1G68320	AT2G43790	AT2G31180
AT1G02065	AT1G44170	AT5G66815		AT1G03430	AT2G20880	AT3G11440	AT1G70170	AT5G15310
AT1G02070	AT4G34240	AT5G01270		AT3G21510	AT1G03800	AT5G65790	AT5G40440	AT3G61250
AT1G02074	AT1G54100	AT4G32810		AT3G29350	AT1G28370	AT5G67300	AT3G09940	AT2G47190
AT1G02080	AT4G25000	AT5G01490		AT5G39340	AT1G28360	AT5G47390	AT3G06490	AT5G61420
AT1G02090	AT4G13510	AT3G22650		AT4G16780	AT5G44210	AT1G71030	AT3G55730	AT5G07690
AT1G02100	AT1G35720	AT2G46830		AT2G33880	AT2G35700	AT2G27300	AT1G66370	AT1G22640
AT1G02110	AT2G38750	AT1G22920		AT2G18300	AT1G44830	AT5G63470	AT1G66380	AT3G28910
AT1G02120	AT5G20635	AT1G71230		AT4G16420	AT3G23220	AT5G39860	AT1G06180	AT1G74650
AT1G02130	AT2G17800	AT4G02570		AT3G16360	AT2G25820	AT3G28857	AT2G31180	AT4G34990
AT1G02136	AT5G51300	AT2G02560		AT1G09700	AT5G25190	AT1G09530	AT3G23250	AT3G09370
AT1G02140	AT5G46750	AT5G55910		AT1G80440	AT5G03280	AT2G20180	AT5G15310	AT5G11510
AT1G02145	AT1G24120	AT4G26610		AT1G15670	AT3G04580	AT2G25170	AT3G61250	AT5G02320
AT1G02150	AT4G34710	AT5G47750		AT3G59940	AT5G57090	AT2G36890	AT3G27810	AT4G38620
AT1G02160	AT5G05700	AT1G24590		AT1G70510	AT3G51770	AT2G01570	AT5G40350	AT3G48920
AT1G02170	AT3G11240	AT5G14960		AT5G25220	AT5G50080	AT5G37260	AT5G61420	AT5G12870
AT1G02180	AT1G16060	AT5G54510		AT2G44060	AT1G66340	AT4G01280	AT5G07690	AT3G46130
AT1G02190	AT5G19330	AT4G03400		AT1G03475	AT3G23150	AT5G52660	AT3G28910	AT5G54230
AT1G02205	AT3G18490	AT5G22220		AT3G08940	AT3G25730	AT3G09600	AT4G34990	AT1G57560
AT1G02210	AT1G71960	AT2G25930		AT1G73060	AT3G23240	AT1G66350	AT5G60890	AT1G18570
AT1G02220	AT1G04120	AT3G11220		AT1G56070	AT5G61600	AT3G03450	AT3G09370	AT5G59780
AT1G02228	AT1G17840	AT5G50320		AT5G45930	AT5G51190	AT5G17490	AT4G38620	AT4G09460
AT1G02230	AT1G51500	AT2G45000		AT4G02530	AT5G07310	AT2G40830	AT1G18710	AT1G08810
AT1G02250	AT2G28350	AT1G12980		AT5G07020	AT3G20310	AT1G50420	AT1G57560	AT1G68320
AT1G02260	AT5G62000	AT5G09410		AT3G47520	AT2G47520	AT5G66350	AT1G18570	AT1G79180
AT1G02270	AT2G21230	AT5G03280		AT1G74660	AT1G72360	AT4G24210	AT3G01530	AT3G11440
AT1G02280	AT2G35940	AT5G57090		AT4G37910	AT1G53170	AT5G48170	AT5G59780	AT5G65790
AT1G02290	AT1G52400	AT1G66340		AT2G01530	AT5G43410	AT3G50500	AT4G09460	AT2G16720
AT1G02300	AT4G31910	AT2G33860		AT5G06100	AT1G33760	AT3G11540	AT1G08810	AT4G37260
AT1G02305	AT4G35230	AT1G26870		AT4G01540	AT2G40940	AT3G51060	AT1G79180	AT3G50060
AT1G02310	AT1G31880	AT5G54500		AT5G62380	AT1G04310	AT4G36260	AT4G37260	AT3G49690
AT1G02320	AT3G48360	AT5G08640		AT5G53460	AT4G17500	AT5G66880	AT4G05100	AT5G10280
AT1G02330	AT5G51990	AT3G63300		AT3G27890	AT5G47220	AT1G49950	AT5G07700	AT1G34670
AT1G02335	AT4G21670	AT1G14350		AT2G43750	AT1G50640	AT3G49850	AT5G10280	AT3G47600
AT1G02340	AT2G33540	AT3G26790		AT3G54010	AT3G15210	AT5G59430	AT3G47600	AT1G74430
AT1G02350	AT3G19600	AT1G53940		AT1G21750	AT5G47230	AT3G47620	AT1G74430	AT5G62470
AT1G02360	AT3G17980	AT4G02520		AT4G25130	AT4G17490	AT2G45900	AT5G67300	AT5G67300
AT1G02370	AT2G01540	AT1G28130		AT3G49120	AT5G35220	AT2G38560	AT5G47390	AT5G47390
AT1G02380	AT1G48590	AT4G03190		AT5G09660	AT3G20770	AT3G46590	AT1G71030	AT1G71030
AT1G02390	AT1G70790	AT4G32690		AT1G32060	AT2G27050	AT4G36410	AT2G39030	AT5G36970
AT1G02391	AT1G66360	AT2G20000		AT4G35630	AT5G21120	AT5G52830	AT3G15510	AT5G06320
AT1G02400	AT1G73580	AT5G66700		AT1G61520	AT1G73730	AT4G30270	AT3G15500	AT1G02860
AT1G02405	AT1G70810	AT4G32880		AT2G20260	AT2G44840	AT1G10480	AT1G64280	AT1G15780
AT1G02410	AT1G23140	AT4G16780		AT1G52230	AT1G04370	AT1G67030	AT4G28910	AT1G64280
AT1G02420	AT4G17615	AT3G01220		AT1G79040	AT2G31230	AT2G41940	AT5G45110	AT4G19660
AT1G02430	AT5G47100	AT4G36740		AT5G58140	AT3G16770		AT4G19660	AT5G46050
AT1G02440	AT5G04870	AT4G16420		AT2G25170	AT4G02680		AT5G46050	AT2G04450
AT1G02450	AT2G17290	AT4G37580		AT4G32260	AT5G58550		AT2G26690	AT3G50410
AT1G02460	AT1G18890	AT1G09700		AT4G20260	AT1G54490		AT5G18860	AT2G06010
AT1G02470	AT3G51850	AT1G52830		AT4G39403	AT1G31930		AT1G06160	AT5G06960
AT1G02475	AT2G41860	AT3G23050		AT1G05850	AT2G28160		AT2G28900	AT2G40000
AT1G02480	AT4G21940	AT4G14560		AT4G28750	AT3G51550		AT5G11270	AT3G22231
AT1G02490	AT2G17890	AT4G28640		AT1G19770	AT3G08040		AT4G14713	AT5G49570
AT1G02500	AT5G12180	AT1G04550		AT4G38630	AT1G71450		AT1G73080	AT3G52430
AT1G02510	AT4G36070	AT4G14550		AT1G64520	AT4G32940		AT1G17750	AT4G05320
AT1G02520	AT5G19450	AT1G80390		AT1G78080	AT5G40990		AT3G52430	AT5G43470
AT1G02530	AT1G61950	AT1G51950		AT3G16857	AT1G53940		AT1G25540	AT2G36890
AT1G02540	AT1G35670	AT3G15540		AT4G31920	AT5G38480		AT2G18790	AT1G43160
AT1G02550	AT2G38910	AT3G23030		AT1G67710	AT1G14920		AT5G44420	AT5G13330
AT1G02560	AT4G04720	AT2G46990		AT2G25180	AT2G05520		AT1G71020	AT2G01570
AT1G02570	AT4G04710	AT5G25890		AT2G27070	AT4G34460		AT5G64900	AT2G33380
AT1G02575	AT4G04740	AT4G32280		AT2G01760	AT2G36450		AT1G56650	AT5G37260
AT1G02580	AT2G31500	AT3G62100		AT1G74890	AT5G10720		AT1G32230	AT4G01280
AT1G02590	AT2G35890	AT3G17600		AT2G40670	AT3G50480		AT2G36890	AT5G52660
AT1G02600	AT4G38230	AT2G01200		AT3G56380	AT4G37580		AT5G53060	AT3G09600
AT1G02610	AT4G04700	AT5G57420		AT5G58080	AT1G68765		AT1G43160	AT1G66350
AT1G02620	AT5G66210	AT1G15050		AT1G49190	AT4G19690		AT5G13330	AT3G03450
AT1G02630	AT1G76040	AT1G15580		AT4G16110	AT1G70510		AT2G01570	AT5G17490
AT1G02640	AT1G74740	AT5G65670		AT3G62670	AT4G32040		AT5G37260	AT4G03110
AT1G02650	AT4G04695	AT4G05530		AT5G07210	AT3G45410		AT4G01280	AT1G14790
AT1G02660	AT3G57530	AT4G14430		AT3G04280	AT1G01060		AT5G52660	AT5G13170
AT1G02670	AT1G50700	AT2G04550		AT5G62120	AT5G13910		AT3G09600	AT2G03760
AT1G02680	AT5G19360	AT1G04100		AT1G59940	AT4G20380		AT1G66350	AT4G16890
AT1G02681	AT4G09570	AT3G04730		AT2G41310	AT5G02840		AT3G03450	AT2G43710
AT1G02690	AT4G23650	AT2G22670		AT1G10470	AT2G43790		AT5G17490	AT3G11820
AT1G02700	AT1G70670	AT1G47510		AT3G48100	AT1G73500		AT5G63970	AT3G52400
AT1G02710	AT3G51920	AT2G46370		AT5G62920	AT2G22370		AT1G79380	AT1G49950
AT1G02720	AT5G58940	AT1G01060		AT1G19050	AT5G40440		AT2G39730	AT3G49850
AT1G02730	AT4G35310	AT5G12330		AT3G57040	AT2G42680		AT4G35770	AT5G59430
AT1G02740	AT5G12480	AT1G27340		AT5G02870	AT3G58680		AT4G04920	AT1G22070
AT1G02750	AT3G20410	AT4G32551		AT2G37270	AT3G24500		AT4G37760	AT3G46590
AT1G02760	AT3G10660	AT2G32700		AT3G27850	AT3G12820		AT1G74020	AT5G03780
AT1G02770	AT5G23580	AT5G02840		ATCG00780	AT3G06490		AT3G51420	AT1G06910
AT1G02780	AT4G01060	AT1G77690		AT3G25920	AT3G55730		AT5G59090	AT1G05560
AT1G02790	AT5G27420	AT5G01240		AT3G25520	AT2G47460		AT1G74100	AT1G79680
AT1G02800	AT3G07370	AT2G21050		AT5G40950	AT2G31180		AT5G07010	AT1G21270
AT1G02810	AT1G20630	AT1G64625		AT5G30510	AT3G23250		AT2G43710	AT4G31800
AT1G02813	AT3G17510	AT5G45800		AT2G21660	AT5G15310		AT3G11820	AT5G24110
AT1G02816	AT5G01810	AT2G39175		AT4G39260	AT2G47190		AT3G52400	AT5G22570
AT1G02820	AT5G45820	AT4G17788		AT1G49600	AT5G07690		AT1G49950	AT1G13960
AT1G02830	AT2G26980	AT5G46845		AT4G38740	AT3G28910		AT3G49850	AT1G80840
AT1G02840	AT2G33590	AT1G20375		AT3G62030	AT4G34990		AT5G59430	AT2G40750
AT1G02850	AT3G50530	AT1G74660		AT3G25230	AT5G06100		AT4G16740	AT2G25000
AT1G02860	AT2G41140	AT1G10210		AT4G01850	AT3G09370		AT1G61120	AT5G01900
AT1G02870	AT2G46700	AT2G46070		AT5G45890	AT5G02320		AT2G24210	AT3G56400
AT1G02880	AT3G50360	AT5G45550		AT1G28560	AT1G18570		AT1G72260	AT3G51430
AT1G02890	AT5G20720	AT1G19850		AT3G11540	AT5G59780		AT4G32570	AT2G04880
AT1G02900	AT3G47860	AT2G42620		AT3G02180	AT3G11440		AT1G15750
AT1G02910	AT2G46830	AT3G55730		AT5G42890	AT1G56160		AT5G13930
AT1G02920	AT2G23070	AT2G47460		AT4G08390	AT4G37260		AT4G09820
AT1G02930	AT4G19810	AT2G31180		AT1G47420	AT4G05100		AT3G46590
AT1G02940	AT2G42530	AT3G23250		AT2G14920	AT3G50060		AT1G06910
AT1G02950	AT1G29395	AT5G15310		AT1G13420	AT3G47600		AT2G24850
AT1G02952	AT2G15970	AT3G28910		AT1G13430	AT5G67300		AT4G12570
AT1G02960	AT2G42540	AT3G09370		AT5G58070	AT5G47390		AT5G06600
AT1G02965	AT1G20440	AT1G57560		AT3G47620	AT1G71030		AT3G11910
AT1G02970	AT5G41790	AT1G18570		AT1G69690	AT5G39610		AT5G54060
AT1G02980	AT1G62810	AT1G09540		AT5G42980	AT5G04950		AT5G24780
AT1G02990	AT5G20650	AT4G37260		AT3G15360	AT5G56080		AT5G24770
AT1G03000	AT4G23600	AT5G07700		AT3G16640	AT5G20730		AT4G26850
AT1G03010	AT1G05470	AT3G50060		AT3G46740	AT1G06160		AT5G55120
AT1G03020	AT1G03880	AT1G34670		AT3G55440	AT2G41230		AT1G13960
AT1G03022	AT4G28520	AT3G47600		AT3G54640	AT2G41225		AT5G26170
AT1G03030	AT5G44120	AT5G67300		AT1G78240	AT3G04720		AT5G64810
AT1G03040	AT5G46210	AT5G47390		AT5G37640	AT3G15730		AT3G56400
AT1G03050	AT4G23260	AT2G22240		AT5G54060	AT1G52570		AT3G51430
AT1G03055	AT4G21410	AT5G39610		AT4G11150	AT3G52430
AT1G03060	AT4G04490	AT1G56010		AT5G42270	AT1G77110
AT1G03070	AT2G38340	AT4G17980		AT2G30950	AT5G44420
AT1G03080	AT2G21490	AT5G62380		AT1G71930	AT3G20840
AT1G03090	AT3G50980	AT5G20730		AT5G67500	AT1G51190
AT1G03100	AT5G45830	AT1G12110		AT5G15090	AT4G39403
AT1G03103	AT3G55610	AT5G63310		AT2G01830	AT1G05850
AT1G03106	AT2G39800	AT3G50410		AT4G28720	AT5G64900
AT1G03110	AT5G41560	AT3G54010		AT1G10480	AT1G56650
AT1G03120	AT5G52050	AT1G22530		AT1G67030	AT5G40770
AT1G03130	AT1G80710	AT4G29940		AT2G41940	AT3G62680
AT1G03140	AT2G31470	AT1G59870			AT5G54190
AT1G03150	AT4G15910	AT5G56290			AT4G27440
AT1G03160	AT3G05700	AT2G19690			AT2G38210
AT1G03170	AT2G19430	AT3G05630			AT1G32230
AT1G03180	AT1G76260	AT3G59060			AT4G34410
AT1G03190	AT1G61210	AT2G43010			AT1G13260
AT1G03200	AT1G59610	AT3G16500			AT1G68840
AT1G03210	AT4G12480	AT4G29080			AT1G46768
AT1G03220	AT2G25930	AT2G25170			AT4G36900
AT1G03230	AT1G76180	AT1G73590			AT5G19790
AT1G03240	AT1G08930	AT1G70940			AT1G53910
AT1G03250	AT1G20450	AT2G01420			AT3G14230
AT1G03260	AT2G17840	AT5G16530			AT1G22190
AT1G03270	AT3G55830	AT1G77110			AT1G78080
AT1G03280	AT3G63060	AT1G23080			AT1G43160
AT1G03290	AT3G11220	AT5G15100			AT5G13330
AT1G03300	AT5G11260	AT1G71090			AT4G06746
AT1G03310	AT3G18390	AT1G76520			AT2G28550
AT1G03320	AT2G38280	AT1G76530			AT2G01570
AT1G03330	AT1G70800	AT2G17500			AT1G64060
AT1G03340	AT1G08720	AT5G01990			AT4G16110
AT1G03350	AT2G41070	AT5G65980			AT5G44790
AT1G03360	AT5G40280	AT2G34650			AT5G37260
AT1G03365	AT1G08920	AT5G54490			AT4G01280
AT1G03370	AT5G42950	AT2G26700			AT5G52660
AT1G03380	AT5G03280	AT3G20840			AT3G09600
AT1G03390	AT1G66340	AT1G51190			AT2G26070
AT1G03400	AT3G20310	AT4G39403			AT1G66350
AT1G03410	AT5G43410	AT1G56650			AT3G03450
AT1G03420	AT3G15210	AT5G40770			AT5G17490
AT1G03430	AT3G55620	AT3G62680			AT1G25490
AT1G03440	AT3G60240	AT3G53970			AT5G10520
AT1G03445	AT5G58430	AT3G21110			AT1G75950
AT1G03457	AT1G76930	AT2G47750			AT1G49820
AT1G03470	AT2G23460	AT4G35020			AT1G58250
AT1G03475	AT4G34390	AT4G38630			AT3G54990
AT1G03490	AT1G31930	AT1G64520			AT2G39250
AT1G03495	AT1G61340	AT1G31340			AT5G45890
AT1G03502	AT4G08980	AT5G17300			AT4G02380
AT1G03506	AT4G33360	AT5G37260			AT4G04920
AT1G03510	AT5G58560	AT4G01280			AT1G15360
AT1G03515	AT5G63910	AT3G09600			AT5G11190
AT1G03520	AT3G59380	AT1G78570			AT5G25390
AT1G03530	AT3G51550	AT5G20570			AT5G60120
AT1G03540	AT3G08040	AT1G07910			AT5G67180
AT1G03545	AT3G11050	AT4G33880			AT1G49950
AT1G03550	AT4G04020	AT1G27740			AT3G49850
AT1G03560	AT1G14350	AT5G45710			AT5G59430
AT1G03570	AT1G43670	AT1G25490			AT1G25560
AT1G03580	AT4G38970	AT4G36800			AT4G24180
AT1G03590	AT5G58870	AT1G75950			AT5G11590
AT1G03600	AT2G26300	AT5G13300			AT3G23230
AT1G03610	AT1G52920	AT5G45890			AT1G36060
AT1G03620	AT2G46270	AT1G43850			AT5G24520
AT1G03630	AT1G48270	AT2G18120			AT3G62980
AT1G03640	AT2G47180	AT1G75520			AT3G46590
AT1G03650	AT1G56600	AT3G54430			AT1G70560
AT1G03660	AT5G63510	AT1G19790			AT4G24670
AT1G03670	AT3G48680	AT2G21400			AT1G21140
AT1G03680	AT1G75750	AT1G28560			AT1G76800
AT1G03687	AT5G37500	AT1G04240			AT3G25190
AT1G03700	AT5G13200	AT5G66350			AT3G11100
AT1G03710	AT1G22300	AT3G53020			AT4G32330
AT1G03720	AT1G14920	AT4G24500			AT3G54320
AT1G03730	AT5G25980	AT4G13520			AT1G79700
AT1G03740	AT3G04110	AT3G24280			AT1G13960
AT1G03743	AT2G43350	AT5G18010			AT2G21150
AT1G03746	AT4G38680	AT5G18020			AT3G51430
AT1G03750	AT2G22660	AT5G18030			AT1G10480
AT1G03760	AT2G32690	AT5G18050
AT1G03770	AT2G05520	AT5G18060
AT1G03780	AT3G20470	AT5G18080
AT1G03790	AT2G45200	AT3G03850
AT1G03800	AT1G64990	AT3G03840
AT1G03810	AT4G27630	AT3G03830
AT1G03820	AT4G34460	AT3G03820
AT1G03830	AT4G20940	AT1G29440
AT1G03840	AT2G18960	AT5G27780
AT1G03850	AT5G20270	AT4G38850
AT1G03860	AT2G30470	AT2G45210
AT1G03870	AT5G59220	AT1G79130
AT1G03880	AT1G07430	AT1G16510
AT1G03890	AT2G17820	AT1G29490
AT1G03900	AT5G35750	AT1G56150
AT1G03905	AT1G27320	AT3G12830
AT1G03910	AT5G10720	AT4G34770
AT1G03920	AT5G03740	AT2G18010
AT1G03930	AT5G63110	AT5G66260
AT1G03935	AT5G08450	AT2G21220
AT1G03940	AT3G61890	AT4G38825
AT1G03950	AT2G46680	AT4G38840
AT1G03960	AT1G75240	AT4G38860
AT1G03970	AT5G65310	AT4G09530
AT1G03980	AT2G22430	AT3G51200
AT1G03982	AT5G23320	AT4G34780
AT1G03990	AT1G17550	AT4G13790
AT1G04000	AT1G74520	AT4G34790
AT1G04010	AT5G62490	AT5G53590
AT1G04020	AT1G69700	AT4G00880
AT1G04030	AT4G24960	AT2G46690
AT1G04040	AT5G50720	AT3G61900
AT1G04050	AT1G72770	AT4G22620
AT1G04070	AT1G13300	AT4G12410
AT1G04080	AT1G09700	AT4G31320
AT1G04090	AT1G51800	AT2G24400
AT1G04100	AT2G04550	AT3G43120
AT1G04110	AT1G47510	AT4G34800
AT1G04120	AT1G34120	AT2G28085
AT1G04130	AT4G18010	AT5G42410
AT1G04140	AT1G05630	AT5G03310
AT1G04150	AT1G19870	AT2G36210
AT1G04160	AT1G26120	AT2G37030
AT1G04170	AT3G02410	AT3G20220
AT1G04171	AT5G13530	AT3G09870
AT1G04180	AT3G08550	AT4G34750
AT1G04190	AT5G01550	AT4G34810
AT1G04200	AT5G01540	AT4G34760
AT1G04210	AT4G35890	AT1G75580
AT1G04220	AT1G01060	AT1G75590
AT1G04230	AT3G51810	AT1G19840
AT1G04240	AT2G40170	AT1G19830
AT1G04250	AT1G18390	AT5G50760
AT1G04260	AT2G40190	AT1G76190
AT1G04270	AT1G21970	AT3G53250
AT1G04280	AT5G01560	AT1G43040
AT1G04290	AT5G02840	AT3G60690
AT1G04295	AT5G54270	AT2G21210
AT1G04300	AT1G15080	AT1G20470
AT1G04310	AT5G59320	AT1G29420
AT1G04320	AT5G59310	AT1G29430
AT1G04330	AT1G55020	AT1G29450
AT1G04340	AT1G02340	AT1G29460
AT1G04350	AT3G09770	AT1G29500
AT1G04360	AT2G36530	AT1G29510
AT1G04370	AT3G53110	AT5G10990
AT1G04380	AT3G50970	AT2G21200
AT1G04390	AT5G52300	AT5G20810
AT1G04400	AT5G52310	AT3G03847
AT1G04410	AT1G51940	AT3G12955
AT1G04420	AT1G01560	AT5G20820
AT1G04425	AT4G01370	AT1G17345
AT1G04430	AT2G43790	AT1G72430
AT1G04440	AT3G18040	AT2G16580
AT1G04445	AT2G22370	AT4G36110
AT1G04450	AT5G52900	AT2G26740
AT1G04457	AT4G37040	AT4G16340
AT1G04470	AT1G73687	AT1G79200
AT1G04480	AT1G18075	AT3G51060
AT1G04490	AT2G39175	AT4G36260
AT1G04500	AT4G17788	AT1G80680
AT1G04501	AT5G46845	AT1G33410
AT1G04510	AT2G34208	AT4G16890
AT1G04520	AT2G32273	AT1G50030
AT1G04530	AT5G44610	AT1G49950
AT1G04540	AT1G74660	AT3G49850
AT1G04550	AT3G63150	AT5G59430
AT1G04555	AT3G45640	AT1G53230
AT1G04560	AT5G40440	AT2G42580
AT1G04570	AT2G32510	AT3G59280
AT1G04580	AT1G05100	AT1G15750
AT1G04590	AT3G50310	AT5G55540
AT1G04600	AT4G14605	AT5G37770
AT1G04610	AT3G24500	AT5G57560
AT1G04620	AT2G32460	AT1G10840
AT1G04625	AT3G06490	AT5G13930
AT1G04630	AT3G55730	AT3G55120
AT1G04635	AT1G48000	AT5G07990
AT1G04640	AT3G30210	AT5G24520
AT1G04645	AT2G47190	AT3G62980
AT1G04650	AT1G22640	AT1G70560
AT1G04660	AT4G34990	AT3G21640
AT1G04670	AT5G06100	AT1G08030
AT1G04680	AT4G28110	AT3G13300
AT1G04684	AT5G16600	AT1G71930
AT1G04690	AT5G54230	AT1G14000
AT1G04700	AT1G18570	AT1G53700
AT1G04710	AT1G17950	AT1G75500
AT1G04720	AT1G08810	AT2G47260
AT1G04730	AT4G37260	AT3G03660
AT1G04750	AT4G05100	AT3G11260
AT1G04760	AT5G49620	AT5G57740
AT1G04770	AT5G16770	AT4G30290
AT1G04778	AT1G34670	AT5G48070
AT1G04780	AT3G47600	AT2G06850
AT1G04790	AT5G62470
AT1G04800	AT5G67300
AT1G04810	AT5G47390
AT1G04820	AT4G21440
AT1G04830	AT1G71030
AT1G04840	AT5G39610
AT1G04850	AT5G13180
AT1G04860	AT5G46590
AT1G04870	AT5G62380
AT1G04880	AT1G65690
AT1G04890	AT2G22570
AT1G04900	AT2G03440
AT1G04910	AT3G53180
AT1G04920	AT5G46050
AT1G04930	AT5G63470
AT1G04940	AT5G63320
AT1G04945	AT1G05510
AT1G04950	AT4G33950
AT1G04960	AT2G41230
AT1G04970	AT5G11270
AT1G04980	AT1G12480
AT1G04985	AT4G24520
AT1G04990	AT4G37050
AT1G05000	AT3G22231
AT1G05010	AT1G59870
AT1G05020	AT3G16890
AT1G05030	AT1G56570
AT1G05040	AT2G33150
AT1G05055	AT2G40180
AT1G05060	AT2G38940
AT1G05061	AT1G12580
AT1G05065	AT1G12680
AT1G05070	AT5G58670
AT1G05080	AT3G15730
AT1G05085	AT1G52570
AT1G05090	AT5G25370
AT1G05100	AT4G35790
AT1G05120	AT2G46820
AT1G05135	AT2G05070
AT1G05136	AT3G26830
AT1G05140	AT2G25170
AT1G05150	AT3G59220
AT1G05160	AT1G10560
AT1G05170	AT3G07360
AT1G05180	AT2G37170
AT1G05190	AT5G60660
AT1G05200	AT2G16850
AT1G05205	AT3G53420
AT1G05210	AT4G35100
AT1G05220	AT1G42550
AT1G05230	AT2G31320
AT1G05240	AT4G22200
AT1G05250	AT5G15860
AT1G05260	AT2G28625
AT1G05270	AT2G18470
AT1G05280	AT5G23720
AT1G05290	AT1G10430
AT1G05291	AT2G33700
AT1G05300	AT3G11410
AT1G05310	AT3G48330
AT1G05320	AT5G02310
AT1G05330	AT5G46790
AT1G05340	AT4G27920
AT1G05350	AT5G45860
AT1G05360	AT5G45870
AT1G05370	AT4G18620
AT1G05380	AT2G26040
AT1G05385	AT1G73000
AT1G05390	AT2G38310
AT1G05400	AT2G40330
AT1G05410	AT4G01026
AT1G05420	AT4G17870
AT1G05430	AT5G05440
AT1G05440	AT5G62880
AT1G05450	AT3G46930
AT1G05460	AT3G05880
AT1G05470	AT3G26000
AT1G05490	AT4G34220
AT1G05500	AT1G48630
AT1G05510	AT3G18130
AT1G05520	AT1G69270
AT1G05530	AT4G28080
AT1G05540	AT3G06550
AT1G05550	AT2G36890
AT1G05560	AT3G26090
AT1G05562	AT1G01360
AT1G05570	AT5G53160
AT1G05575	AT4G38630
AT1G05577	AT3G14050
AT1G05580	AT1G43160
AT1G05590	AT5G13330
AT1G05600	AT5G22010
AT1G05610	AT2G01570
AT1G05615	AT1G64060
AT1G05620	AT5G66400
AT1G05630	AT2G33380
AT1G05640	AT5G25610
AT1G05650	AT4G27410
AT1G05660	AT5G13610
AT1G05670	AT5G37260
AT1G05675	AT4G01280
AT1G05680	AT5G52660
AT1G05690	AT3G09600
AT1G05700	AT1G66350
AT1G05710	AT3G03450
AT1G05720	AT5G17490
AT1G05730	AT1G06190
AT1G05740	AT3G48040
AT1G05750	AT4G28950
AT1G05760	AT3G46620
AT1G05770	AT5G59550
AT1G05780	AT3G01650
AT1G05785	AT5G14420
AT1G05790	AT1G15100
AT1G05800	AT2G01150
AT1G05805	AT4G39260
AT1G05810	AT1G25490
AT1G05820	AT3G62030
AT1G05830	AT3G23700
AT1G05835	AT3G46550
AT1G05840	AT1G27730
AT1G05850	AT3G55530
AT1G05860	AT5G51110
AT1G05870	AT5G40390
AT1G05880	AT4G02380
AT1G05890	AT5G13170
AT1G05894	AT2G45640
AT1G05900	AT1G24190
AT1G05910	AT5G08490
AT1G05920	AT3G01090
AT1G05925	AT3G50500
AT1G05930	AT1G10940
AT1G05940	AT1G77180
AT1G05950	AT5G61210
AT1G05960	AT3G58490
AT1G05970	AT4G21540
AT1G05980	AT4G21534
AT1G05990	AT1G03060
AT1G06000	AT3G02850
AT1G06002	AT2G17975
AT1G06010	AT5G66880
AT1G06020	AT3G57870
AT1G06030	AT5G48870
AT1G06040	AT4G32910
AT1G06050	AT5G11310
AT1G06060	AT3G11820
AT1G06070	AT5G08080
AT1G06080	AT1G28490
AT1G06090	AT1G49950
AT1G06100	AT3G47620
AT1G06110	AT1G53300
AT1G06120	AT5G26000
AT1G06130	AT3G22380
AT1G06135	AT1G80080
AT1G06137	AT5G37770
AT1G06140	AT1G10840
AT1G06148	AT3G46590
AT1G06149	AT3G12560
AT1G06150	AT2G19450
AT1G06160	AT1G73980
AT1G06170	AT2G47770
AT1G06180	AT3G06380
AT1G06190	AT3G02140
AT1G06200	AT3G56860
AT1G06210	AT3G21780
AT1G06220	AT5G05860
AT1G06225	AT1G05680
AT1G06230	AT1G71930
AT1G06240	AT4G32150
AT1G06250	AT4G30160
AT1G06260	AT5G46350
AT1G06265	AT5G35980
AT1G06270	AT4G06634
AT1G06280	AT5G25160
AT1G06290	AT1G66140
AT1G06310	AT1G67030
AT1G06320	AT1G24625
AT1G06330	AT2G41940
AT1G06340	AT5G67450
AT1G06350	AT1G80730
AT1G06360	AT3G19580
AT1G06370
AT1G06380
AT1G06390
AT1G06400
AT1G06410
AT1G06420
AT1G06430
AT1G06440
AT1G06450
AT1G06460
AT1G06470
AT1G06475
AT1G06480
AT1G06490
AT1G06500
AT1G06510
AT1G06515
AT1G06520
AT1G06530
AT1G06540
AT1G06550
AT1G06560
AT1G06570
AT1G06580
AT1G06590
AT1G06610
AT1G06620
AT1G06630
AT1G06640
AT1G06645
AT1G06650
AT1G06660
AT1G06670
AT1G06680
AT1G06690
AT1G06700
AT1G06710
AT1G06720
AT1G06730
AT1G06740
AT1G06750
AT1G06760
AT1G06770
AT1G06780
AT1G06790
AT1G06800
AT1G06810
AT1G06820
AT1G06830
AT1G06840
AT1G06850
AT1G06860
AT1G06870
AT1G06880
AT1G06890
AT1G06900
AT1G06910
AT1G06920
AT1G06923
AT1G06925
AT1G06930
AT1G06950
AT1G06960
AT1G06970
AT1G06980
AT1G06990
AT1G07000
AT1G07010
AT1G07020
AT1G07025
AT1G07030
AT1G07040
AT1G07050
AT1G07051
AT1G07060
AT1G07070
AT1G07080
AT1G07090
AT1G07100
AT1G07110
AT1G07119
AT1G07120
AT1G07128
AT1G07130
AT1G07135
AT1G07140
AT1G07150
AT1G07160
AT1G07170
AT1G07175
AT1G07180
AT1G07190
AT1G07200
AT1G07210
AT1G07220
AT1G07230
AT1G07240
AT1G07250
AT1G07260
AT1G07270
AT1G07280
AT1G07290
AT1G07300
AT1G07310
AT1G07320
AT1G07330
AT1G07340
AT1G07350
AT1G07360
AT1G07370
AT1G07380
AT1G07390
AT1G07400
AT1G07410
AT1G07420
AT1G07430
AT1G07440
AT1G07450
AT1G07460
AT1G07470
AT1G07473
AT1G07476
AT1G07480
AT1G07485
AT1G07490
AT1G07500
AT1G07510
AT1G07520
AT1G07530
AT1G07540
AT1G07550
AT1G07560
AT1G07570
AT1G07580
AT1G07590
AT1G07600
AT1G07610
AT1G07615
AT1G07620
AT1G07630
AT1G07640
AT1G07645
AT1G07650
AT1G07660
AT1G07670
AT1G07680
AT1G07690
AT1G07700
AT1G07702
AT1G07705
AT1G07710
AT1G07720
AT1G07725
AT1G07728
AT1G07730
AT1G07740
AT1G07745
AT1G07747
AT1G07750
AT1G07760
AT1G07770
AT1G07780
AT1G07790
AT1G07795
AT1G07800
AT1G07810
AT1G07820
AT1G07830
AT1G07840
AT1G07850
AT1G07860
AT1G07870
AT1G07880
AT1G07885
AT1G07890
AT1G07900
AT1G07901
AT1G07910
AT1G07920
AT1G07930
AT1G07940
AT1G07950
AT1G07960
AT1G07970
AT1G07980
AT1G07985
AT1G07990
AT1G08000
AT1G08005
AT1G08010
AT1G08030
AT1G08032
AT1G08035
AT1G08040
AT1G08050
AT1G08060
AT1G08065
AT1G08070
AT1G08080
AT1G08090
AT1G08100
AT1G08105
AT1G08110
AT1G08115
AT1G08120
AT1G08125
AT1G08130
AT1G08135
AT1G08140
AT1G08150
AT1G08160
AT1G08165
AT1G08170
AT1G08180
AT1G08190
AT1G08200
AT1G08210
AT1G08220
AT1G08230
AT1G08240
AT1G08250
AT1G08260
AT1G08270
AT1G08280
AT1G08290
AT1G08300
AT1G08310
AT1G08315
AT1G08320
AT1G08340
AT1G08350
AT1G08360
AT1G08370
AT1G08380
AT1G08390
AT1G08400
AT1G08410
AT1G08420
AT1G08430
AT1G08440
AT1G08450
AT1G08460
AT1G08465
AT1G08470
AT1G08480
AT1G08490
AT1G08500
AT1G08510
AT1G08520
AT1G08530
AT1G08540
AT1G08550
AT1G08560
AT1G08570
AT1G08580
AT1G08590
AT1G08592
AT1G08600
AT1G08610
AT1G08620
AT1G08630
AT1G08640
AT1G08650
AT1G08660
AT1G08670
AT1G08680
AT1G08695
AT1G08700
AT1G08710
AT1G08720
AT1G08730
AT1G08735
AT1G08740
AT1G08750
AT1G08760
AT1G08770
AT1G08780
AT1G08790
AT1G08800
AT1G08810
AT1G08820
AT1G08830
AT1G08840
AT1G08845
AT1G08860
AT1G08870
AT1G08880
AT1G08890
AT1G08900
AT1G08910
AT1G08920
AT1G08930
AT1G08940
AT1G08950
AT1G08960
AT1G08970
AT1G08980
AT1G08985
AT1G08990
AT1G09000
AT1G09010
AT1G09020
AT1G09026
AT1G09030
AT1G09040
AT1G09050
AT1G09060
AT1G09070
AT1G09080
AT1G09090
AT1G09100
AT1G09110
AT1G09130
AT1G09140
AT1G09150
AT1G09155
AT1G09157
AT1G09160
AT1G09170
AT1G09176
AT1G09180
AT1G09190
AT1G09195
AT1G09200
AT1G09210
AT1G09220
AT1G09230
AT1G09240
AT1G09245
AT1G09250
AT1G09260
AT1G09270
AT1G09280
AT1G09290
AT1G09300
AT1G09310
AT1G09320
AT1G09330
AT1G09340
AT1G09350
AT1G09360
AT1G09370
AT1G09380
AT1G09390
AT1G09400
AT1G09410
AT1G09415
AT1G09420
AT1G09421
AT1G09430
AT1G09440
AT1G09450
AT1G09460
AT1G09470
AT1G09480
AT1G09483
AT1G09486
AT1G09490
AT1G09500
AT1G09510
AT1G09520
AT1G09530
AT1G09540
AT1G09550
AT1G09560
AT1G09570
AT1G09575
AT1G09580
AT1G09590
AT1G09600
AT1G09610
AT1G09620
AT1G09625
AT1G09630
AT1G09640
AT1G09645
AT1G09650
AT1G09660
AT1G09665
AT1G09680
AT1G09690
AT1G09700
AT1G09710
AT1G09720
AT1G09730
AT1G09740
AT1G09750
AT1G09760
AT1G09770
AT1G09780
AT1G09790
AT1G09794
AT1G09795
AT1G09800
AT1G09810
AT1G09812
AT1G09815
AT1G09820
AT1G09830
AT1G09840
AT1G09850
AT1G09860
AT1G09870
AT1G09880
AT1G09890
AT1G09900
AT1G09910
AT1G09920
AT1G09930
AT1G09932
AT1G09935
AT1G09940
AT1G09950
AT1G09960
AT1G09970
AT1G09980
AT1G09995
AT1G10000
AT1G10010
AT1G10020
AT1G10030
AT1G10040
AT1G10050
AT1G10060
AT1G10070
AT1G10090
AT1G10095
AT1G10100
AT1G10110
AT1G10120
AT1G10130
AT1G10140
AT1G10150
AT1G10155
AT1G10160
AT1G10170
AT1G10180
AT1G10190
AT1G10200
AT1G10210
AT1G10220
AT1G10230
AT1G10240
AT1G10250
AT1G10260
AT1G10270
AT1G10280
AT1G10290
AT1G10300
AT1G10310
AT1G10320
AT1G10330
AT1G10340
AT1G10350
AT1G10360
AT1G10370
AT1G10380
AT1G10385
AT1G10390
AT1G10400
AT1G10410
AT1G10417
AT1G10419
AT1G10430
AT1G10440
AT1G10450
AT1G10455
AT1G10460
AT1G10470
AT1G10480
AT1G10490
AT1G10500
AT1G10510
AT1G10520
AT1G10522
AT1G10530
AT1G10538
AT1G10540
AT1G10550
AT1G10560
AT1G10570
AT1G10580
AT1G10585
AT1G10586
AT1G10588
AT1G10590
AT1G10600
AT1G10610
AT1G10620
AT1G10630
AT1G10640
AT1G10650
AT1G10652
AT1G10657
AT1G10660
AT1G10670
AT1G10680
AT1G10682
AT1G10690
AT1G10700
AT1G10705
AT1G10710
AT1G10717
AT1G10720
AT1G10730
AT1G10740
AT1G10745
AT1G10747
AT1G10750
AT1G10760
AT1G10770
AT1G10780
AT1G10790
AT1G10800
AT1G10810
AT1G10820
AT1G10830
AT1G10840
AT1G10850
AT1G10865
AT1G10870
AT1G10880
AT1G10890
AT1G10900
AT1G10910
AT1G10920
AT1G10930
AT1G10940
AT1G10950
AT1G10960
AT1G10970
AT1G10980
AT1G10990
AT1G11000
AT1G11010
AT1G11020
AT1G11030
AT1G11040
AT1G11050
AT1G11055
AT1G11060
AT1G11070
AT1G11080
AT1G11090
AT1G11100
AT1G11110
AT1G11112
AT1G11120
AT1G11125
AT1G11130
AT1G11145
AT1G11150
AT1G11160
AT1G11170
AT1G11175
AT1G11180
AT1G11185
AT1G11190
AT1G11200
AT1G11210
AT1G11220
AT1G11230
AT1G11240
AT1G11250
AT1G11260
AT1G11265
AT1G11270
AT1G11280
AT1G11290
AT1G11300
AT1G11310
AT1G11320
AT1G11330
AT1G11340
AT1G11350
AT1G11360
AT1G11362
AT1G11370
AT1G11380
AT1G11390
AT1G11400
AT1G11410
AT1G11420
AT1G11430
AT1G11440
AT1G11450
AT1G11460
AT1G11470
AT1G11475
AT1G11480
AT1G11482
AT1G11490
AT1G11500
AT1G11510
AT1G11520
AT1G11530
AT1G11540
AT1G11545
AT1G11550
AT1G11560
AT1G11570
AT1G11572
AT1G11580
AT1G11590
AT1G11592
AT1G11593
AT1G11595
AT1G11600
AT1G11608
AT1G11610
AT1G11620
AT1G11630
AT1G11640
AT1G11650
AT1G11655
AT1G11660
AT1G11670
AT1G11680
AT1G11684
AT1G11690
AT1G11700
AT1G11710
AT1G11720
AT1G11730
AT1G11735
AT1G11740
AT1G11750
AT1G11755
AT1G11760
AT1G11765
AT1G11770
AT1G11780
AT1G11785
AT1G11790
AT1G11800
AT1G11803
AT1G11806
AT1G11810
AT1G11820
AT1G11840
AT1G11850
AT1G11860
AT1G11870
AT1G11880
AT1G11890
AT1G11900
AT1G11905
AT1G11910
AT1G11915
AT1G11920
AT1G11925
AT1G11930
AT1G11940
AT1G11950
AT1G11960
AT1G11970
AT1G11980
AT1G11990
AT1G12000
AT1G12010
AT1G12013
AT1G12015
AT1G12020
AT1G12030
AT1G12040
AT1G12050
AT1G12060
AT1G12064
AT1G12070
AT1G12080
AT1G12090
AT1G12100
AT1G12110
AT1G12120
AT1G12130
AT1G12140
AT1G12150
AT1G12160
AT1G12170
AT1G12180
AT1G12190
AT1G12200
AT1G12210
AT1G12211
AT1G12220
AT1G12230
AT1G12240
AT1G12244
AT1G12250
AT1G12260
AT1G12270
AT1G12280
AT1G12290
AT1G12294
AT1G12300
AT1G12310
AT1G12320
AT1G12330
AT1G12340
AT1G12350
AT1G12360
AT1G12370
AT1G12380
AT1G12390
AT1G12400
AT1G12410
AT1G12411
AT1G12420
AT1G12423
AT1G12430
AT1G12440
AT1G12450
AT1G12451
AT1G12460
AT1G12470
AT1G12480
AT1G12490
AT1G12500
AT1G12510
AT1G12520
AT1G12530
AT1G12540
AT1G12550
AT1G12560
AT1G12570
AT1G12580
AT1G12590
AT1G12600
AT1G12610
AT1G12620
AT1G12630
AT1G12640
AT1G12650
AT1G12660
AT1G12663
AT1G12665
AT1G12667
AT1G12669
AT1G12670
AT1G12672
AT1G12680
AT1G12700
AT1G12710
AT1G12720
AT1G12725
AT1G12730
AT1G12740
AT1G12750
AT1G12760
AT1G12770
AT1G12775
AT1G12780
AT1G12790
AT1G12800
AT1G12805
AT1G12810
AT1G12820
AT1G12830
AT1G12840
AT1G12845
AT1G12850
AT1G12855
AT1G12860
AT1G12870
AT1G12880
AT1G12890
AT1G12900
AT1G12910
AT1G12920
AT1G12930
AT1G12935
AT1G12938
AT1G12940
AT1G12950
AT1G12960
AT1G12970
AT1G12980
AT1G12990
AT1G13000
AT1G13010
AT1G13020
AT1G13030
AT1G13040
AT1G13050
AT1G13060
AT1G13070
AT1G13080
AT1G13090
AT1G13100
AT1G13110
AT1G13120
AT1G13130
AT1G13140
AT1G13145
AT1G13150
AT1G13160
AT1G13170
AT1G13180
AT1G13190
AT1G13195
AT1G13200
AT1G13210
AT1G13220
AT1G13230
AT1G13240
AT1G13245
AT1G13250
AT1G13260
AT1G13270
AT1G13280
AT1G13290
AT1G13300
AT1G13310
AT1G13320
AT1G13330
AT1G13340
AT1G13350
AT1G13360
AT1G13370
AT1G13380
AT1G13390
AT1G13400
AT1G13410
AT1G13420
AT1G13430
AT1G13440
AT1G13448
AT1G13450
AT1G13460
AT1G13470
AT1G13480
AT1G13485
AT1G13490
AT1G13500
AT1G13510
AT1G13520
AT1G13530
AT1G13540
AT1G13550
AT1G13560
AT1G13570
AT1G13580
AT1G13590
AT1G13600
AT1G13605
AT1G13607
AT1G13608
AT1G13609
AT1G13610
AT1G13620
AT1G13630
AT1G13635
AT1G13640
AT1G13650
AT1G13660
AT1G13670
AT1G13680
AT1G13690
AT1G13700
AT1G13710
AT1G13720
AT1G13730
AT1G13740
AT1G13750
AT1G13755
AT1G13760
AT1G13770
AT1G13780
AT1G13790
AT1G13800
AT1G13810
AT1G13820
AT1G13830
AT1G13840
AT1G13850
AT1G13860
AT1G13870
AT1G13880
AT1G13890
AT1G13900
AT1G13910
AT1G13920
AT1G13930
AT1G13940
AT1G13950
AT1G13960
AT1G13970
AT1G13980
AT1G13990
AT1G14000
AT1G14010
AT1G14020
AT1G14030
AT1G14040
AT1G14048
AT1G14060
AT1G14070
AT1G14071
AT1G14080
AT1G14090
AT1G14100
AT1G14110
AT1G14120
AT1G14130
AT1G14140
AT1G14150
AT1G14160
AT1G14170
AT1G14180
AT1G14182
AT1G14185
AT1G14190
AT1G14200
AT1G14205
AT1G14210
AT1G14220
AT1G14225
AT1G14230
AT1G14240
AT1G14250
AT1G14260
AT1G14270
AT1G14280
AT1G14290
AT1G14300
AT1G14310
AT1G14315
AT1G14320
AT1G14330
AT1G14340
AT1G14345
AT1G14350
AT1G14360
AT1G14370
AT1G14380
AT1G14390
AT1G14400
AT1G14410
AT1G14420
AT1G14430
AT1G14440
AT1G14450
AT1G14455
AT1G14460
AT1G14470
AT1G14480
AT1G14490
AT1G14500
AT1G14510
AT1G14518
AT1G14520
AT1G14530
AT1G14540
AT1G14549
AT1G14550
AT1G14560
AT1G14570
AT1G14580
AT1G14590
AT1G14600
AT1G14610
AT1G14620
AT1G14630
AT1G14640
AT1G14642
AT1G14650
AT1G14660
AT1G14670
AT1G14680
AT1G14685
AT1G14686
AT1G14687
AT1G14688
AT1G14690
AT1G14700
AT1G14710
AT1G14720
AT1G14730
AT1G14740
AT1G14750
AT1G14755
AT1G14760
AT1G14770
AT1G14780
AT1G14790
AT1G14800
AT1G14810
AT1G14820
AT1G14830
AT1G14840
AT1G14850
AT1G14860
AT1G14870
AT1G14880
AT1G14890
AT1G14900
AT1G14910
AT1G14920
AT1G14930
AT1G14940
AT1G14950
AT1G14960
AT1G14970
AT1G14980
AT1G14990
AT1G15000
AT1G15002
AT1G15010
AT1G15015
AT1G15020
AT1G15030
AT1G15040
AT1G15045
AT1G15050
AT1G15060
AT1G15080
AT1G15090
AT1G15100
AT1G15110
AT1G15120
AT1G15125
AT1G15130
AT1G15140
AT1G15150
AT1G15160
AT1G15165
AT1G15170
AT1G15175
AT1G15180
AT1G15190
AT1G15200
AT1G15210
AT1G15215
AT1G15220
AT1G15230
AT1G15240
AT1G15250
AT1G15260
AT1G15270
AT1G15280
AT1G15290
AT1G15300
AT1G15310
AT1G15320
AT1G15330
AT1G15340
AT1G15350
AT1G15360
AT1G15370
AT1G15380
AT1G15385
AT1G15390
AT1G15400
AT1G15405
AT1G15410
AT1G15415
AT1G15420
AT1G15430
AT1G15440
AT1G15450
AT1G15460
AT1G15470
AT1G15480
AT1G15490
AT1G15500
AT1G15510
AT1G15520
AT1G15530
AT1G15540
AT1G15550
AT1G15560
AT1G15570
AT1G15580
AT1G15590
AT1G15600
AT1G15610
AT1G15620
AT1G15630
AT1G15640
AT1G15650
AT1G15660
AT1G15670
AT1G15680
AT1G15690
AT1G15700
AT1G15710
AT1G15720
AT1G15730
AT1G15740
AT1G15750
AT1G15757
AT1G15760
AT1G15770
AT1G15772
AT1G15780
AT1G15790
AT1G15800
AT1G15810
AT1G15820
AT1G15825
AT1G15830
AT1G15840
AT1G15850
AT1G15860
AT1G15870
AT1G15880
AT1G15885
AT1G15890
AT1G15900
AT1G15910
AT1G15920
AT1G15930
AT1G15940
AT1G15950
AT1G15960
AT1G15970
AT1G15980
AT1G15990
AT1G16000
AT1G16010
AT1G16020
AT1G16022
AT1G16025
AT1G16030
AT1G16040
AT1G16060
AT1G16070
AT1G16080
AT1G16090
AT1G16100
AT1G16110
AT1G16120
AT1G16130
AT1G16140
AT1G16150
AT1G16160
AT1G16170
AT1G16180
AT1G16190
AT1G16210
AT1G16220
AT1G16225
AT1G16230
AT1G16240
AT1G16250
AT1G16260
AT1G16270
AT1G16280
AT1G16290
AT1G16300
AT1G16310
AT1G16320
AT1G16330
AT1G16340
AT1G16350
AT1G16360
AT1G16370
AT1G16380
AT1G16390
AT1G16400
AT1G16410
AT1G16420
AT1G16430
AT1G16440
AT1G16445
AT1G16450
AT1G16460
AT1G16470
AT1G16480
AT1G16489
AT1G16490
AT1G16500
AT1G16510
AT1G16515
AT1G16520
AT1G16530
AT1G16540
AT1G16550
AT1G16560
AT1G16570
AT1G16590
AT1G16600
AT1G16610
AT1G16620
AT1G16630
AT1G16635
AT1G16640
AT1G16650
AT1G16660
AT1G16670
AT1G16680
AT1G16690
AT1G16700
AT1G16705
AT1G16710
AT1G16720
AT1G16730
AT1G16740
AT1G16750
AT1G16760
AT1G16770
AT1G16780
AT1G16790
AT1G16800
AT1G16810
AT1G16820
AT1G16825
AT1G16830
AT1G16840
AT1G16850
AT1G16858
AT1G16860
AT1G16870
AT1G16880
AT1G16890
AT1G16900
AT1G16905
AT1G16910
AT1G16916
AT1G16920
AT1G16930
AT1G16940
AT1G16950
AT1G16960
AT1G16970
AT1G16980
AT1G17000
AT1G17010
AT1G17020
AT1G17030
AT1G17040
AT1G17050
AT1G17060
AT1G17070
AT1G17080
AT1G17090
AT1G17100
AT1G17110
AT1G17120
AT1G17130
AT1G17140
AT1G17145
AT1G17147
AT1G17150
AT1G17160
AT1G17170
AT1G17180
AT1G17190
AT1G17200
AT1G17210
AT1G17220
AT1G17230
AT1G17232
AT1G17235
AT1G17240
AT1G17250
AT1G17255
AT1G17260
AT1G17270
AT1G17275
AT1G17277
AT1G17280
AT1G17285
AT1G17290
AT1G17300
AT1G17310
AT1G17330
AT1G17340
AT1G17345
AT1G17350
AT1G17360
AT1G17370
AT1G17380
AT1G17390
AT1G17400
AT1G17410
AT1G17420
AT1G17430
AT1G17440
AT1G17450
AT1G17455
AT1G17460
AT1G17470
AT1G17480
AT1G17490
AT1G17495
AT1G17500
AT1G17510
AT1G17520
AT1G17530
AT1G17540
AT1G17545
AT1G17550
AT1G17560
AT1G17570
AT1G17580
AT1G17590
AT1G17600
AT1G17610
AT1G17615
AT1G17620
AT1G17630
AT1G17640
AT1G17650
AT1G17660
AT1G17665
AT1G17670
AT1G17680
AT1G17690
AT1G17700
AT1G17710
AT1G17720
AT1G17730
AT1G17744
AT1G17745
AT1G17750
AT1G17760
AT1G17770
AT1G17780
AT1G17790
AT1G17800
AT1G17810
AT1G17820
AT1G17830
AT1G17840
AT1G17850
AT1G17860
AT1G17870
AT1G17880
AT1G17890
AT1G17900
AT1G17910
AT1G17920
AT1G17930
AT1G17940
AT1G17950
AT1G17960
AT1G17970
AT1G17980
AT1G17990
AT1G18000
AT1G18010
AT1G18020
AT1G18030
AT1G18040
AT1G18050
AT1G18060
AT1G18070
AT1G18075
AT1G18080
AT1G18090
AT1G18100
AT1G18120
AT1G18130
AT1G18140
AT1G18150
AT1G18160
AT1G18170
AT1G18180
AT1G18190
AT1G18191
AT1G18200
AT1G18210
AT1G18220
AT1G18230
AT1G18240
AT1G18250
AT1G18260
AT1G18265
AT1G18270
AT1G18280
AT1G18290
AT1G18300
AT1G18310
AT1G18320
AT1G18330
AT1G18335
AT1G18340
AT1G18350
AT1G18360
AT1G18370
AT1G18382
AT1G18390
AT1G18400
AT1G18410
AT1G18415
AT1G18420
AT1G18430
AT1G18440
AT1G18450
AT1G18460
AT1G18470
[truncated: 31,325 more rows]
