# Supplementary material for: Adventitious rooting in response to long-term cold: a possible mechanism of clonal growth in alpine perennials
Source: Front Plant Sci. 2024 Apr 17;15:1352830. doi: 10.3389/fpls.2024.1352830 (PMC11062184; doi:10.3389/fpls.2024.1352830)
Supplement: Supplementary Figure 1 — Physiological analysis of A. alpina without cold exposure and in response to different durations of cold. Percentage of flowering plants (A) and total leaf number at flowering (B) in plants without cold exposure (0w) and exposed to different durations (4w, 8w, 12w, 16w and 21w) at 4°C followed by 4 weeks in long days (+4wLD). A one-way analysis of variance (ANOVA) followed by Tukey’s multiple comparison post hoc-test with Bonferroni correction showed no statistically significant value. (C) Diagrammatic representation of the experimental design of the physiological analysis in A. alpina without cold exposure. Plants were grown for eight weeks in a LD greenhouse and subsequently maintained in LD for 5 additional weeks. (D) Analysis of the position of adventitious root formation along the main stem in a set of A. alpina plants grown 13 weeks in a LD greenhouse corresponding to eight weeks plants scored for additional 5 weeks. Each column represents a single plant. The percentage of adventitious root in each internode along the main stem is indicated in orange on the right side of the graph. Internodes are numbered from the bottom to the top of the plant. Percentage of Pajares plants with adventitious roots on the main stem (E) and the axillary branches (F) 5 weeks in long days (+5wLD). [file DataSheet_1.zip › Supplementary_Dataset_2.xlsx]

## Sheet: Legend
Supplementary Dataset 2. List of DEGs in stems of plants during cold (4 °C) exposure. Downregulated and upregulated genes are highlighted in green and magenta, respectively. The log2(Fold change), adjusted p-value and the corresponding putative Arabidopsis thaliana homologs are mentioned besides the Arabis alpina gene IDs.

## Sheet: 04w@4C vs 00wV@4C
Arabis alpina gene	log2FoldChange	padj	Arabidopsis thaliana gene
Aa_G264840	-48.7154	3.8e-07	AT5G17370
Aa_G346450	-48.3096	2.18e-20	AT2G32640
Aa_G67590	-48.2421	1.76e-51
Aa_G349480	-47.0341	4.12e-34	AT3G60070
Aa_G400010	-46.7394	1.98e-48	AT3G24560
Aa_G87560	-44.9545	3.21e-06	AT3G23540
Aa_G14690	-44.1545	6.61e-22	AT3G01175
Aa_G972820	-43.5363	7.12e-10
Aa_G310760	-43.1726	2.43e-18	AT1G34110
Aa_G257060	-41.8956	1.62e-05	AT4G04910
Aa_G213400	-41.5211	7.32e-39	AT4G21880
Aa_G385730	-39.3993	6.61e-11	AT1G80150
Aa_G310390	-38.8235	4.13e-06	AT5G52100
Aa_G217980	-37.1667	1.1e-09
Aa_G678030	-36.8372	0.000184446
Aa_G52540	-36.0834	0.000260805
Aa_G247410	-35.0328	0.000412236
Aa_G912740	-34.4977	0.000515949
Aa_G327150	-34.4015	1.09e-05	AT4G15890
Aa_G353110	-34.3356	0.000552256	AT1G33410
Aa_G607230	-33.8068	4.95e-13	AT4G17483
Aa_G274790	-32.3913	1.99e-05	AT1G63020
Aa_G33030	-31.2511	0.00191401	AT5G22690
Aa_G477720	-30.9051	0.000158548	AT1G04700
Aa_G252160	-30.8504	0.00223283	AT1G72190
Aa_G263970	-30.3738	0.00265536	AT2G35030
Aa_G274050	-30.3544	1.68e-06
Aa_G23310	-29.8884	0.0031692
Aa_G188040	-29.6795	0.00340672	AT5G50740
Aa_G165520	-28.6996	2.11e-09
Aa_G49740	-28.4517	0.0052669	AT3G07010
Aa_G170110	-28.4445	0.0052791	AT5G03470
Aa_G238680	-28.2637	0.00561829	AT3G57060
Aa_G65070	-27.7906	0.00662722
Aa_G389030	-27.738	0.0067298
Aa_G354520	-27.407	0.00753718	AT5G18860
Aa_G550480	-27.3843	0.00759303	AT3G20010
Aa_G140770	-27.2506	1.21e-22	AT5G04140
Aa_G34590	-26.8407	0.00853814	AT3G09780
Aa_G698390	-26.7568	1.68e-06	AT4G21710
Aa_G927040	-26.3239	0.0107421
Aa_G26880	-26.2121	0.0111563	AT3G24320
Aa_G497100	-26.1145	8.76e-30	AT1G18870
Aa_G340260	-25.954	1.22e-20	AT3G14570
Aa_G226410	-25.8716	2.29e-08	AT5G03720
Aa_G250880	-25.8481	3.82e-23	AT4G14200
Aa_G99090	-25.8418	8.18e-05	AT3G55290
Aa_G303450	-25.6949	9.98e-07	AT1G73370
Aa_G93520	-25.6704	7.65e-11	AT4G12460
Aa_G71650	-25.6496	0.0133331	AT3G02170
Aa_G126720	-25.4825	0.0140534	AT1G27030
Aa_G223390	-25.4315	2.37e-10
Aa_G526700	-25.3945	3.57e-08
Aa_G74600	-25.3154	1.26e-18
Aa_G459580	-25.2908	1.44e-07	AT5G40500
Aa_G182410	-25.2673	0.00109347
Aa_G326340	-25.2573	0.0150963	AT3G51150
Aa_G431370	-25.174	0.0154737	AT5G15580
Aa_G275780	-25.0468	1.91e-11
Aa_G18610	-25.0234	6.24e-38	AT5G01100
Aa_G19170	-24.9821	6.53e-24	AT1G09140
Aa_G347940	-24.9129	1.17e-06	AT1G72250
Aa_G19920	-24.8835	0.0168773	AT4G22860
Aa_G281280	-24.8608	1.58e-14	AT2G40770
Aa_G428870	-24.8544	3.1e-08	AT1G73250
Aa_G207700	-24.7928	0.0173639	AT3G45680
Aa_G369280	-24.7214	0.0177522	AT1G43980
Aa_G375490	-24.6976	8.67e-12	AT1G55200
Aa_G249290	-24.6774	1.74e-09	AT2G37420
Aa_G16980	-24.5369	5.93e-09
Aa_G550820	-24.5177	2.58e-12	AT5G59670
Aa_G1083270	-24.4997	0.0189626
Aa_G413870	-24.4883	3.57e-19	AT5G53580
Aa_G457140	-24.4812	6.05e-21	AT2G37160
Aa_G83350	-24.4808	0.0190843	AT3G26050
Aa_G394770	-24.4714	2.3e-12	AT1G09300
Aa_G126280	-24.4714	0.00369476	AT5G18700
Aa_G632000	-24.4692	3.85e-09
Aa_G102180	-24.4654	0.0191557	AT5G48310
Aa_G70590	-24.4629	0.019245
Aa_G457560	-24.4478	2.3e-13	AT1G10970
Aa_G280940	-24.413	3.89e-14	AT2G01913
Aa_G357270	-24.4006	0.0195349	AT1G62800
Aa_G121070	-24.3862	3.39e-06	AT1G15125
Aa_G133850	-24.1727	2.29e-05	AT1G64960
Aa_G12240	-24.1347	5.98e-06	AT2G36370
Aa_G282520	-24.1226	4.49e-11	AT1G59540
Aa_G485220	-24.0682	0.021533
Aa_G176690	-23.9788	0.000173795	AT5G45650
Aa_G1043230	-23.9599	0.00420597
Aa_G94510	-23.9223	1.88e-15	AT1G01900
Aa_G33510	-23.8689	5.11e-22	AT3G61740
Aa_G351550	-23.8537	1.65e-14	AT4G15280
Aa_G46190	-23.8236	1.64e-23	AT5G24150
Aa_G772130	-23.8127	0.0232346	AT3G18730
Aa_G11180	-23.7958	0.0233411
Aa_G334140	-23.7221	0.00483721	AT1G20830
Aa_G180770	-23.6457	5.24e-33
Aa_G277400	-23.5726	6.4e-24	AT1G64600
Aa_G262870	-23.5568	0.0135529	AT1G62700
Aa_G585180	-23.3946	2.14e-07	AT1G69710
Aa_G48810	-23.3674	1.07e-12
Aa_G95940	-23.3657	2.01e-20	AT1G49350
Aa_G313120	-23.3345	3.41e-13
Aa_G34680	-23.2663	3.51e-14	AT3G09710
Aa_G364640	-23.1979	0.0276387	AT1G52000
Aa_G112780	-23.1934	7.98e-11
Aa_G576230	-23.1372	3.9e-05	AT2G20290
Aa_G432060	-23.1005	0.0120114	AT4G30580
Aa_G404980	-23.1002	0.0284273	AT4G32830
Aa_G154580	-23.0905	3.31e-18	AT2G32010
Aa_G339410	-23.0669	1.62e-13	AT4G28570
Aa_G543750	-23.0561	2.24e-32	AT5G45960
Aa_G6440	-23.0298	7.64e-08	AT1G02520
Aa_G79780	-23.0094	1.33e-17	AT4G13710
Aa_G150440	-23.0078	1.7e-10	AT5G42770
Aa_G402090	-22.9973	0.0292318	AT4G37280
Aa_G9800	-22.9438	0.0296717	AT4G32460
Aa_G189430	-22.9093	8.78e-13
Aa_G213280	-22.8885	0.0301468	AT4G21820
Aa_G67850	-22.8806	0.00106745	AT4G01010
Aa_G671720	-22.8703	0.00533576	AT2G22910
Aa_G397600	-22.8556	0.0303998	AT3G11620
Aa_G45980	-22.8514	0.0304258	AT5G24318
Aa_G423240	-22.6541	0.032186	AT4G17610
Aa_G317850	-22.6479	8.76e-05	AT4G28650
Aa_G353540	-22.5955	5.22e-06
Aa_G297530	-22.582	2.35e-14	AT1G71380
Aa_G103030	-22.5501	0.0331407
Aa_G219250	-22.5326	0.0332952	AT4G38490
Aa_G541370	-22.4898	1.07e-14	AT5G07990
Aa_G381380	-22.4616	4.89e-07	AT3G54870
Aa_G115130	-22.4017	0.035061	AT4G26260
Aa_G375270	-22.3683	0.00467666	AT5G51920
Aa_G444290	-22.368	8.17e-06	AT5G21100
Aa_G244260	-22.2315	0.0361469	AT5G07180
Aa_G515880	-22.188	0.0366074
Aa_G556680	-22.1369	1.63e-19	AT3G48200
Aa_G16150	-22.0408	0.000965872
Aa_G129620	-21.966	2.82e-09	AT4G27250
Aa_G302480	-21.9199	0.000449292	AT1G32070
Aa_G594250	-21.8859	4.3e-10
Aa_G153980	-21.8217	1.77e-05	AT4G32670
Aa_G90690	-21.7388	9.22e-05	AT1G07745
Aa_G128440	-21.7116	0.00143729	AT1G45231
Aa_G193220	-21.7035	0.0417661	AT1G55550
Aa_G139080	-21.639	1.98e-12	AT5G48690
Aa_G106920	-21.4378	6.8e-07
Aa_G425910	-21.4359	2.14e-06
Aa_G514640	-21.3412	6.57e-07	AT4G35980
Aa_G397580	-21.3382	7.16e-09	AT3G11640
Aa_G97860	-21.3187	1.53e-11	AT5G23200
Aa_G234510	-21.2535	0.00890211	AT1G63650
Aa_G110270	-21.1684	1.02e-31	AT2G16380
Aa_G539230	-21.123	0.0487733
Aa_G357570	-21.0795	0.0493152	AT2G39470
Aa_G245820	-21.0283	2.71e-11	AT1G71810
Aa_G100620	-21.0034	3.84e-07	AT2G44230
Aa_G167410	-20.9953	4.1e-09
Aa_G618740	-20.968	0.000768566	AT3G04020
Aa_G283540	-20.8368	0.000421154	AT1G26200
Aa_G356690	-20.7776	1.12e-11	AT5G15840
Aa_G539360	-20.7448	7.64e-14
Aa_G397440	-20.71	0.00808905
Aa_G334660	-20.6458	5.84e-15	AT5G17220
Aa_G629590	-20.5067	1.43e-13	AT1G72140
Aa_G358970	-20.2019	5.82e-10
Aa_G1091960	-20.1249	0.00104446
Aa_G203140	-19.8889	1.76e-10	AT1G73670
Aa_G406670	-19.7121	3.24e-18	AT4G16690
Aa_G208440	-19.5448	6.39e-08	AT3G45060
Aa_G517440	-19.3925	0.00386293
Aa_G188940	-19.1758	4.94e-05
Aa_G27130	-19.0997	5.02e-09	AT1G34060
Aa_G493830	-18.5881	1.77e-09	AT1G18990
Aa_G186680	-18.2658	3.1e-07	AT4G29000
Aa_G67320	-16.3189	0.00154278	AT2G42060
Aa_G588690	-15.895	0.000490369
Aa_G163840	-14.5416	0.000809278	AT1G15415
Aa_G301660	-14.2483	1.75e-12
Aa_G129280	-12.5572	1.14e-06	AT1G77440
Aa_G345120	-12.1698	4.05e-08	AT4G18600
Aa_G98910	-11.9583	1.5e-05	AT1G74190
Aa_G566910	-11.8573	2.61e-08	AT5G06930
Aa_G146020	-11.2415	8.56e-12	AT2G34030
Aa_G76440	-11.2033	2.61e-10	AT5G07800
Aa_G86030	-10.9036	2.14e-07	AT2G30900
Aa_G263930	-10.8829	4.71e-07	AT2G35060
Aa_G122450	-10.8549	1.32e-09	AT3G51240
Aa_G162230	-10.6282	3.92e-05
Aa_G30080	-10.6185	4.42e-05	AT4G20100
Aa_G470700	-10.4693	1.15e-06
Aa_G117760	-10.4038	0.00538058	AT1G14390
Aa_G1380	-10.3144	0.000222372	AT3G14940
Aa_G566600	-10.29	2.66e-06	AT3G55120
Aa_G181600	-10.2428	1.55e-05	AT5G04310
Aa_G275480	-10.2259	2.96e-05
Aa_G281700	-9.99123	0.00479896	AT1G75880
Aa_G781210	-9.9651	0.0268823	AT5G17120
Aa_G156110	-9.94761	0.000835864	AT4G30280
Aa_G449350	-9.91624	0.000115108	AT5G18460
Aa_G22700	-9.90767	0.000339637	AT1G06540
Aa_G416980	-9.86193	2.95e-05	AT1G64770
Aa_G442550	-9.7848	7.48e-06	AT1G08630
Aa_G327000	-9.65482	2.85e-05	AT3G01450
Aa_G181580	-9.63977	3.62e-06	AT5G04330
Aa_G129210	-9.61272	3.56e-06	AT1G77390
Aa_G98010	-9.60238	0.0100633	AT5G23030
Aa_G467510	-9.59778	2.06e-07	AT4G36530
Aa_G144550	-9.59614	1.4e-09	AT1G69880
Aa_G462250	-9.5955	0.00282155	AT2G46760
Aa_G34630	-9.54558	0.0397631
Aa_G550340	-9.29521	0.00889914
Aa_G309610	-9.26965	4.61e-06	AT5G17180
Aa_G195160	-9.24685	0.000877682
Aa_G187270	-9.23417	0.0174272	AT1G72670
Aa_G4980	-9.10847	0.00508449
Aa_G901630	-9.05945	5.45e-05	AT4G39710
Aa_G224880	-9.05617	0.000925492	AT3G56230
Aa_G37680	-9.032	0.0180406	AT4G21250
Aa_G193000	-8.98458	0.0139599	AT1G60500
Aa_G73230	-8.95209	0.0107332	AT5G04530
Aa_G130550	-8.95203	2.02e-08	AT5G09370
Aa_G440850	-8.94568	0.00785676	AT2G20770
Aa_G401480	-8.89883	0.000551505	AT2G43180
Aa_G687780	-8.89005	3.11e-07	AT5G51720
Aa_G23430	-8.87538	0.00160314	AT5G65890
Aa_G480490	-8.87517	0.00278247	AT2G03505
Aa_G155120	-8.83855	0.00865944	AT5G12920
Aa_G407280	-8.80103	0.00539629	AT2G22330
Aa_G432640	-8.79542	0.031711	AT4G33130
Aa_G237310	-8.79183	0.000104283	AT4G37925
Aa_G150470	-8.78094	0.000169961	AT5G42760
Aa_G539330	-8.7366	0.0255841	AT5G25770
Aa_G553970	-8.73626	0.0188674	AT1G69400
Aa_G797470	-8.70853	0.0155241	AT1G25340
Aa_G320700	-8.6371	0.0340332	AT4G24250
Aa_G243700	-8.61188	0.0426127	AT2G32340
Aa_G311120	-8.61059	0.0460826	AT4G13170
Aa_G290430	-8.58607	0.000256019	AT2G26150
Aa_G64610	-8.53339	2.32e-06	AT1G74670
Aa_G170800	-8.31748	0.000248451
Aa_G320530	-8.27388	0.0309958	AT4G04330
Aa_G362360	-8.20712	9.92e-06	AT1G49650
Aa_G489230	-8.19347	1.59e-05
Aa_G373320	-8.16715	4.84e-07	AT4G08555
Aa_G356460	-8.14734	0.0220531	AT5G10170
Aa_G69780	-8.13361	0.00200108	AT4G26590
Aa_G186970	-8.09788	5.2e-07	AT4G24110
Aa_G274600	-8.06718	7.56e-06	AT5G02260
Aa_G148020	-8.04405	0.0142029	AT5G58770
Aa_G448090	-7.99764	0.00706197	AT5G45220
Aa_G147010	-7.97955	9.32e-10	AT5G66690
Aa_G744770	-7.95365	2.41e-05	AT3G48520
Aa_G205070	-7.89425	0.0304552
Aa_G156120	-7.88546	0.000483069
Aa_G51850	-7.87641	0.000552256	AT3G22961
Aa_G381020	-7.86315	0.000313965	AT2G46270
Aa_G203760	-7.83136	0.0215927
Aa_G21580	-7.81381	0.00393551	AT1G80650
Aa_G86690	-7.71293	0.0246576	AT4G26700
Aa_G609970	-7.67921	0.0300847	AT4G33440
Aa_G173610	-7.6174	0.000224079	AT1G52750
Aa_G247950	-7.60814	0.000283564	AT3G26932
Aa_G428730	-7.59843	2.17e-05	AT2G22860
Aa_G211220	-7.54701	0.0417607
Aa_G298930	-7.51111	0.00155697	AT1G12010
Aa_G344270	-7.41102	0.00285031	AT5G58310
Aa_G241230	-7.40276	0.0404088
Aa_G319730	-7.38933	0.00267792	AT1G12610
Aa_G94350	-7.25128	0.0148608
Aa_G455320	-7.24026	0.0183359	AT4G19400
Aa_G154320	-7.23023	0.000116288	AT4G10250
Aa_G77210	-7.13791	0.00467666
Aa_G108120	-7.01161	0.00040647
Aa_G449800	-6.97698	0.00132577	AT1G74300
Aa_G156230	-6.95423	0.000965314
Aa_G385170	-6.74967	0.00509413	AT4G34880
Aa_G987900	-6.67561	0.00153067
Aa_G233070	-6.48784	6.86e-05
Aa_G326990	-6.48321	0.0262477	AT3G01440
Aa_G287210	-6.41991	7.49e-07
Aa_G269590	-6.33197	0.000269055
Aa_G191580	-6.29184	0.00582065
Aa_G161180	-6.21654	0.000105906
Aa_G353260	-6.17303	0.0085668
Aa_G72520	-6.14654	0.000288232
Aa_G87530	-6.11755	0.0118841	AT3G23460
Aa_G601350	-6.10406	4.06e-14	AT2G20880
Aa_G62360	-6.03742	2.35e-06	AT1G23450
Aa_G701190	-6.03395	0.000412073
Aa_G508370	-6.02471	0.00226954	AT5G06510
Aa_G533380	-5.97835	0.013883	AT3G48540
Aa_G623960	-5.93072	0.00963355	AT4G30060
Aa_G780420	-5.92283	0.0170088
Aa_G127530	-5.91237	0.0134654	AT1G42970
Aa_G34750	-5.87123	0.00363441	AT3G09640
Aa_G397140	-5.83558	1.39e-06
Aa_G15410	-5.81292	5.09e-05	AT5G20640
Aa_G238730	-5.78196	0.0428281
Aa_G46230	-5.73681	0.00289615	AT5G24105
Aa_G443010	-5.71627	0.0251416	AT5G01190
Aa_G195320	-5.70003	0.000743664	AT5G06080
Aa_G496650	-5.63848	0.0336624	AT4G15440
Aa_G155080	-5.63329	0.0286088	AT5G12880
Aa_G419700	-5.63095	5.34e-26	AT4G22460
Aa_G754570	-5.62533	0.0285577
Aa_G191610	-5.59507	0.000356033
Aa_G1051480	-5.59164	0.016578
Aa_G668550	-5.57358	0.0277286	AT1G15010
Aa_G582640	-5.55942	4e-05
Aa_G481480	-5.55378	0.0137505
Aa_G629220	-5.55276	0.0389892	AT5G22940
Aa_G362410	-5.51903	0.0152219	AT1G49620
Aa_G541250	-5.48169	0.0107037	AT1G73600
Aa_G65460	-5.44703	0.0101727
Aa_G321870	-5.43685	0.00191895	AT1G65860
Aa_G169570	-5.38161	0.0128246	AT1G43650
Aa_G499610	-5.3383	0.00932562
Aa_G362560	-5.33572	0.00249478	AT2G26695
Aa_G261120	-5.32531	0.0250758	AT5G51890
Aa_G281990	-5.31118	2.34e-10	AT2G03550
Aa_G576760	-5.29235	0.0153222	AT2G37640
Aa_G425570	-5.28354	0.000108299	AT4G00560
Aa_G233040	-5.24498	0.000105873
Aa_G121260	-5.23974	0.00502511
Aa_G537380	-5.23029	0.0185	AT2G21590
Aa_G111610	-5.21914	2.07e-05
Aa_G26950	-5.17774	0.023685	AT3G24420
Aa_G943760	-5.17762	0.000112938
Aa_G337150	-5.11391	0.0237648	AT5G03890
Aa_G14160	-5.03358	0.00354154
Aa_G282580	-5.02842	0.027288
Aa_G257140	-5.01035	0.0433342
Aa_G604600	-4.93955	0.00255182	AT5G42180
Aa_G89470	-4.93304	4.18e-10	AT5G44130
Aa_G401770	-4.91677	3.29e-06	AT2G40690
Aa_G139040	-4.91029	5.54e-07
Aa_G569370	-4.88274	1.69e-05	AT3G10060
Aa_G294870	-4.87401	8.02e-06
Aa_G14540	-4.84069	0.0271759
Aa_G666630	-4.82164	0.00614236
Aa_G305820	-4.80624	0.00726518	AT2G33855
Aa_G262910	-4.77036	0.00747634
Aa_G155090	-4.77009	1.84e-07	AT5G12890
Aa_G1038280	-4.76268	0.0049627
Aa_G456240	-4.74819	4.32e-09	AT4G10560
Aa_G297800	-4.73139	0.013321
Aa_G521430	-4.72172	0.0183739	AT5G08640
Aa_G433640	-4.69744	2.18e-30
Aa_G340620	-4.64489	2.45e-08
Aa_G10070	-4.64473	4.83e-07	AT2G21210
Aa_G134560	-4.60204	8.83e-09	AT1G03870
Aa_G334790	-4.60169	0.0390147	AT1G50310
Aa_G161170	-4.59666	0.029599
Aa_G695140	-4.58731	0.00455716	AT5G52900
Aa_G73930	-4.58612	0.00448423	AT5G50175
Aa_G399770	-4.57505	8.04e-11
Aa_G965660	-4.56343	0.00016611
Aa_G318520	-4.52977	0.0041747	AT1G10380
Aa_G832170	-4.52775	9.88e-12	AT2G28790
Aa_G302030	-4.5213	4.96e-13	AT3G08490
Aa_G10740	-4.49488	0.00780491
Aa_G140340	-4.48385	0.027624	AT3G14740
Aa_G132350	-4.47639	7.34e-05
Aa_G581310	-4.46522	0.0262187
Aa_G96250	-4.45617	0.000313965	AT4G17270
Aa_G64780	-4.42277	1.91e-20	AT1G75590
Aa_G615380	-4.41491	0.00112764
Aa_G938920	-4.3901	0.0157839
Aa_G351540	-4.38662	6.91e-09
Aa_G332440	-4.38155	0.000449292
Aa_G11470	-4.38097	8.42e-05	AT3G50890
Aa_G379850	-4.37393	5.85e-06
Aa_G435860	-4.37252	0.0156594
Aa_G592050	-4.31017	3.29e-07
Aa_G124940	-4.2999	6.13e-11	AT4G10265
Aa_G198840	-4.29419	1.13e-11	AT4G29270
Aa_G685880	-4.27722	0.0200866
Aa_G87840	-4.25745	0.00620754	AT1G76130
Aa_G347010	-4.23275	0.00137628
Aa_G213390	-4.23189	7.53e-05	AT4G21870
Aa_G323530	-4.22272	0.0020651	AT2G16660
Aa_G73020	-4.21205	0.0373647
Aa_G155050	-4.17322	2.79e-06	AT5G12870
Aa_G264660	-4.12954	0.0204763	AT5G01780
Aa_G495040	-4.10782	2.51e-38	AT4G11320
Aa_G514000	-4.07445	0.0486169
Aa_G359300	-4.06904	0.0331979
Aa_G258350	-4.05565	0.0212294
Aa_G253600	-3.98708	0.00845009	AT3G48420
Aa_G208290	-3.97691	0.0360237	AT5G52050
Aa_G418970	-3.97687	0.0127747
Aa_G69770	-3.97182	0.00527188	AT4G26580
Aa_G127170	-3.96534	2.8e-07
Aa_G33960	-3.95546	0.0212521	AT5G60020
Aa_G418950	-3.95426	0.000648487	AT1G76650
Aa_G52400	-3.93404	0.00397575	AT3G02020
Aa_G226120	-3.92556	2.59e-11	AT2G47360
Aa_G68620	-3.91812	0.020976
Aa_G335520	-3.91381	0.0168685
Aa_G58310	-3.89577	6.83e-12	AT5G46230
Aa_G314260	-3.86628	0.0276703	AT5G20740
Aa_G122430	-3.84051	0.00249176	AT3G51220
Aa_G52060	-3.83334	5.9e-13
Aa_G154830	-3.80057	3.1e-05	AT2G31790
Aa_G396760	-3.79197	3.35e-06
Aa_G417010	-3.78473	0.0233032	AT1G30250
Aa_G80440	-3.78472	0.00028042
Aa_G488340	-3.78102	0.00543125	AT1G62440
Aa_G51010	-3.77869	0.021357	AT3G05580
Aa_G230160	-3.77229	0.00275647	AT2G19590
Aa_G167730	-3.76583	0.000155336	AT3G62410
Aa_G135880	-3.76114	0.0153778
Aa_G112870	-3.76052	0.000175548	AT5G26200
Aa_G255490	-3.75741	2.31e-08	AT5G19260
Aa_G722960	-3.75158	0.0345952
Aa_G266410	-3.7436	3.56e-06	AT1G20070
Aa_G702710	-3.71284	0.00421348
Aa_G621030	-3.70011	9.72e-09	AT5G62720
Aa_G48790	-3.69253	0.00550646	AT3G60890
Aa_G234060	-3.68424	7.61e-07	AT4G26950
Aa_G210650	-3.67752	3.68e-06	AT2G27740
Aa_G266460	-3.67361	4.55e-10	AT1G20020
Aa_G457150	-3.67115	3.86e-12	AT2G37170
Aa_G252710	-3.67008	8.63e-07	AT3G26060
Aa_G127180	-3.66869	1.43e-05
Aa_G154300	-3.66223	4.71e-09	AT4G10270
Aa_G186870	-3.65925	0.0367799	AT4G24080
Aa_G439480	-3.65482	0.00668202	AT5G54690
Aa_G213380	-3.65278	0.00174499	AT4G21865
Aa_G359120	-3.64696	0.0298617	AT3G55500
Aa_G257180	-3.6349	0.029203
Aa_G489980	-3.63329	0.00610739	AT4G27980
Aa_G557010	-3.62814	0.0182215	AT4G34770
Aa_G183120	-3.61408	1.13e-06	AT3G24450
Aa_G779750	-3.6026	2.51e-12
Aa_G175670	-3.5879	4.15e-07	AT3G58990
Aa_G145410	-3.57529	0.0397407	AT1G79480
Aa_G515750	-3.56209	0.000602676	AT2G25810
Aa_G75590	-3.54511	0.00778794	AT3G05390
Aa_G888620	-3.52486	0.0430827	ATCG00210
Aa_G329260	-3.52133	4.64e-15	AT1G19840
Aa_G79740	-3.51437	4.61e-06
Aa_G509980	-3.51322	0.0255023	AT3G29590
Aa_G514020	-3.50156	3.71e-07
Aa_G72800	-3.48287	3.26e-11	AT5G14200
Aa_G689240	-3.4813	0.00238843	AT4G22680
Aa_G143520	-3.47799	0.000376837	AT2G19530
Aa_G162420	-3.45942	0.0148838	AT1G62510
Aa_G635220	-3.45261	0.0278166	AT3G28857
Aa_G122250	-3.44683	0.00156567
Aa_G465010	-3.42819	0.0267553
Aa_G486320	-3.42242	4.61e-10	AT4G39940
Aa_G64290	-3.41846	1.36e-22	AT2G19970
Aa_G912300	-3.41685	0.0460058
Aa_G61870	-3.41541	0.0469953	AT1G27380
Aa_G858190	-3.40995	6.53e-25	AT3G22060
Aa_G74260	-3.40954	0.0398173	AT1G53520
Aa_G450130	-3.40899	0.0018822
Aa_G528020	-3.40715	0.000571986	AT2G34810
Aa_G346200	-3.40334	0.0093066	AT3G26290
Aa_G269060	-3.40139	0.00251363	AT2G14880
Aa_G244010	-3.3891	0.000152797	AT2G01755
Aa_G339010	-3.37842	2.13e-06
Aa_G79730	-3.37124	2.94e-05	AT4G13770
Aa_G353520	-3.36961	0.0467913
Aa_G818160	-3.36811	0.0225869
Aa_G332900	-3.35916	0.0121226	AT1G47485
Aa_G93010	-3.34191	0.000657572	AT1G14280
Aa_G255000	-3.33525	0.0273781	AT1G26810
Aa_G253680	-3.32188	0.00517426
Aa_G500340	-3.3209	0.0169663
Aa_G435150	-3.30521	0.00537807	AT5G61800
Aa_G165540	-3.30454	0.000604345
Aa_G426620	-3.30237	0.000636827	AT2G18650
Aa_G721440	-3.30124	3.79e-07
Aa_G76380	-3.29374	1.86e-07	AT5G07720
Aa_G740750	-3.28912	4.31e-20	AT1G72230
Aa_G818170	-3.28756	0.00052043
Aa_G584150	-3.28384	0.00013819	AT1G51210
Aa_G98050	-3.28016	0.00669487
Aa_G318030	-3.27685	8.94e-11	AT4G21445
Aa_G548140	-3.27019	5.06e-08	AT2G37090
Aa_G603250	-3.26967	5.89e-19	AT4G30530
Aa_G128460	-3.26043	4.02e-07	AT1G45201
Aa_G317830	-3.25833	4.42e-17	AT4G28660
Aa_G187190	-3.25621	4.78e-11	AT1G72610
Aa_G403360	-3.25499	0.000390589	AT3G44220
Aa_G40870	-3.25487	0.0222666	AT5G26660
Aa_G30640	-3.25418	0.0245	AT1G74070
Aa_G388620	-3.25003	3.51e-07	AT3G21510
Aa_G400830	-3.24504	2.97e-40	AT1G61740
Aa_G138980	-3.22554	0.00601145	AT5G48820
Aa_G64770	-3.21023	1.87e-05	AT1G75580
Aa_G92260	-3.20785	2.39e-09	AT4G24275
Aa_G118460	-3.2045	0.000552748	AT1G13635
Aa_G10450	-3.20006	0.00244556
Aa_G365890	-3.19928	1.07e-16	AT1G56430
Aa_G219550	-3.19839	0.0331407	AT5G43380
Aa_G122550	-3.17996	0.000103571
Aa_G452060	-3.16821	3.29e-06
Aa_G693470	-3.16663	0.0270092	AT4G39675
Aa_G287330	-3.15234	6.26e-07	AT3G55990
Aa_G158030	-3.14966	3.2e-07	AT5G16530
Aa_G367850	-3.13349	3.01e-06	AT4G14040
Aa_G431670	-3.13101	0.00328483	AT1G51110
Aa_G955640	-3.12717	0.0468676	AT2G38680
Aa_G150930	-3.12343	0.000424001	AT2G37925
Aa_G421100	-3.12287	0.0184902	AT5G15630
Aa_G87750	-3.11786	0.0210258	AT1G76240
Aa_G230390	-3.11699	0.00119947	AT5G19870
Aa_G173890	-3.1168	0.00311479	AT5G22620
Aa_G94190	-3.11232	0.00198176
Aa_G733410	-3.11201	0.000432572
Aa_G906910	-3.10941	0.00122093
Aa_G318700	-3.10656	8.38e-05
Aa_G35170	-3.09579	0.0057452	AT4G12030
Aa_G222140	-3.08851	0.00568685
Aa_G364660	-3.07565	3.55e-10
Aa_G83270	-3.07311	0.00159442	AT3G26125
Aa_G65470	-3.06666	2.2e-07	AT1G16410
Aa_G477060	-3.06321	0.000896255	AT1G74890
Aa_G105030	-3.05855	2.38e-12	AT3G29670
Aa_G440870	-3.0584	0.0235659	AT2G20750
Aa_G173190	-3.05823	2.01e-20
Aa_G189140	-3.05726	1.85e-06	AT4G03050
Aa_G137890	-3.05331	1.25e-06	AT4G38860
Aa_G476190	-3.04578	4.18e-12	AT1G30900
Aa_G114250	-3.04281	0.00042188
Aa_G25550	-3.0425	0.00027783	AT3G26740
Aa_G67120	-3.03878	2.47e-07
Aa_G212350	-3.03738	0.0027361	AT3G22540
Aa_G405660	-3.03156	0.00205678	AT1G68870
Aa_G119000	-3.02365	6.62e-14	AT1G18590
Aa_G290700	-3.0207	3.66e-05	AT1G01190
Aa_G305770	-3.01054	0.036858
Aa_G401570	-3.01006	2.23e-05	AT2G43100
Aa_G18010	-3.00617	8.23e-05	AT2G28315
Aa_G132620	-3.00271	0.00231057	AT3G59900
Aa_G375510	-2.9974	0.00864047
Aa_G508950	-2.99018	0.0366722	AT1G78260
Aa_G194690	-2.98606	0.00136974
Aa_G193280	-2.98448	1.61e-05	AT1G55480
Aa_G171370	-2.98293	3.13e-07	AT3G29680
Aa_G836680	-2.97015	0.0384322
Aa_G716110	-2.96782	1.61e-05	AT4G28250
Aa_G310560	-2.95422	0.00567796	AT1G07490
Aa_G498710	-2.94533	9.76e-05	AT1G72290
Aa_G149730	-2.94268	0.00167558	AT2G01918
Aa_G437800	-2.93804	0.0190596
Aa_G23410	-2.93566	0.000575842	AT5G65870
Aa_G345840	-2.93474	0.0161604	AT3G57920
Aa_G451910	-2.93389	7.4e-06	AT5G03170
Aa_G335510	-2.92115	0.00340152
Aa_G179020	-2.91868	3.63e-17	AT3G23810
Aa_G77860	-2.90032	5.62e-06	AT4G27435
Aa_G545250	-2.90022	2.42e-12	AT1G68010
Aa_G780410	-2.89371	3.53e-16	AT1G78370
Aa_G368400	-2.89279	0.0176043	AT1G08340
Aa_G520480	-2.8849	0.0273251
Aa_G272450	-2.88111	0.000134665	AT2G37750
Aa_G175130	-2.87366	0.0037401	AT2G45120
Aa_G150190	-2.87148	0.00766663	AT4G18780
Aa_G37200	-2.87106	0.0427815	AT5G65205
Aa_G137780	-2.8687	2.52e-08	AT4G38970
Aa_G302490	-2.86726	1.67e-20	AT1G32060
Aa_G438580	-2.86695	4.34e-08	AT1G27670
Aa_G458640	-2.86441	0.00102219	AT3G47380
Aa_G252170	-2.86395	1.22e-09	AT1G72200
Aa_G155150	-2.86334	4.16e-08	AT5G12940
Aa_G252740	-2.85637	1.08e-13	AT3G43190
Aa_G414870	-2.84688	0.0338275	AT5G06270
Aa_G71250	-2.83633	0.0190806
Aa_G181420	-2.83354	1.44e-06
Aa_G150750	-2.83141	0.0115555	AT2G38080
Aa_G552160	-2.83047	7.24e-06	AT5G22870
Aa_G1035860	-2.83028	0.000920148
Aa_G557000	-2.81942	1.07e-14	AT4G34760
Aa_G46780	-2.8149	0.000460012	AT4G01700
Aa_G406830	-2.81449	5.98e-13	AT4G39780
Aa_G162630	-2.81381	0.00294869	AT2G24170
Aa_G190140	-2.80989	0.00340672	AT2G18969
Aa_G554820	-2.8063	0.0120555	AT5G37478
Aa_G30620	-2.80555	0.0285549	AT1G74055
Aa_G129390	-2.79692	7.24e-10	AT1G77520
Aa_G163710	-2.79615	4.14e-09	AT3G63140
Aa_G65870	-2.79375	0.0353843	AT1G64690
Aa_G860390	-2.79122	2.75e-06	AT1G53070
Aa_G683380	-2.79078	0.0161634	AT5G52020
Aa_G500850	-2.78802	0.0127723	AT3G08630
Aa_G334120	-2.77612	0.000804472	AT1G20850
Aa_G109800	-2.77359	6.59e-05	AT3G50440
Aa_G98840	-2.75911	4.37e-10	AT1G74100
Aa_G457550	-2.7588	2.83e-08	AT1G10960
Aa_G100360	-2.75609	0.000855892	AT2G21960
Aa_G253700	-2.75383	2.68e-05
Aa_G111620	-2.75352	1.71e-07	AT3G03190
Aa_G485110	-2.75014	0.000153464	AT1G58070
Aa_G277470	-2.74954	0.00251055	AT1G64640
Aa_G130510	-2.74101	0.0294151
Aa_G132700	-2.73652	0.00127552	AT3G59845
Aa_G236890	-2.73201	1.49e-16	AT5G15490
Aa_G419950	-2.72018	0.0359704	AT5G45820
Aa_G6560	-2.71969	1.05e-06	AT5G38700
Aa_G144270	-2.70585	5.07e-17	AT2G40970
Aa_G341720	-2.69837	4.13e-14	AT1G73010
Aa_G548450	-2.6934	0.000525878	AT4G35350
Aa_G368520	-2.69034	0.000797011
Aa_G128030	-2.68943	1.28e-06
Aa_G394760	-2.67585	6.63e-07	AT1G09310
Aa_G402620	-2.67523	0.000594526	AT2G36650
Aa_G43270	-2.67499	0.0358524	AT1G10800
Aa_G465110	-2.67367	1.33e-11	AT1G29520
Aa_G294440	-2.6704	0.0119248	AT4G38020
Aa_G198300	-2.67	0.00128547	AT5G53486
Aa_G337330	-2.66741	9.69e-09	AT5G60490
Aa_G274060	-2.66522	8.89e-07	AT1G24100
Aa_G203940	-2.66421	0.00585261	AT4G20090
Aa_G302800	-2.66413	0.0288275	AT3G10520
Aa_G54440	-2.65797	2.14e-08
Aa_G105110	-2.64951	0.00485037	AT2G14247
Aa_G49590	-2.62933	0.00230903	AT3G45140
Aa_G211160	-2.62924	2.63e-32	AT2G04850
Aa_G610920	-2.62564	0.0488358
Aa_G75210	-2.6206	3.32e-12	AT5G63450
Aa_G87880	-2.61908	0.004651	AT1G76090
Aa_G124050	-2.6159	5.18e-08	AT2G41330
Aa_G237000	-2.60989	8.07e-09
Aa_G40150	-2.60466	0.00819712	AT3G12685
Aa_G165840	-2.60202	1.05e-13	AT5G67210
Aa_G521050	-2.59719	0.00204892	AT1G70370
Aa_G568080	-2.59671	4.67e-08
Aa_G596290	-2.58926	7.39e-14	AT1G25530
Aa_G283280	-2.58814	0.0393179
Aa_G227630	-2.57432	0.00395722	AT5G57780
Aa_G826290	-2.56888	1.21e-05	AT3G46890
Aa_G337500	-2.56469	1.68e-08	AT3G43270
Aa_G226610	-2.55577	3.89e-06
Aa_G385510	-2.5549	0.0230183	AT5G45920
Aa_G707140	-2.55148	0.00021461	AT5G22390
Aa_G103090	-2.54904	9.97e-11	AT5G44410
Aa_G409530	-2.54393	4.3e-18	AT5G62680
Aa_G222580	-2.54049	0.00323834
Aa_G489800	-2.53656	0.0196646
Aa_G191950	-2.53551	4.06e-10	AT3G44990
Aa_G414810	-2.52499	9.51e-05	AT5G06330
Aa_G35790	-2.52315	3.79e-13	AT2G25680
Aa_G15710	-2.51545	5.38e-08	AT5G20360
Aa_G75910	-2.51308	0.02958
Aa_G410360	-2.51164	0.000837061	AT1G80480
Aa_G100480	-2.50381	0.000374906	AT2G44080
Aa_G719360	-2.50134	0.0377535
Aa_G61860	-2.50101	0.00362279	AT1G27385
Aa_G237010	-2.49987	1.27e-07
Aa_G43840	-2.49937	0.00605609	AT5G66450
Aa_G319580	-2.49737	1.11e-14	AT1G71390
Aa_G318690	-2.49633	0.00834846
Aa_G96590	-2.49251	0.00717041	AT3G22400
Aa_G179010	-2.48872	6.55e-12	AT3G23805
Aa_G577370	-2.47755	3.78e-13	AT4G02290
Aa_G278150	-2.47725	0.000143934	AT2G01505
Aa_G352090	-2.46673	4.12e-07	AT4G39320
Aa_G148840	-2.46622	3.14e-18	AT1G20510
Aa_G189590	-2.46554	1.59e-07	AT1G70260
Aa_G478800	-2.46513	8.02e-09	AT3G52370
Aa_G525030	-2.45415	3.17e-32	AT1G37130
Aa_G40110	-2.45028	0.0109068	AT3G12730
Aa_G465100	-2.44732	0.000522312
Aa_G2370	-2.44726	0.00289056	AT3G62020
Aa_G508030	-2.43381	1.51e-07	AT3G27200
Aa_G628500	-2.42263	0.000116364	AT1G19660
Aa_G112630	-2.42187	2.88e-09	AT5G26330
Aa_G127790	-2.38021	7e-10	AT1G53840
Aa_G687260	-2.3735	0.0039986	AT1G02335
Aa_G179460	-2.37202	9.88e-14	AT4G36380
Aa_G149780	-2.369	0.000131839	AT5G40160
Aa_G88980	-2.35905	3.23e-08	AT3G47070
Aa_G218640	-2.3526	0.0145241	AT1G68200
Aa_G162850	-2.35087	0.0379039	AT5G47460
Aa_G363920	-2.35085	1.61e-09	AT3G47540
Aa_G407800	-2.34922	2.59e-12	AT1G19300
Aa_G55500	-2.34831	0.00551578	AT4G28500
Aa_G245620	-2.34712	5.7e-18	AT5G39320
Aa_G11750	-2.34131	0.0291595	AT2G36500
Aa_G478110	-2.33979	0.00568218	AT5G19730
Aa_G570240	-2.33678	0.000141705	AT5G05260
Aa_G444280	-2.3367	1.17e-27	AT5G21105
Aa_G332690	-2.33396	8.32e-08	AT2G46650
Aa_G624600	-2.32551	1.26e-10	AT4G01440
Aa_G523620	-2.32097	0.0355332
Aa_G339690	-2.32078	0.00186798
Aa_G439780	-2.31975	0.0344492	AT4G23410
Aa_G589100	-2.31488	3.25e-09	AT2G31110
Aa_G595240	-2.3145	3.6e-05	AT2G44060
Aa_G430400	-2.31371	0.000903509	AT1G51650
Aa_G205000	-2.31237	2.1e-11	AT1G28680
Aa_G439450	-2.31082	9.17e-26	AT5G54770
Aa_G443530	-2.31035	0.0087235	AT2G45150
Aa_G37210	-2.3041	2.46e-05	AT5G65207
Aa_G275910	-2.30364	6.5e-14
Aa_G128250	-2.3002	0.0054717	AT5G49460
Aa_G542320	-2.29887	3.22e-06	AT1G32200
Aa_G467500	-2.29527	2.32e-12	AT4G36540
Aa_G404750	-2.29166	0.00214655	AT5G21050
Aa_G103480	-2.29116	0.0033993	AT5G47920
Aa_G435590	-2.28911	9.06e-14	AT4G12910
Aa_G322960	-2.2884	3.42e-07	AT3G59690
Aa_G256220	-2.2859	3.11e-11	AT1G54780
Aa_G647980	-2.28137	8.63e-07	AT3G45230
Aa_G119030	-2.27712	0.0337608	AT1G18620
Aa_G374430	-2.26789	2.02e-09	AT1G21440
Aa_G224200	-2.26565	0.0378314	AT2G40100
Aa_G1280	-2.26439	1.08e-10	AT3G15040
Aa_G494050	-2.26318	0.013247	AT5G06570
Aa_G191540	-2.26152	1.57e-05	AT4G02170
Aa_G18630	-2.25837	0.00685371	AT5G01075
Aa_G442070	-2.24933	0.0154522	AT5G55220
Aa_G669050	-2.24933	2.08e-09	AT5G53590
Aa_G75140	-2.24887	0.000184216	AT5G63500
Aa_G137740	-2.24398	0.0393573
Aa_G202680	-2.24329	0.00132171	AT1G58420
Aa_G809850	-2.24193	0.0389892
Aa_G173220	-2.24071	0.00823491	AT2G25770
Aa_G559440	-2.23807	4.54e-12	AT3G14560
Aa_G692170	-2.23803	1.85e-06	AT2G01660
Aa_G25630	-2.23637	6.48e-07	AT3G26650
Aa_G606850	-2.23392	1.02e-08	AT5G61420
Aa_G62350	-2.23265	0.00119112	AT1G23460
Aa_G121210	-2.23143	0.0100293	AT1G15260
Aa_G505910	-2.22736	8.73e-07
Aa_G344360	-2.22515	3.73e-08	AT5G58400
Aa_G309200	-2.2183	0.000142464	AT5G09805
Aa_G431680	-2.21654	0.00120536	AT1G51100
Aa_G147920	-2.21224	0.041207	AT5G58690
Aa_G309620	-2.20698	5.17e-12	AT5G17170
Aa_G386990	-2.20648	1.85e-13	AT3G55800
Aa_G72510	-2.20438	0.0460826	AT1G63295
Aa_G139460	-2.20404	1.46e-20	AT4G36990
Aa_G130080	-2.20327	0.00699581	AT4G24910
Aa_G704860	-2.20322	0.0105626	AT1G14120
Aa_G55670	-2.19922	0.0226263	AT4G23493
Aa_G265730	-2.19688	9.06e-06	AT1G79650
Aa_G1096140	-2.18561	0.0468716
Aa_G214790	-2.18553	0.0239393
Aa_G384620	-2.18488	1.95e-22	AT2G15620
Aa_G193980	-2.18397	0.0434655	AT1G09440
Aa_G170340	-2.18216	0.0185493
Aa_G334340	-2.179	0.0442265	AT4G09180
Aa_G70180	-2.17788	3.4e-15
Aa_G303950	-2.17762	1.3e-11	AT5G04950
Aa_G21690	-2.17472	7.49e-06	AT1G80760
Aa_G40250	-2.17332	1.97e-25	AT3G12610
Aa_G302460	-2.16946	0.000214282	AT1G32080
Aa_G135550	-2.16849	5.65e-20	AT1G64200
Aa_G150420	-2.16823	3.18e-06	AT5G42780
Aa_G213370	-2.16746	3.85e-14	AT4G21860
Aa_G76360	-2.156	2.03e-07	AT5G07690
Aa_G116410	-2.15281	3.86e-21	AT2G06850
Aa_G145320	-2.14599	0.00924961	AT1G79410
Aa_G651390	-2.14398	0.00308561
Aa_G376600	-2.1434	8.93e-06	AT4G33330
Aa_G490910	-2.14138	0.0394945
Aa_G194830	-2.13994	0.0172338	AT2G20480
Aa_G93900	-2.13739	2.15e-05	AT5G58580
Aa_G156860	-2.1369	2.35e-09	AT1G67750
Aa_G370870	-2.13524	0.000117325	AT5G40970
Aa_G59820	-2.13478	0.00169947	AT4G24175
Aa_G258790	-2.12868	2e-05	AT4G34260
Aa_G600790	-2.12784	0.000325344	AT3G54600
Aa_G424060	-2.12573	4.76e-22	AT3G15540
Aa_G516000	-2.12558	0.0386285	AT3G22740
Aa_G68590	-2.12508	0.00729995
Aa_G205210	-2.12189	2.97e-05	AT5G52320
Aa_G236990	-2.12076	5.59e-05	AT5G15350
Aa_G424460	-2.12001	0.00174954	AT3G45870
Aa_G94130	-2.11676	2.91e-10	AT4G12420
Aa_G244330	-2.11518	0.0144508	AT5G07110
Aa_G350120	-2.11379	3.04e-19	AT5G37600
Aa_G239590	-2.10977	5.29e-13	AT1G36940
Aa_G75980	-2.10939	0.00421536	AT5G63670
Aa_G158870	-2.10611	0.000126029	AT4G30410
Aa_G62640	-2.10287	0.0136795	AT1G23180
Aa_G235500	-2.10013	0.00103574	AT1G05260
Aa_G165820	-2.09921	4.91e-06	AT5G67230
Aa_G181410	-2.09853	2.29e-05	AT5G19440
Aa_G151080	-2.09605	0.00988536	AT4G08210
Aa_G109360	-2.09604	0.00153496	AT1G32450
Aa_G167480	-2.09598	1.32e-20	AT2G31390
Aa_G40060	-2.08955	1.88e-09	AT3G12780
Aa_G502390	-2.08944	1.11e-16	AT1G22410
Aa_G205610	-2.08421	0.0349208	AT4G00872
Aa_G494010	-2.07901	7.52e-09	AT5G06610
Aa_G170130	-2.07895	0.022355	AT5G03455
Aa_G180810	-2.07575	1.6e-12	AT5G66920
Aa_G611590	-2.07533	2.71e-10
Aa_G42780	-2.07327	0.00740608	AT4G22590
Aa_G452230	-2.07147	2.76e-29	AT5G35630
Aa_G151790	-2.07023	8.86e-06	AT1G08250
Aa_G308380	-2.06971	0.0196596	AT1G18730
Aa_G698640	-2.06879	3.22e-11	AT5G59290
Aa_G81640	-2.06599	1.75e-13	AT2G16060
Aa_G111980	-2.06537	2.17e-07	AT3G02885
Aa_G754920	-2.06426	0.0234826
Aa_G40050	-2.06107	0.00187674	AT3G12800
Aa_G198900	-2.06102	0.00144525	AT3G22300
Aa_G108980	-2.05789	4.05e-13	AT1G55920
Aa_G651880	-2.05452	0.00182013	AT2G39510
Aa_G607640	-2.05343	8.69e-16	AT5G57410
Aa_G610900	-2.05265	0.0247427
Aa_G296030	-2.0525	5.71e-11	AT4G16790
Aa_G263170	-2.04714	0.0393643
Aa_G570910	-2.04662	0.00301353
Aa_G580090	-2.04411	4.05e-12	AT2G17630
Aa_G44070	-2.03823	0.000503691
Aa_G259620	-2.03813	0.000118845	AT1G72030
Aa_G108900	-2.03804	0.000104786	AT1G56020
Aa_G412600	-2.03751	2.93e-05	AT2G39310
Aa_G332910	-2.03736	1.88e-08	AT1G47480
Aa_G799570	-2.03627	0.0124539
Aa_G273980	-2.03625	0.00902393	AT1G24020
Aa_G895130	-2.0362	0.00382395
Aa_G84860	-2.03618	1.93e-05	AT4G34920
Aa_G33520	-2.03352	2.77e-06	AT3G61750
Aa_G159730	-2.02965	1.03e-08	AT2G36870
Aa_G427080	-2.02863	2.83e-13
Aa_G427140	-2.02863	2.83e-13
Aa_G151750	-2.02479	2.61e-10	AT1G08280
Aa_G58550	-2.02082	0.000967425	AT4G32980
Aa_G664050	-2.02048	0.00728231
Aa_G940350	-2.02047	0.00730119
Aa_G278380	-2.01704	8.56e-16	AT1G17620
Aa_G116880	-2.01149	2.41e-07	AT5G11540
Aa_G140750	-2.0084	6.85e-09	AT5G04160
Aa_G218190	-2.004	0.000387422
Aa_G62630	-2.00227	9.27e-05	AT1G23190
Aa_G14430	-1.9996	3.67e-12	AT3G53190
Aa_G208950	-1.99665	2.96e-06
Aa_G165760	-1.99612	5.38e-17	AT5G67280
Aa_G402080	-1.99413	0.0351511	AT4G37295
Aa_G568100	-1.9919	0.0014934	AT1G52230
Aa_G752880	-1.98814	2.12e-11
Aa_G235420	-1.98716	0.0018523	AT1G05210
Aa_G26540	-1.98649	1.29e-11	AT1G12900
Aa_G59810	-1.9826	0.000173888	AT4G31530
Aa_G237610	-1.97668	6.37e-18	AT3G14067
Aa_G487860	-1.97626	0.0257955	AT1G17310
Aa_G332670	-1.97402	4.62e-15	AT2G46630
Aa_G400340	-1.97113	0.0470804	AT1G04040
Aa_G237300	-1.9642	7.4e-17	AT4G37930
Aa_G299700	-1.96196	1.87e-09	AT4G19450
Aa_G433780	-1.96131	1.42e-09	AT1G33800
Aa_G417980	-1.95574	3.72e-05	AT5G55730
Aa_G58500	-1.95512	6.23e-08	AT4G33010
Aa_G168320	-1.95492	0.0150202	AT3G48690
Aa_G651380	-1.95471	0.0165923
Aa_G265950	-1.95435	0.0273346	AT3G54040
Aa_G258610	-1.95435	0.00229448	AT3G07930
Aa_G106560	-1.95404	6.39e-16	AT5G17760
Aa_G220640	-1.95382	3.44e-05	AT1G05870
Aa_G329120	-1.95193	0.0267896
Aa_G265910	-1.95032	0.00205191	AT3G54000
Aa_G314210	-1.94995	3.89e-06	AT1G77670
Aa_G603850	-1.94963	5.08e-23	AT5G26667
Aa_G545760	-1.94889	2.99e-10	AT1G10670
Aa_G344210	-1.94761	1e-07	AT5G58260
Aa_G759740	-1.94613	0.000342132	AT3G12150
Aa_G136880	-1.9456	1.11e-09
Aa_G445730	-1.93734	0.0320665	AT2G31730
Aa_G342340	-1.93698	0.00796672	AT4G36570
Aa_G580980	-1.93305	1.26e-23	AT3G28860
Aa_G129300	-1.93212	0.0114032	AT1G77460
Aa_G124010	-1.92065	5.34e-26	AT2G41300
Aa_G235370	-1.91825	1.71e-07	AT1G05170
Aa_G51360	-1.917	1.54e-18
Aa_G672340	-1.91041	0.000217789	AT5G07010
Aa_G270040	-1.90916	4.74e-07	AT1G64390
Aa_G54010	-1.90769	1.52e-08	AT5G01500
Aa_G102580	-1.90707	4.49e-20	AT3G49220
Aa_G715640	-1.9066	0.0301117	AT5G28237
Aa_G114310	-1.90225	2.45e-06	AT3G58850
Aa_G338430	-1.89994	3.86e-12	AT5G51545
Aa_G639160	-1.89855	1.2e-19	AT3G52500
Aa_G142210	-1.89595	0.00231114	AT2G34300
Aa_G85830	-1.89429	3.2e-10	AT5G17990
Aa_G175200	-1.89373	0.00153067	AT2G45040
Aa_G432960	-1.89352	2.02e-06	AT5G54510
Aa_G759750	-1.89183	8.21e-07	AT3G12145
Aa_G374880	-1.89167	2.22e-05	AT4G39540
Aa_G96220	-1.89167	0.00296625	AT4G17300
Aa_G518570	-1.88969	0.000454054
Aa_G581150	-1.88539	2.05e-06	AT5G42860
Aa_G170520	-1.88458	0.0304351	AT5G05340
Aa_G117720	-1.88224	0.0012181	AT1G14430
Aa_G61110	-1.87835	0.0282688	AT4G09010
Aa_G544290	-1.87794	1.36e-22	AT1G19670
Aa_G447560	-1.8771	1.52e-18	AT5G22460
Aa_G100060	-1.87569	8.56e-14	AT3G52750
Aa_G68570	-1.8746	0.0393222	AT1G70690
Aa_G630060	-1.87297	0.0193525	AT1G51940
Aa_G463000	-1.87141	1.22e-05	AT1G31800
Aa_G295920	-1.86636	0.00357709	AT4G16980
Aa_G153330	-1.8621	2.18e-06	AT4G37450
Aa_G45390	-1.862	0.0193776	AT5G24460
Aa_G394730	-1.86166	3.39e-13	AT1G09340
Aa_G286470	-1.85792	7.94e-09	AT2G35860
Aa_G372920	-1.85722	0.0412559	AT5G42070
Aa_G213630	-1.85692	0.00680442	AT3G55605
Aa_G546410	-1.85251	7.28e-14	AT2G21560
Aa_G401930	-1.85206	1.12e-05	AT3G57450
Aa_G395910	-1.85085	0.000682714	AT1G68795
Aa_G436670	-1.84896	2.9e-11	AT1G20340
Aa_G21020	-1.84733	0.00533703	AT3G05360
Aa_G15890	-1.84582	4.04e-05	AT2G45720
Aa_G649300	-1.84481	0.0346105	AT5G67020
Aa_G167080	-1.84427	2.72e-06	AT1G32760
Aa_G110040	-1.84278	0.00214339	AT5G38610
Aa_G181160	-1.84268	0.00543125	AT5G19680
Aa_G627890	-1.8412	0.0296717	AT2G28630
Aa_G619980	-1.83992	0.0434455
Aa_G145890	-1.83936	4.8e-07	AT2G41660
Aa_G304530	-1.83811	5.29e-12	AT4G29070
Aa_G171500	-1.83331	0.0390263	AT4G23030
Aa_G49280	-1.83023	0.0489123	AT4G16566
Aa_G197570	-1.82748	0.000475024	AT3G48510
Aa_G137960	-1.8271	1.59e-06	AT4G38770
Aa_G412140	-1.82658	5.91e-08	AT2G28950
Aa_G325150	-1.82616	0.00289191	AT1G01250
Aa_G460000	-1.82605	4.17e-05	AT5G39890
Aa_G320	-1.8255	1.33e-12	AT2G04780
Aa_G32090	-1.82387	2.88e-05	AT4G26310
Aa_G700810	-1.82297	0.0156475	AT2G32230
Aa_G510250	-1.82108	2.58e-07	AT1G67050
Aa_G26340	-1.8203	0.0323422	AT5G46730
Aa_G196690	-1.81897	3.54e-06
Aa_G714830	-1.81844	0.00162613	AT1G65230
Aa_G414390	-1.81788	1.94e-06	AT1G31350
Aa_G300860	-1.81348	0.000107073	AT1G33480
Aa_G258020	-1.8126	0.0186732	AT5G14510
Aa_G342540	-1.81104	1.46e-07	AT4G12730
Aa_G944310	-1.81006	6.36e-06
Aa_G98030	-1.80962	0.0327777
Aa_G195770	-1.80887	5.31e-05	AT4G29590
Aa_G44670	-1.80597	0.0151349	AT4G28410
Aa_G570390	-1.80507	2.61e-08	AT2G37040
Aa_G705340	-1.80478	0.0387933
Aa_G100560	-1.80467	2.86e-14	AT2G44160
Aa_G461880	-1.79272	3.45e-13	AT2G39560
Aa_G20460	-1.79215	0.00105657	AT3G16920
Aa_G235690	-1.7917	0.00194906	AT2G18193
Aa_G381070	-1.78981	1.35e-07	AT2G46225
Aa_G9080	-1.78859	0.000694366	AT5G21430
Aa_G521640	-1.78817	0.00808905	AT3G19550
Aa_G98740	-1.78699	7.48e-11	AT5G45100
Aa_G259880	-1.78654	5.28e-08	AT5G03300
Aa_G374580	-1.78599	8.53e-08	AT2G42770
Aa_G627590	-1.78079	0.0214894
Aa_G715630	-1.77986	0.000309192	AT1G11580
Aa_G395410	-1.77949	1.13e-07	AT2G14750
Aa_G332570	-1.77835	0.0030032	AT2G46535
Aa_G73060	-1.77811	0.0495241	AT5G04390
Aa_G370860	-1.77703	0.000101182
Aa_G108990	-1.77549	0.0249133
Aa_G128890	-1.77065	0.00135761	AT5G19110
Aa_G415550	-1.76981	0.00301351	AT2G18328
Aa_G19580	-1.76888	0.00427718	AT5G13330
Aa_G417310	-1.76886	9.02e-08	AT4G23730
Aa_G630880	-1.76724	1.74e-12	AT5G23860
Aa_G596260	-1.76484	0.0360834
Aa_G161430	-1.76116	0.00491457	AT2G22500
Aa_G64900	-1.7591	1.04e-07	AT1G75690
Aa_G697080	-1.75731	2.17e-09	AT4G17460
Aa_G265980	-1.75465	3.94e-13	AT1G41830
Aa_G609180	-1.75221	1.37e-05	AT1G68238
Aa_G16420	-1.7517	2.97e-21	AT1G32470
Aa_G666150	-1.74979	1.53e-09	AT1G13250
Aa_G223370	-1.74329	6.17e-08	AT3G16180
Aa_G319560	-1.74122	0.000189725	AT1G71400
Aa_G488520	-1.74008	2.12e-06
Aa_G438140	-1.7393	2.32e-10	AT3G03780
Aa_G238700	-1.73901	0.00198176	AT3G57040
Aa_G190550	-1.73875	0.00841615	AT4G30845
Aa_G636620	-1.73846	0.0146287	AT5G53020
Aa_G302680	-1.73474	1.94e-15	AT2G29670
Aa_G88880	-1.73453	1.76e-07	AT3G46940
Aa_G598610	-1.73259	0.0232263
Aa_G635100	-1.73179	3.94e-10	AT3G21230
Aa_G102230	-1.73119	8.76e-05	AT5G48230
Aa_G32060	-1.73097	4.16e-19	AT3G15680
Aa_G84570	-1.73061	2.13e-14	AT5G11230
Aa_G376810	-1.72944	2.19e-07
Aa_G194200	-1.72914	0.00407768
Aa_G2770	-1.7278	6.21e-05	AT4G29110
Aa_G225600	-1.72546	1.67e-05	AT4G11960
Aa_G121250	-1.72269	0.0150837	AT1G15290
Aa_G723080	-1.72219	0.00235684
Aa_G781680	-1.72155	0.00850746
Aa_G613750	-1.72105	2.03e-19	AT1G27970
Aa_G679800	-1.72018	1.44e-15	AT5G34940
Aa_G216120	-1.71971	9.3e-08	AT3G11490
Aa_G627440	-1.71655	2.14e-07	AT2G20680
Aa_G163340	-1.71215	5.93e-12	AT1G70810
Aa_G366460	-1.70978	5.48e-16	AT1G72810
Aa_G93800	-1.70904	1.58e-08	AT5G58500
Aa_G668320	-1.70775	9.43e-09	AT3G52900
Aa_G222590	-1.7076	0.0154522
Aa_G141420	-1.70695	0.0109203	AT1G68350
Aa_G513970	-1.70359	4.58e-05	AT1G47410
Aa_G14630	-1.70114	1.28e-16	AT3G01120
Aa_G656110	-1.70078	2.69e-18	AT1G75780
Aa_G152760	-1.69518	5.72e-07	AT5G09870
Aa_G1071720	-1.69467	0.0344548
Aa_G2410	-1.69394	0.00468204	AT3G62060
Aa_G262530	-1.69274	6.86e-06
Aa_G362340	-1.6916	6.67e-06	AT1G49660
Aa_G400850	-1.69025	1.21e-05	AT1G61760
Aa_G577680	-1.69009	3.21e-06	AT5G51010
Aa_G137980	-1.68765	8.39e-21	AT4G38740
Aa_G481470	-1.68683	0.0481448	AT1G07880
Aa_G366520	-1.68474	0.0156599
Aa_G480340	-1.68348	0.00142485	AT2G03350
Aa_G71760	-1.68265	2.6e-12
Aa_G207900	-1.6788	2.9e-18	AT3G13750
Aa_G534650	-1.67831	0.00222622	AT3G30775
Aa_G536610	-1.67787	0.000725567	AT1G66350
Aa_G322970	-1.67204	4.06e-06	AT3G59680
Aa_G550370	-1.66674	1.68e-05	AT5G25490
Aa_G1117480	-1.6657	0.00274649
Aa_G253980	-1.6657	0.00274649	AT5G38410
Aa_G383820	-1.66541	5.05e-20	AT2G17265
Aa_G231450	-1.66487	1.27e-06	AT1G55330
Aa_G62490	-1.66211	3.91e-19	AT1G23310
Aa_G70380	-1.65816	9.15e-11	AT5G17920
Aa_G487230	-1.65725	1.98e-11	AT1G23740
Aa_G71170	-1.6571	9.72e-10	AT3G17120
Aa_G294370	-1.65666	0.00861731
Aa_G14050	-1.6565	1.99e-14	AT3G53420
Aa_G279550	-1.65573	0.000144646
Aa_G93820	-1.65562	6e-26	AT5G58520
Aa_G178950	-1.65534	0.00625762	AT3G23760
Aa_G189100	-1.65355	2.3e-07	AT4G03010
Aa_G307390	-1.65347	0.00011652	AT5G57345
Aa_G95400	-1.6531	7.39e-06	AT1G63120
Aa_G211000	-1.65215	0.00661254
Aa_G44040	-1.65184	0.00217428
Aa_G426080	-1.65166	0.0197471	AT3G48770
Aa_G186240	-1.65113	0.00064838	AT1G64360
Aa_G307220	-1.65057	0.000819747	AT1G11670
Aa_G124430	-1.64887	0.00197694	AT4G23885
Aa_G124500	-1.64881	2.48e-16	AT4G23820
Aa_G657760	-1.6487	0.000209479	AT1G29820
Aa_G41830	-1.64772	4.53e-13	AT4G05180
Aa_G81340	-1.64766	3.58e-09	AT5G65683
Aa_G353510	-1.64691	0.00603174
Aa_G251070	-1.64548	1.09e-05	AT5G27330
Aa_G640070	-1.64317	4.91e-06	AT2G01610
Aa_G93780	-1.64246	0.00297357	AT5G58480
Aa_G100840	-1.64002	2.46e-06
Aa_G248950	-1.63861	1.28e-05
Aa_G206680	-1.63802	7.68e-11	AT4G13930
Aa_G138010	-1.63628	7.16e-05	AT4G38690
Aa_G2200	-1.6344	5.59e-16	AT3G61870
Aa_G344320	-1.63278	0.000391728	AT5G58360
Aa_G145760	-1.63087	2.83e-09	AT2G41770
Aa_G276770	-1.63071	0.0174438	AT3G26350
Aa_G374380	-1.62948	0.0114086	AT1G21500
Aa_G431200	-1.62671	2.88e-05
Aa_G83340	-1.62571	4.84e-08	AT3G26070
Aa_G85300	-1.62464	0.00262487	AT5G02420
Aa_G492520	-1.62436	4.15e-20	AT5G42980
Aa_G129270	-1.62425	0.000502042	AT1G77420
Aa_G579820	-1.62264	0.000169459	AT1G26761
Aa_G163910	-1.62253	1.79e-08	AT4G30996
Aa_G548590	-1.62154	0.0420139	AT2G15680
Aa_G423760	-1.62123	0.0019172	AT1G68600
Aa_G40120	-1.62065	0.0233276	AT3G12710
Aa_G111940	-1.62006	2.3e-09	AT3G02910
Aa_G281350	-1.61973	6.15e-09	AT2G34620
Aa_G621820	-1.61882	0.000637872	AT5G14610
Aa_G312040	-1.61475	0.014871	AT1G80450
Aa_G155430	-1.61324	0.0125567
Aa_G123720	-1.61051	1.04e-06	AT5G44730
Aa_G5480	-1.60929	0.00789242	AT3G11945
Aa_G599230	-1.60666	6.32e-08	AT4G21620
Aa_G239000	-1.60372	3.17e-09	AT1G79970
Aa_G236580	-1.60213	0.0309424
Aa_G641110	-1.60176	3.72e-05	AT2G24270
Aa_G238240	-1.60147	0.000153284	AT4G34700
Aa_G9070	-1.60141	2.14e-08	AT5G21482
Aa_G305780	-1.60059	0.00604877
Aa_G99870	-1.59895	4.72e-05	AT1G70000
Aa_G159770	-1.59893	0.000333111	AT2G36880
Aa_G775730	-1.59496	4.97e-10	AT4G34950
Aa_G619030	-1.59491	0.000258165
Aa_G420120	-1.5922	1.94e-07	AT5G01320
Aa_G150820	-1.5921	8.21e-08	AT2G38010
Aa_G570530	-1.58852	1.24e-13	AT4G34215
Aa_G177340	-1.58799	0.00997093	AT1G61255
Aa_G241440	-1.58796	1.26e-13	AT4G31590
Aa_G375500	-1.58717	1.15e-10	AT1G55210
Aa_G42350	-1.58635	0.0378423	AT3G02580
Aa_G66620	-1.5846	6.45e-10	AT4G13430
Aa_G267560	-1.58328	0.0212521
Aa_G168060	-1.58243	2.42e-08	AT5G57070
Aa_G417300	-1.58237	7.74e-20	AT4G23740
Aa_G107450	-1.58198	5.18e-06	AT1G63310
Aa_G271830	-1.58075	3.76e-16	AT5G01890
Aa_G27330	-1.58069	9.18e-05	AT3G27650
Aa_G177840	-1.58009	3.71e-18	AT2G46820
Aa_G434320	-1.57762	0.031853	AT3G50930
Aa_G80720	-1.57689	2.58e-08	AT1G08800
Aa_G283690	-1.5762	1.2e-14	AT1G74420
Aa_G468390	-1.57581	2.45e-06	AT1G68430
Aa_G53220	-1.57516	0.0131177	AT4G01360
Aa_G78140	-1.5736	1.05e-10	AT4G19120
Aa_G341770	-1.57261	3.65e-10	AT1G73060
Aa_G56310	-1.57247	2.6e-18	AT3G14310
Aa_G393140	-1.57152	0.00152817
Aa_G535000	-1.56875	2.47e-08	AT3G13650
Aa_G414750	-1.56659	7.51e-08	AT5G06390
Aa_G153270	-1.56491	0.000895528	AT4G37520
Aa_G18910	-1.56353	3.05e-11	AT5G02160
Aa_G21050	-1.5632	2.85e-10	AT5G64640
Aa_G519810	-1.56235	8.63e-12	AT5G43430
Aa_G230820	-1.55999	0.0464066	AT2G42260
Aa_G275920	-1.55858	6.06e-08
Aa_G500840	-1.55819	3.27e-12	AT3G08640
Aa_G514770	-1.5581	0.000137414	AT4G35840
Aa_G199350	-1.55735	7.68e-09	AT1G72470
Aa_G158110	-1.55402	8.02e-09	AT5G16590
Aa_G664180	-1.54673	0.000489677
Aa_G202220	-1.54658	4.52e-16	AT2G28080
Aa_G152510	-1.54636	0.0273346	AT3G20260
Aa_G42360	-1.54633	7.25e-06
Aa_G186260	-1.54593	0.000811504	AT1G64380
Aa_G268220	-1.54174	3.72e-06	AT5G63980
Aa_G19960	-1.54028	0.00669756	AT4G22910
Aa_G604580	-1.54013	0.00102517	AT5G42200
Aa_G739680	-1.53705	2.54e-09	AT1G62380
Aa_G126940	-1.53399	0.0186867
Aa_G349400	-1.53373	5.16e-17	AT3G59970
Aa_G150170	-1.53361	1.3e-12
Aa_G131080	-1.5302	0.0387285	AT5G62150
Aa_G19240	-1.52922	3.77e-06	AT1G09070
Aa_G194650	-1.52856	0.00841615	AT2G20650
Aa_G288770	-1.52828	3.15e-05	AT1G44575
Aa_G392530	-1.52633	5.71e-06	AT1G60790
Aa_G413560	-1.52603	1.9e-10	AT3G22890
Aa_G440100	-1.52232	3.33e-06	AT2G33570
Aa_G150500	-1.51986	0.0312216	AT5G42720
Aa_G109750	-1.51923	6.17e-07	AT3G50410
Aa_G352390	-1.51784	0.00166498	AT5G47160
Aa_G17190	-1.51771	3.01e-05	AT2G45790
Aa_G600260	-1.51593	1.97e-08	AT1G55670
Aa_G439790	-1.51454	1.27e-06	AT4G23400
Aa_G273140	-1.51402	1.05e-06	AT3G63440
Aa_G476470	-1.51337	6.38e-10	AT4G04640
Aa_G258380	-1.51236	1.36e-07	AT4G33640
Aa_G414530	-1.51154	6.2e-12	AT4G10390
Aa_G251090	-1.51099	1.37e-07	AT5G27290
Aa_G545370	-1.5092	0.0215589	AT5G18600
Aa_G603610	-1.50552	1.01e-07	AT1G53290
Aa_G371010	-1.50348	1.84e-15	AT4G22120
Aa_G996590	-1.50141	0.029052
Aa_G176430	-1.50106	0.0301094	AT4G18240
Aa_G430390	-1.5006	3.96e-14	AT3G21200
Aa_G39020	-1.5006	5.03e-05	AT1G04680
Aa_G518410	-1.5004	7.31e-16	AT2G40480
Aa_G136790	-1.5002	5.42e-05	AT3G10940
Aa_G421080	-1.49951	0.00534441	AT5G15600
Aa_G336740	-1.49923	0.000453452	AT3G63170
Aa_G195500	-1.49877	0.0032498	AT2G22900
Aa_G241210	-1.49777	4.78e-09	AT2G47500
Aa_G125960	-1.49704	3.94e-08	AT5G50370
Aa_G145310	-1.49673	0.0385718
Aa_G86080	-1.49663	0.015754	AT2G30920
Aa_G38280	-1.49607	3.93e-16	AT2G39900
Aa_G393040	-1.49444	0.00213677	AT2G25060
Aa_G448800	-1.49408	1.28e-06	AT5G61340
Aa_G241220	-1.49379	4.16e-26	AT2G47510
Aa_G427930	-1.49216	2.05e-06	AT1G10522
Aa_G309400	-1.49176	0.00351042	AT3G51010
Aa_G127520	-1.49137	4.43e-09	AT1G42960
Aa_G64570	-1.49027	0.0122221	AT1G74710
Aa_G283500	-1.48965	0.00665032	AT1G26160
Aa_G40090	-1.48867	0.000807506	AT3G12750
Aa_G207600	-1.48826	5.57e-07	AT3G45610
Aa_G622340	-1.48642	0.000965041
Aa_G49390	-1.48403	1.45e-18	AT4G16480
Aa_G274290	-1.48306	1.47e-08	AT4G34050
Aa_G118060	-1.48204	0.000425706	AT5G45540
Aa_G113940	-1.48185	8.57e-11	AT5G66190
Aa_G138040	-1.48128	2.17e-07	AT4G38660
Aa_G267120	-1.48029	4.41e-16	AT4G17770
Aa_G47340	-1.47968	5.14e-06	AT3G06650
Aa_G570520	-1.47917	3.27e-14	AT4G34200
Aa_G237140	-1.47894	0.000104968	AT4G28940
Aa_G99050	-1.47728	3.43e-08	AT3G55260
Aa_G61200	-1.47151	9.38e-12	AT4G09160
Aa_G171670	-1.46603	3.31e-13	AT3G21690
Aa_G79110	-1.46541	2.03e-17	AT5G16720
Aa_G10140	-1.46408	0.0366155	AT2G21150
Aa_G194680	-1.4625	1.13e-06	AT2G20610
Aa_G314700	-1.46246	0.016731	AT2G21280
Aa_G422270	-1.46157	0.0036581	AT2G20362
Aa_G288130	-1.46109	3.43e-11	AT1G66430
Aa_G256660	-1.4606	1.14e-12	AT5G12250
Aa_G34790	-1.4585	0.000281352	AT3G09580
Aa_G93500	-1.45612	3.02e-06	AT4G12450
Aa_G542800	-1.45557	1.94e-05	AT2G38360
Aa_G242040	-1.45474	2.25e-06	AT3G15990
Aa_G213250	-1.45469	0.00016109	AT3G18420
Aa_G199940	-1.45461	1.33e-06	AT2G42800
Aa_G123350	-1.45285	2.81e-11	AT5G54670
Aa_G135750	-1.45166	0.0160516	AT2G28605
Aa_G151890	-1.45058	2.2e-06	AT1G08160
Aa_G843300	-1.44825	1.36e-17	AT5G03190
Aa_G558800	-1.44809	3.59e-06	AT4G10630
Aa_G10730	-1.44748	0.0105504	AT1G12550
Aa_G353970	-1.44633	1.2e-09	AT3G60630
Aa_G280910	-1.44505	1.74e-18	AT2G01950
Aa_G44540	-1.44354	5.7e-18	AT4G28380
Aa_G250320	-1.443	3.74e-11	AT3G02830
Aa_G181170	-1.44293	0.00108359	AT5G19670
Aa_G502520	-1.44292	5.29e-15	AT2G35490
Aa_G659800	-1.4418	0.0102576
Aa_G192180	-1.43992	5.69e-16	AT1G19170
Aa_G378660	-1.4376	4.26e-05	AT1G55840
Aa_G123770	-1.43709	0.0212785	AT5G44680
Aa_G487050	-1.43468	7.4e-05	AT4G38160
Aa_G66440	-1.43292	0.0187257
Aa_G432970	-1.43075	0.00466648	AT5G54500
Aa_G316620	-1.42997	3.15e-05
Aa_G31670	-1.42798	1.65e-07	AT5G58000
Aa_G149130	-1.42476	0.0454614
Aa_G329110	-1.42333	0.00229202	AT3G25570
Aa_G460450	-1.42311	2.88e-07	AT2G31680
Aa_G702580	-1.42272	5.59e-16	AT1G75820
Aa_G807280	-1.42259	0.00543125
Aa_G815830	-1.42259	0.00543125
Aa_G845300	-1.42259	0.00543125
Aa_G87870	-1.42203	5.99e-07	AT1G76100
Aa_G362160	-1.42153	0.0171629
Aa_G600520	-1.42114	0.0119465	AT1G05100
Aa_G212780	-1.41924	0.00777895	AT3G53010
Aa_G267890	-1.41785	3.71e-06	AT3G03270
Aa_G566900	-1.41697	5.42e-05	AT5G06940
Aa_G564970	-1.41662	2.31e-06	AT5G07220
Aa_G179450	-1.41646	6.63e-08	AT4G36360
Aa_G7970	-1.41494	1.2e-09	AT5G14790
Aa_G5290	-1.41493	0.0327774	AT3G12110
Aa_G311330	-1.41432	4.81e-07	AT2G37470
Aa_G495790	-1.41381	5e-06	AT5G07460
Aa_G636610	-1.41353	0.00157718	AT5G53030
Aa_G426800	-1.41254	0.000174253	AT3G44720
Aa_G760750	-1.41002	0.000282245
Aa_G292910	-1.40974	0.00798489	AT5G50720
Aa_G208940	-1.40799	6.48e-07	AT3G60490
Aa_G299910	-1.40533	0.0284583	AT4G00370
Aa_G238690	-1.40193	8.59e-08	AT3G57050
Aa_G325190	-1.39974	1.61e-08	AT1G01300
Aa_G238660	-1.39933	2.21e-11	AT3G57070
Aa_G692590	-1.399	0.00265805	AT4G23790
Aa_G215540	-1.39899	1.5e-09	AT1G77000
Aa_G711810	-1.39835	3.31e-13	AT1G12090
Aa_G368360	-1.39689	1.62e-09	AT1G08380
Aa_G40130	-1.39401	0.00657474
Aa_G304000	-1.3939	1.67e-06	AT2G26640
Aa_G299690	-1.3935	0.042617	AT4G19460
Aa_G441080	-1.39342	0.00286392
Aa_G569330	-1.39332	4.73e-05	AT3G10040
Aa_G427130	-1.39252	0.00922714
Aa_G108310	-1.39081	0.000364665
Aa_G293640	-1.38946	1.64e-13	AT1G79720
Aa_G123360	-1.38803	0.000313715	AT5G54660
Aa_G211800	-1.3823	5.63e-12	AT1G01050
Aa_G37690	-1.38223	3.76e-12	AT4G21280
Aa_G796460	-1.38211	0.011177	AT1G32920
Aa_G12570	-1.38111	3.14e-13	AT4G08390
Aa_G567800	-1.38082	0.0363918	AT1G73770
Aa_G152600	-1.38026	0.0349864
Aa_G64880	-1.38022	1.04e-05	AT1G75680
Aa_G4990	-1.37992	0.000344061	AT3G05190
Aa_G170100	-1.37952	0.000153705
Aa_G113910	-1.37852	0.00236852	AT5G66170
Aa_G486860	-1.3768	3.04e-11	AT3G29030
Aa_G542480	-1.37563	3.06e-16	AT5G28500
Aa_G431880	-1.37467	2.6e-05	AT1G25220
Aa_G308750	-1.37446	3.35e-08	AT5G52920
Aa_G64590	-1.37358	4.21e-13	AT1G74690
Aa_G48650	-1.37347	9.94e-17	AT3G60750
Aa_G487720	-1.37333	1.66e-06	AT2G37660
Aa_G415310	-1.37215	1.1e-17	AT2G42600
Aa_G368540	-1.37192	0.0436057
Aa_G64130	-1.37129	1.07e-14	AT2G19860
Aa_G21120	-1.36885	3.64e-15	AT5G64570
Aa_G43770	-1.36762	6.51e-06	AT5G66530
Aa_G609030	-1.36627	1.69e-05	AT3G62660
Aa_G226380	-1.36517	1.38e-05	AT5G03760
Aa_G233690	-1.36354	2.49e-10	AT3G15850
Aa_G53250	-1.36296	2.83e-13	AT4G01310
Aa_G424450	-1.36276	4.16e-10	AT3G45850
Aa_G248860	-1.36188	6.01e-09	AT1G29980
Aa_G233780	-1.36171	9.02e-08	AT3G15940
Aa_G298960	-1.36087	4.85e-08	AT1G12000
Aa_G1087120	-1.35947	0.0238265
Aa_G350900	-1.35947	0.0238265
Aa_G23500	-1.35911	0.00900003	AT5G67620
Aa_G100830	-1.3589	0.0311658	AT1G58120
Aa_G112800	-1.35873	0.0496587	AT1G07700
Aa_G206690	-1.35752	7.01e-10
Aa_G260580	-1.35682	6.16e-06	AT5G02590
Aa_G289700	-1.3559	8.34e-11	AT2G45290
Aa_G203180	-1.35409	5.43e-07	AT1G73640
Aa_G144150	-1.35379	4.48e-13	AT2G40890
Aa_G409710	-1.35224	4.27e-05	AT3G25780
Aa_G152190	-1.35165	3.86e-12	AT4G17905
Aa_G250420	-1.35157	3.56e-06	AT3G02730
Aa_G386410	-1.35124	0.0328176	AT5G06790
Aa_G75330	-1.35112	0.0441895	AT5G63350
Aa_G385720	-1.34809	0.0492076	AT1G80160
Aa_G83720	-1.34791	1.88e-06	AT5G18970
Aa_G443030	-1.34755	4.41e-14	AT5G01170
Aa_G540760	-1.34535	2.75e-10	AT4G36890
Aa_G184290	-1.3449	3.17e-06	AT1G48660
Aa_G308710	-1.34435	1.78e-12	AT5G52990
Aa_G76990	-1.34375	2e-07	AT3G25130
Aa_G91740	-1.34327	6.01e-10	AT2G22230
Aa_G63460	-1.34283	0.00249478	AT5G47730
Aa_G292870	-1.34172	0.026329	AT5G65410
Aa_G19940	-1.34111	0.000222297	AT4G22890
Aa_G88440	-1.33986	0.000924253	AT2G41200
Aa_G275320	-1.33957	5.01e-08	AT4G11010
Aa_G247740	-1.33833	1.16e-11	AT3G29320
Aa_G34190	-1.33588	0.000115683	AT3G27890
Aa_G56260	-1.33571	0.0116861	AT3G14370
Aa_G469920	-1.3356	3.66e-10	AT1G11545
Aa_G503100	-1.33488	0.000364665	AT4G34610
Aa_G652130	-1.33447	0.000250076	AT2G35240
Aa_G434760	-1.33414	9.55e-05	AT1G31490
Aa_G345490	-1.33247	0.0235626	AT5G59250
Aa_G620780	-1.33194	2.2e-07	AT5G61240
Aa_G676720	-1.33194	2.64e-05	AT1G14180
Aa_G594390	-1.33119	2.93e-10	AT2G26900
Aa_G25650	-1.33082	0.00337988	AT3G26630
Aa_G217640	-1.33061	0.00215807	AT1G04778
Aa_G367680	-1.32955	0.00968805
Aa_G380150	-1.32941	1.2e-05	AT3G25040
Aa_G363180	-1.32722	5.53e-06	AT4G37240
Aa_G165790	-1.32698	2.51e-05	AT5G67260
Aa_G11500	-1.32692	5.09e-05	AT3G50920
Aa_G50040	-1.32534	2.23e-08	AT3G06550
Aa_G105200	-1.32516	0.0259582	AT2G14045
Aa_G46660	-1.32515	2.67e-14	AT4G01850
Aa_G243330	-1.325	5.86e-28	AT3G13870
Aa_G435120	-1.32331	6.07e-05
Aa_G61550	-1.32331	6.07e-05	AT5G61840
Aa_G375060	-1.32179	9.12e-08	AT2G22795
Aa_G245570	-1.32124	2.67e-07	AT5G39380
Aa_G273420	-1.32009	1.55e-09	AT4G30810
Aa_G171320	-1.31874	4.83e-05	AT1G10030
Aa_G453050	-1.31632	2.44e-08	AT2G47160
Aa_G92550	-1.31586	1.65e-09	AT1G49890
Aa_G580370	-1.31393	2.04e-09	AT4G20880
Aa_G572760	-1.31387	0.0123227	AT1G11130
Aa_G89650	-1.31339	8.65e-08	AT5G43980
Aa_G353340	-1.312	1.04e-06	AT5G05160
Aa_G274770	-1.31189	2.13e-08	AT1G63000
Aa_G81490	-1.30993	0.0337049	AT5G65520
Aa_G174550	-1.30968	2.18e-09	AT3G07480
Aa_G145440	-1.3086	1.76e-05	AT1G79510
Aa_G344060	-1.30725	5.53e-05	AT1G71880
Aa_G19950	-1.30675	0.00152068	AT4G22900
Aa_G2140	-1.30659	1.98e-08	AT3G61820
Aa_G549480	-1.30632	0.0240814	AT3G18210
Aa_G553710	-1.30604	3.56e-15	AT4G39350
Aa_G145330	-1.30486	3.91e-09
Aa_G368910	-1.30473	4.56e-28	AT1G35160
Aa_G274760	-1.30432	2.35e-11	AT1G62990
Aa_G175750	-1.3037	0.00445417	AT3G59000
Aa_G38830	-1.303	2.75e-08	AT1G04520
Aa_G648160	-1.30297	0.00152563	AT3G05910
Aa_G144450	-1.30155	1.9e-14	AT1G69910
Aa_G87970	-1.30067	1.45e-05	AT3G51930
Aa_G615110	-1.30037	0.000139763	AT1G61930
Aa_G65160	-1.29746	2.09e-13
Aa_G3260	-1.29662	4.16e-08	AT4G09650
Aa_G134140	-1.29526	3.16e-07	AT5G53370
Aa_G32030	-1.29508	0.0385879	AT3G15650
Aa_G76700	-1.29467	7.94e-08	AT3G14240
Aa_G4680	-1.29421	0.000215725	AT3G04980
Aa_G499640	-1.29303	0.0175586	AT2G40150
Aa_G210130	-1.29137	0.000311008	AT2G42320
Aa_G19330	-1.29068	9.65e-08	AT1G08960
Aa_G264650	-1.28852	0.0461747	AT5G01790
Aa_G586950	-1.28808	0.00258045
Aa_G89550	-1.28654	0.00718038	AT5G44040
Aa_G162190	-1.28646	0.0051959	AT5G16940
Aa_G187770	-1.286	2e-07	AT4G03280
Aa_G195980	-1.28513	1.42e-07	AT5G09995
Aa_G270090	-1.28301	0.00106575	AT1G64440
Aa_G249590	-1.2807	0.0313593	AT2G17850
Aa_G188860	-1.2789	7.8e-06	AT4G02770
Aa_G671580	-1.27888	3.39e-05	AT1G17170
Aa_G499180	-1.27869	0.000597044
Aa_G52570	-1.27778	3.52e-13	AT3G01810
Aa_G664910	-1.27729	2.84e-05	AT5G61440
Aa_G374710	-1.2765	7.69e-15	AT2G42610
Aa_G1190	-1.27642	0.0143591	AT3G15110
Aa_G139480	-1.27466	4.05e-05	AT4G37000
Aa_G172860	-1.27406	7.77e-10	AT4G30110
Aa_G515870	-1.27356	0.0188447	AT3G50770
Aa_G26860	-1.27317	4.41e-17	AT1G48520
Aa_G639530	-1.27141	5.94e-12	AT2G01150
Aa_G41490	-1.27139	0.0349007	AT2G24630
Aa_G137080	-1.26931	0.016984	AT3G10660
Aa_G355780	-1.26888	0.0136941	AT1G31010
Aa_G265110	-1.26551	5.94e-09	AT2G44600
Aa_G20160	-1.26533	0.0114032	AT3G19460
Aa_G396070	-1.26473	2.97e-10	AT5G48910
Aa_G287830	-1.26022	4.71e-07	AT1G38131
Aa_G47770	-1.25958	4.81e-10	AT3G06350
Aa_G567410	-1.25906	5.39e-06	AT1G56720
Aa_G114800	-1.25606	1.54e-16	AT3G57610
Aa_G179390	-1.2548	0.00224054	AT4G36250
Aa_G375080	-1.25451	4.03e-13
Aa_G405240	-1.25195	7e-05	AT2G15440
Aa_G121810	-1.25159	9.24e-07	AT1G22800
Aa_G178940	-1.25065	8.37e-10	AT3G23750
Aa_G720010	-1.24869	0.000588825	AT5G06870
Aa_G135540	-1.2466	4.45e-20	AT1G64190
Aa_G617600	-1.24619	0.02487	AT1G26590
Aa_G11850	-1.24515	0.0288275	AT2G23690
Aa_G383790	-1.24424	0.000512621	AT2G17300
Aa_G481090	-1.24388	0.044415	AT1G66760
Aa_G552750	-1.24131	4.31e-07	AT5G25530
Aa_G298700	-1.23834	1.28e-11	AT5G34850
Aa_G488530	-1.23821	3.47e-05
Aa_G268270	-1.23747	0.000101404	AT5G64030
Aa_G166520	-1.23673	1.33e-07	AT2G20260
Aa_G40910	-1.23671	2.4e-06	AT5G26670
Aa_G394790	-1.23668	0.0277154	AT1G09280
Aa_G21630	-1.23615	4.47e-08	AT1G80690
Aa_G140070	-1.23604	0.00123942	AT1G06000
Aa_G46730	-1.23474	6.55e-06	AT4G01900
Aa_G309970	-1.23421	0.0363376	AT2G24490
Aa_G512410	-1.23419	0.0222613	AT4G28230
Aa_G380470	-1.23371	1.7e-21	AT1G32990
Aa_G225250	-1.23293	0.0138536
Aa_G149560	-1.23091	1.05e-05	AT5G45280
Aa_G780430	-1.2306	9.2e-14	AT1G78380
Aa_G72250	-1.22864	0.00693688	AT1G60960
Aa_G175280	-1.22734	2.18e-06	AT2G44940
Aa_G356230	-1.22717	1.95e-05	AT4G13050
Aa_G171990	-1.22622	0.00171903	AT2G03200
Aa_G130140	-1.22573	0.000315069	AT4G24780
Aa_G639540	-1.22521	3.93e-13	AT2G01170
Aa_G107710	-1.22397	1.1e-06	AT3G17210
Aa_G63450	-1.22254	0.00986175	AT5G47720
Aa_G306150	-1.2224	0.0321365	AT5G64510
Aa_G545910	-1.22204	0.000922953
Aa_G239120	-1.22087	5.37e-10	AT1G79870
Aa_G55930	-1.22079	4.56e-11	AT1G67830
Aa_G343710	-1.21767	0.0344168	AT1G78560
Aa_G136220	-1.21706	0.0075746	AT4G00165
Aa_G5090	-1.21677	6.43e-05	AT3G05270
Aa_G228430	-1.2165	0.039275	AT1G03030
Aa_G189050	-1.21634	3.78e-13	AT4G02940
Aa_G600650	-1.21598	0.000222753	AT1G60550
Aa_G317040	-1.21574	1.88e-08	AT3G16560
Aa_G55660	-1.21522	3.53e-12	AT4G23490
Aa_G76480	-1.21352	0.00231714	AT4G28010
Aa_G268280	-1.21326	2.11e-07	AT5G64040
Aa_G482350	-1.21232	6.75e-07	AT5G67070
Aa_G176490	-1.21153	5e-11	AT4G18260
Aa_G389870	-1.21091	3.72e-08	AT1G30380
Aa_G381050	-1.20868	0.0383952	AT2G46240
Aa_G462010	-1.20826	4.95e-11	AT3G55420
Aa_G170220	-1.20825	7e-06	AT5G52970
Aa_G34520	-1.20671	2.73e-07	AT3G09820
Aa_G4410	-1.20589	0.0320395	AT3G04720
Aa_G210110	-1.20509	0.0001644	AT2G42300
Aa_G323660	-1.2044	2.47e-10	AT4G24380
Aa_G30800	-1.20374	3.74e-18	AT1G66150
Aa_G166350	-1.20297	7.04e-09	AT1G51760
Aa_G155040	-1.20125	8e-13	AT5G12860
Aa_G346440	-1.2011	9.35e-07
Aa_G19720	-1.20102	0.030377	AT5G13430
Aa_G302010	-1.19956	0.00298196	AT3G08030
Aa_G294500	-1.198	0.00425662	AT4G38070
Aa_G85840	-1.19695	3.87e-05	AT5G17980
Aa_G717050	-1.19555	0.00242915	AT2G40490
Aa_G290930	-1.19501	0.00424007
Aa_G53620	-1.1946	0.00310776	AT3G17380
Aa_G672590	-1.19351	0.0017962	AT4G37400
Aa_G621200	-1.19339	4e-05
Aa_G175160	-1.19309	0.0101743	AT2G45080
Aa_G105220	-1.19293	2.99e-05	AT2G13820
Aa_G562810	-1.19237	6.37e-11
Aa_G112420	-1.19232	1.79e-07	AT1G15510
Aa_G35020	-1.1919	1.98e-05	AT4G12250
Aa_G423730	-1.19175	8.18e-09	AT1G68590
Aa_G362580	-1.18941	0.000203766	AT4G14520
Aa_G443920	-1.18915	2.87e-10	AT3G15350
Aa_G1420	-1.18796	2.27e-09	AT3G14920
Aa_G455330	-1.18767	0.000173985
Aa_G320850	-1.18705	0.00112386	AT5G63160
Aa_G509920	-1.18588	0.0107021	AT2G01520
Aa_G432630	-1.18557	2.15e-08	AT4G33140
Aa_G138760	-1.18443	0.000156416	AT1G30510
Aa_G222910	-1.18382	0.0113498	AT1G60630
Aa_G287480	-1.18345	3.33e-05	AT4G18030
Aa_G383470	-1.18202	0.00574119	AT5G15802
Aa_G555080	-1.18004	4.63e-09	AT2G30950
Aa_G101450	-1.17942	0.00147098	AT3G09050
Aa_G560090	-1.17939	0.00320172	AT2G03750
Aa_G297250	-1.17898	0.000817449	AT5G12080
Aa_G320870	-1.17796	0.0121927	AT5G63140
Aa_G193700	-1.17691	0.0312042	AT1G12240
Aa_G364300	-1.17636	0.00329101	AT3G62830
Aa_G80140	-1.17561	2.15e-29	AT2G27510
Aa_G451670	-1.17508	1.37e-06	AT3G01660
Aa_G74240	-1.17426	6.93e-07	AT1G53500
Aa_G435140	-1.17406	1.61e-07	AT5G61810
Aa_G76050	-1.17295	3.82e-05	AT5G63780
Aa_G275820	-1.17282	9.95e-20	AT1G07320
Aa_G438690	-1.17226	0.0479606	AT2G33850
Aa_G456700	-1.17165	0.0360237	AT5G37010
Aa_G171660	-1.1709	0.00010095	AT3G21700
Aa_G104830	-1.17045	0.031853	AT5G23310
Aa_G501340	-1.16822	1.45e-05	AT3G18000
Aa_G312940	-1.16791	0.00152928	AT4G06744
Aa_G24540	-1.16771	5.18e-07
Aa_G101950	-1.16771	0.00412249
Aa_G5380	-1.16768	0.000304762	AT3G12020
Aa_G462020	-1.1676	1.18e-07	AT3G55430
Aa_G279000	-1.1671	2.97e-06	AT5G11880
Aa_G502970	-1.16506	0.00205788	AT2G28250
Aa_G362840	-1.16407	4.91e-08	AT5G19290
Aa_G75520	-1.16378	0.0325285	AT3G05320
Aa_G524880	-1.16191	9.09e-05	AT5G46340
Aa_G538650	-1.16068	9.72e-05	AT1G30120
Aa_G461160	-1.15944	1.42e-08	AT3G57400
Aa_G376800	-1.15936	0.048324	AT5G15740
Aa_G657770	-1.15921	0.000449494	AT1G29850
Aa_G477710	-1.15875	2.64e-09	AT1G04690
Aa_G139440	-1.15868	1.02e-06	AT4G36970
Aa_G338680	-1.15477	0.000483171	AT3G10340
Aa_G346780	-1.15376	0.00805676
Aa_G90170	-1.15274	8.22e-08	AT5G47870
Aa_G550740	-1.15193	0.0417121
Aa_G234970	-1.15172	1.23e-08	AT3G15360
Aa_G135600	-1.15095	0.000785968	AT1G64255
Aa_G153550	-1.15052	0.0157744	AT3G52630
Aa_G546090	-1.14822	0.000697881	AT4G11820
Aa_G704990	-1.14736	2.4e-11	AT1G66130
Aa_G106550	-1.14709	4.79e-20	AT5G17770
Aa_G276620	-1.14506	0.00983739	AT1G34380
Aa_G93360	-1.14195	0.000668764	AT1G19630
Aa_G692600	-1.14156	0.035279	AT4G23800
Aa_G140300	-1.14148	1.71e-06	AT3G14790
Aa_G109010	-1.14087	4.09e-05	AT1G55910
Aa_G53820	-1.14036	4.88e-07	AT5G01620
Aa_G277030	-1.1402	0.00668417	AT3G54260
Aa_G160480	-1.13929	0.000119476	AT5G46530
Aa_G241450	-1.13799	0.019823	AT4G31600
Aa_G250410	-1.1379	0.000141707	AT3G02740
Aa_G40590	-1.13712	8.1e-05	AT3G12260
Aa_G289690	-1.13674	7.79e-10	AT2G45300
Aa_G341750	-1.13362	0.0143619	AT1G73040
Aa_G230410	-1.13359	0.000114109	AT5G19855
Aa_G84030	-1.13217	7.07e-07	AT5G51270
Aa_G287790	-1.13213	1.84e-05	AT2G31020
Aa_G406170	-1.13146	0.0233503	AT5G62840
Aa_G189230	-1.13124	0.00422954	AT4G03100
Aa_G338920	-1.12981	0.00257149	AT1G11790
Aa_G225460	-1.12908	1.96e-08
Aa_G397590	-1.12898	4.38e-18	AT3G11630
Aa_G277480	-1.12882	0.00431461	AT1G64650
Aa_G28190	-1.12836	1.21e-09
Aa_G121580	-1.12698	0.00875767	AT1G77760
Aa_G542680	-1.12687	0.0033573	AT5G54970
Aa_G506480	-1.12655	2.59e-07	AT2G26260
Aa_G356850	-1.12488	3.76e-08	AT5G40140
Aa_G369020	-1.12478	0.00153302
Aa_G637260	-1.12319	0.0045138	AT5G23420
Aa_G222880	-1.12312	6.13e-11	AT1G60660
Aa_G472900	-1.1227	4.58e-07	AT1G28390
Aa_G578850	-1.12144	0.0331419	AT5G54180
Aa_G617580	-1.121	9.39e-06	AT1G26570
Aa_G544370	-1.121	0.000110374	AT1G19720
Aa_G288450	-1.11942	0.000424413	AT2G44450
Aa_G54590	-1.11855	0.000221478	AT5G54400
Aa_G486240	-1.11781	5.3e-06	AT4G39980
Aa_G552340	-1.11737	1.74e-08	AT2G30490
Aa_G123450	-1.11733	2.61e-15	AT5G54600
Aa_G712080	-1.11695	1.39e-08	AT3G49050
Aa_G110780	-1.1165	2.56e-12	AT1G48420
Aa_G290470	-1.11375	0.0496638	AT2G26190
Aa_G4490	-1.11257	4.45e-09	AT3G04790
Aa_G518450	-1.11251	0.00121416	AT2G40460
Aa_G446950	-1.11216	2.65e-05	AT5G18660
Aa_G603620	-1.11168	1.62e-05	AT1G53300
Aa_G86930	-1.11154	1.78e-05	AT1G21590
Aa_G633950	-1.11056	0.00107294	AT2G43710
Aa_G137250	-1.10973	3.07e-06	AT3G10525
Aa_G315130	-1.10894	0.00252631
Aa_G97800	-1.10894	0.00252631
Aa_G158480	-1.10596	1.93e-08	AT5G11330
Aa_G110700	-1.1037	1.84e-07	AT1G48480
Aa_G162800	-1.10359	0.041407
Aa_G64550	-1.1034	7.85e-09	AT1G74730
Aa_G467090	-1.10243	1.84e-07	AT2G44830
Aa_G737720	-1.1021	4.21e-05	AT4G34230
Aa_G1064020	-1.10151	5.08e-10
Aa_G13130	-1.10036	0.00846295	AT2G48070
Aa_G144120	-1.09989	0.00484178	AT2G40570
Aa_G59370	-1.0978	0.00196477	AT5G16030
Aa_G424810	-1.09638	7.23e-11	AT2G32240
Aa_G57230	-1.09623	1.43e-05	AT1G34000
Aa_G661720	-1.09549	0.00390548	AT4G09950
Aa_G206870	-1.09338	0.000405718
Aa_G94100	-1.0918	0.00154213	AT4G12400
Aa_G29980	-1.09142	1.59e-09	AT2G37240
Aa_G331310	-1.0913	4.98e-06	AT3G54690
Aa_G72240	-1.09117	3.39e-06	AT1G60950
Aa_G718080	-1.09102	5.78e-05	AT3G55350
Aa_G24790	-1.09101	2.23e-30	AT1G11980
Aa_G14080	-1.08991	3.63e-11	AT3G53400
Aa_G433620	-1.08991	3.56e-09	AT1G72790
Aa_G501470	-1.08956	2.96e-07	AT1G53240
Aa_G103920	-1.08954	0.00932413	AT1G16530
Aa_G363600	-1.08945	1.24e-05
Aa_G38960	-1.08945	1.24e-05	AT1G04630
Aa_G176950	-1.08871	6.4e-07	AT3G17940
Aa_G103930	-1.08845	3.7e-06	AT1G16520
Aa_G321010	-1.08794	0.000266146	AT5G15230
Aa_G67330	-1.08765	0.0490168	AT2G42070
Aa_G584440	-1.08655	4.57e-19	AT5G43060
Aa_G105080	-1.08655	1.44e-13	AT4G35250
Aa_G34260	-1.08546	2.23e-08	AT3G27960
Aa_G18620	-1.08469	1.73e-09	AT5G01090
Aa_G188690	-1.08427	9.78e-06	AT1G17430
Aa_G541400	-1.08368	1.52e-11	AT5G08010
Aa_G72850	-1.08246	8.72e-10
Aa_G305270	-1.08161	0.00743833	AT1G68920
Aa_G484280	-1.07968	5.71e-15
Aa_G277430	-1.07821	3.11e-11	AT1G64620
Aa_G416200	-1.07729	0.0186041	AT5G18290
Aa_G78450	-1.07726	0.00154529	AT4G00755
Aa_G143500	-1.07719	0.0114934	AT1G64760
Aa_G165320	-1.07706	1.81e-09	AT5G49910
Aa_G94890	-1.0757	0.000129576
Aa_G359450	-1.07512	0.000965392	AT2G31200
Aa_G438190	-1.07466	0.0245874
Aa_G71630	-1.07453	0.0151229	AT3G02180
Aa_G426640	-1.07436	0.0375853	AT2G18630
Aa_G16640	-1.07375	2.58e-14	AT4G17100
Aa_G442590	-1.07285	1.48e-06	AT1G08590
Aa_G793800	-1.07253	4.62e-06	AT1G55140
Aa_G8790	-1.07156	3.84e-08	AT5G22090
Aa_G508070	-1.07119	2.84e-08	AT3G27160
Aa_G398120	-1.07071	0.00920145	AT5G25090
Aa_G224020	-1.06981	9.89e-06	AT4G10300
Aa_G261890	-1.06909	8.97e-06	AT1G12140
Aa_G104320	-1.06821	3.28e-06	AT1G77260
Aa_G135680	-1.06814	6.79e-05	AT2G36990
Aa_G266020	-1.06739	3.56e-06
Aa_G253450	-1.06709	0.000589396	AT1G56700
Aa_G252670	-1.06694	2.41e-14	AT3G42950
Aa_G381530	-1.06579	0.000324356	AT5G53120
Aa_G380140	-1.06569	0.000180069	AT3G25030
Aa_G414350	-1.06555	5.29e-13	AT1G31330
Aa_G401720	-1.06521	0.0398293	AT2G40640
Aa_G13020	-1.06485	0.00107629	AT2G47950
Aa_G238310	-1.06479	0.0253535
Aa_G638790	-1.06445	0.000460012
Aa_G87810	-1.06351	3.04e-06	AT1G76160
Aa_G297090	-1.06332	1.1e-06	AT5G59050
Aa_G578820	-1.06309	0.0108669	AT5G54160
Aa_G914280	-1.06292	0.0244215
Aa_G230990	-1.06279	2.08e-07	AT5G09460
Aa_G257830	-1.06248	0.00342135	AT2G32720
Aa_G6830	-1.06248	0.000624991	AT1G02880
Aa_G240280	-1.06247	4.29e-05	AT5G15150
Aa_G655760	-1.06194	4.37e-05	AT2G16890
Aa_G463610	-1.05951	0.00254478	AT3G13520
Aa_G445390	-1.05815	3.09e-10	AT2G43750
Aa_G557700	-1.05792	3.62e-06	AT3G45440
Aa_G596270	-1.05775	5.14e-09	AT1G25510
Aa_G478960	-1.05543	0.000268438	AT5G02970
Aa_G13710	-1.05521	1.02e-05	AT5G62580
Aa_G492870	-1.05519	0.000348657	AT1G74530
Aa_G429490	-1.05485	0.016006	AT3G18800
Aa_G266720	-1.05417	4.41e-09	AT5G37310
Aa_G165920	-1.05214	6.5e-06	AT5G67150
Aa_G19730	-1.05155	0.0153235	AT5G13440
Aa_G206070	-1.05145	0.000343527	AT2G47600
Aa_G435160	-1.05051	8.2e-05
Aa_G179060	-1.04976	1.55e-21	AT3G23820
Aa_G174460	-1.04933	7.32e-06	AT3G07540
Aa_G483700	-1.04894	0.00119143
Aa_G402670	-1.0489	0.000493991
Aa_G186460	-1.04847	7e-12	AT2G02050
Aa_G475050	-1.04776	4e-05	AT5G23920
Aa_G244430	-1.04774	1.79e-09	AT5G07020
Aa_G253430	-1.04756	1.31e-05
Aa_G33340	-1.0475	0.000102822	AT1G20950
Aa_G451120	-1.0473	0.00295232	AT2G39730
Aa_G730800	-1.0467	0.000424406	AT1G78320
Aa_G563350	-1.04422	0.00325031
Aa_G274550	-1.04397	0.00234173	AT5G02200
Aa_G286090	-1.0431	5.93e-12	AT1G08010
Aa_G53370	-1.04294	2.04e-10	AT4G01150
Aa_G281310	-1.04225	1.56e-05	AT2G40800
Aa_G440800	-1.04205	5.56e-11	AT2G20810
Aa_G47090	-1.04173	0.000931098	AT3G06790
Aa_G156480	-1.04164	0.00340152
Aa_G36210	-1.04144	0.00102581	AT2G30390
Aa_G121500	-1.04088	3.62e-07	AT1G77690
Aa_G54110	-1.03954	9.99e-06	AT5G01370
Aa_G681180	-1.03927	2.68e-25	AT1G64140
Aa_G392500	-1.03857	3.43e-05	AT1G60810
Aa_G25720	-1.03848	9.06e-06	AT3G26570
Aa_G4460	-1.03831	8.67e-08	AT3G04760
Aa_G346180	-1.03806	9.15e-08	AT4G15093
Aa_G141570	-1.03702	2.03e-07	AT4G27595
Aa_G379830	-1.03611	2.21e-06	AT1G18210
Aa_G94960	-1.03521	6.48e-06	AT5G61130
Aa_G8870	-1.03515	1.12e-06	AT5G22020
Aa_G280790	-1.03506	3.23e-07	AT5G33320
Aa_G561530	-1.03451	0.0285134	AT4G37630
Aa_G646880	-1.03294	3.5e-07	AT4G18640
Aa_G130800	-1.03254	0.00130856	AT1G27770
Aa_G311730	-1.03162	8.42e-10	AT3G44620
Aa_G49860	-1.03152	0.00961793	AT3G06470
Aa_G582100	-1.03089	0.00182803	AT1G51400
Aa_G281110	-1.03041	1.28e-06	AT1G24170
Aa_G353730	-1.02955	0.000139885	AT4G25100
Aa_G608530	-1.02658	7.44e-09	AT4G15545
Aa_G195280	-1.02617	4.65e-07	AT5G06050
Aa_G52480	-1.02533	1.09e-07	AT3G01930
Aa_G130350	-1.02488	2.45e-08	AT5G08750
Aa_G25330	-1.02442	0.00188293	AT2G36830
Aa_G324930	-1.02384	0.00377869	AT4G32000
Aa_G338870	-1.02364	5.32e-16	AT1G11860
Aa_G144590	-1.02353	1.82e-10	AT2G27680
Aa_G418960	-1.02288	1.73e-08	AT3G26010
Aa_G409550	-1.02286	2.1e-06
Aa_G780650	-1.02142	0.000510395
Aa_G347850	-1.02115	2.84e-11	AT2G28100
Aa_G411720	-1.02112	0.0134713	AT3G54560
Aa_G358070	-1.01953	0.0100942	AT1G03130
Aa_G718090	-1.01934	0.00303468	AT3G55360
Aa_G67760	-1.019	1.81e-08	AT4G00900
Aa_G223170	-1.01845	5.5e-05	AT4G36760
Aa_G476490	-1.01744	0.0032732
Aa_G195510	-1.01623	0.0157629
Aa_G23380	-1.01598	0.0110182	AT5G65840
Aa_G100350	-1.01586	3.81e-09	AT2G21970
Aa_G632110	-1.01399	0.0047718
Aa_G729270	-1.01397	1.44e-05	AT1G17970
Aa_G177890	-1.01396	2.92e-06	AT2G46890
Aa_G267910	-1.01366	4.43e-07	AT3G03250
Aa_G249070	-1.01362	0.000147481	AT5G52060
Aa_G277080	-1.01197	7.68e-09	AT3G54210
Aa_G513960	-1.01184	5.88e-13	AT1G47420
Aa_G281400	-1.01154	0.000395023	AT2G40880
Aa_G195530	-1.01114	0.0216202	AT3G11230
Aa_G132450	-1.01059	0.0134829
Aa_G579520	-1.01039	7.7e-06	AT2G05920
Aa_G281920	-1.01007	2.18e-06
Aa_G615880	-1.00998	4.71e-12	AT4G37830
Aa_G168490	-1.00968	5.41e-07	AT4G12800
Aa_G284640	-1.00923	3.87e-09	AT3G24760
Aa_G348840	-1.00914	0.00830592	AT1G75240
Aa_G424660	-1.00855	2.64e-12	AT3G27230
Aa_G468070	-1.00652	2.1e-08	AT4G39040
Aa_G90140	-1.00583	4.09e-14	AT5G47820
Aa_G224280	-1.00523	0.00248438
Aa_G530540	-1.00286	0.0104814
Aa_G97480	-1.00259	6.26e-07	AT4G08685
Aa_G41320	-1.00184	1.11e-11	AT5G47030
Aa_G47780	-1.00119	3.37e-05	AT3G06360
Aa_G619010	1.00019	0.012903	AT5G49400
Aa_G545110	1.00033	2.73e-05
Aa_G619020	1.00036	0.040061	AT5G49390
Aa_G28060	1.00037	0.00789112	AT5G59430
Aa_G406350	1.00065	0.0348991
Aa_G692840	1.00089	1.9e-05	AT5G22480
Aa_G292260	1.00097	0.0351338	AT2G40000
Aa_G565110	1.0018	9.35e-06	AT4G15770
Aa_G159120	1.00291	0.000146783	AT5G10350
Aa_G229220	1.00375	0.00192688
Aa_G124460	1.00479	0.0351112	AT4G23870
Aa_G561380	1.00485	0.000909568	AT3G48120
Aa_G305660	1.00524	0.02487
Aa_G584160	1.00555	6.24e-11	AT1G51200
Aa_G706800	1.00585	0.000141884
Aa_G8050	1.00612	0.00050866
Aa_G684770	1.00756	0.0102249	AT1G25500
Aa_G661980	1.00804	2.03e-17	AT4G37680
Aa_G446210	1.0097	1.53e-15	AT3G50000
Aa_G574830	1.00995	2.11e-09
Aa_G350320	1.01006	3.58e-06	AT1G65520
Aa_G353920	1.01082	4.81e-12	AT3G60690
Aa_G455340	1.01091	0.00118849	AT4G19420
Aa_G112970	1.01259	0.000173795	AT5G26040
Aa_G401210	1.01337	0.00171517	AT5G61530
Aa_G413580	1.01422	0.00135845
Aa_G413590	1.01422	0.00135845
Aa_G348100	1.01473	0.00455564
Aa_G607260	1.01542	0.0429316	AT4G17500
Aa_G174170	1.01803	0.0121349	AT3G07760
Aa_G297590	1.01814	0.00999373
Aa_G556830	1.01858	1.74e-07	AT4G31120
Aa_G47620	1.01865	1.37e-10	AT3G03440
Aa_G82300	1.01941	4.62e-08	AT5G53760
Aa_G526550	1.02006	0.000181956	AT5G05690
Aa_G55260	1.02017	0.000399804	AT1G18330
Aa_G592700	1.02083	0.0168693
Aa_G340230	1.02085	3.38e-11	AT3G14595
Aa_G10100	1.02125	6.82e-10	AT2G21185
Aa_G10110	1.02125	6.82e-10	AT2G21180
Aa_G363370	1.02227	0.0237735	AT2G26530
Aa_G257610	1.02289	6.6e-06	AT1G07615
Aa_G149360	1.02294	0.00158761	AT1G71697
Aa_G204000	1.02315	4.92e-06	AT4G20060
Aa_G175990	1.0234	1.12e-05	AT3G13350
Aa_G79980	1.02382	4.82e-06
Aa_G430660	1.02442	0.0100837	AT1G28330
Aa_G78890	1.02451	6.35e-09	AT3G07050
Aa_G437980	1.02478	0.0202917	AT1G70660
Aa_G999780	1.02642	0.0298323
Aa_G367530	1.02719	0.0373647	AT3G16520
Aa_G623270	1.02766	8.12e-05
Aa_G51910	1.02793	0.000112135	AT3G22930
Aa_G53830	1.0288	0.000608329
Aa_G53840	1.0288	0.000608329
Aa_G675130	1.02901	0.00725458
Aa_G462230	1.03216	1.1e-05	AT2G46735
Aa_G323310	1.03353	6.29e-05	AT2G02148
Aa_G131930	1.03388	0.000134629	AT1G16850
Aa_G311510	1.03391	0.0075392	AT2G22570
Aa_G498700	1.03436	2.48e-05	AT1G28470
Aa_G57900	1.0347	0.0350551	AT3G20997
Aa_G220720	1.03472	0.0366661	AT1G05805
Aa_G337530	1.03513	0.0260325	AT3G43540
Aa_G230380	1.03545	2.48e-14
Aa_G90040	1.03921	2.67e-05	AT4G08150
Aa_G102210	1.03973	0.00310534	AT5G48240
Aa_G250870	1.04244	0.00421058
Aa_G54570	1.04247	1.08e-07	AT1G04870
Aa_G268420	1.04259	6.45e-08	AT5G64180
Aa_G53520	1.04298	1.48e-12	AT3G17470
Aa_G17130	1.04338	1.17e-05	AT2G45850
Aa_G230860	1.04424	0.0363059	AT2G42290
Aa_G28220	1.04671	0.028649	AT5G59570
Aa_G67870	1.04728	0.00219267	AT4G01026
Aa_G11170	1.04842	0.000466816
Aa_G790740	1.04891	0.00403562
Aa_G790730	1.04899	0.0041747
Aa_G582380	1.05001	0.00613832
Aa_G844310	1.0506	0.00953834
Aa_G960710	1.05188	0.00592269	AT4G32870
Aa_G441220	1.05424	1.11e-10	AT5G55960
Aa_G321750	1.05658	0.0250715
Aa_G260640	1.05664	1.2e-09
Aa_G151330	1.05747	0.0083821
Aa_G363000	1.05788	2.68e-07	AT5G35530
Aa_G652880	1.05978	1.25e-07
Aa_G14890	1.0605	0.035061
Aa_G237640	1.06051	9.12e-11	AT3G14050
Aa_G591920	1.06205	6.32e-08	AT1G64890
Aa_G290720	1.06318	0.00808905
Aa_G191700	1.06348	2.27e-05
Aa_G19300	1.06382	3.3e-09	AT1G08980
Aa_G12600	1.06454	1.58e-07	AT4G08460
Aa_G26040	1.06573	5.9e-09	AT5G27720
Aa_G71120	1.06632	0.0410854
Aa_G177490	1.06704	3.97e-05	AT2G36220
Aa_G662000	1.06731	0.00269374	AT4G37700
Aa_G136150	1.06732	6.09e-10	AT4G00090
Aa_G441200	1.06786	2.27e-06	AT5G55990
Aa_G529080	1.06843	3.04e-08	AT5G13210
Aa_G695020	1.06947	3.56e-15	AT3G11670
Aa_G184810	1.07077	0.00226606	AT2G18196
Aa_G299930	1.07112	4.18e-05	AT4G00355
Aa_G113770	1.07153	0.0248277	AT5G66040
Aa_G491750	1.07352	2.38e-06	AT1G59740
Aa_G119620	1.07441	0.0398777	AT1G20693
Aa_G311470	1.07531	0.03855	AT5G49010
Aa_G319710	1.07559	4.09e-08	AT1G12580
Aa_G295630	1.07559	1.6e-08	AT5G46780
Aa_G395370	1.07632	0.009987	AT3G32980
Aa_G351720	1.07662	6.11e-07	AT2G39350
Aa_G404770	1.07889	1.94e-06	AT5G21010
Aa_G442210	1.08075	0.00248007	AT1G25390
Aa_G259700	1.08079	0.00776769	AT1G71950
Aa_G714940	1.08158	5.77e-05	AT1G47970
Aa_G78190	1.08165	2.56e-07
Aa_G612090	1.08168	0.000867229	AT5G01260
Aa_G66680	1.08315	2.65e-06
Aa_G10710	1.08447	0.0353843
Aa_G540290	1.08492	3.68e-05	AT2G22770
Aa_G561140	1.08588	0.000131555	AT4G03960
Aa_G153310	1.08641	1.01e-16	AT4G37470
Aa_G349800	1.08687	0.0243584	AT5G13200
Aa_G383500	1.08902	7.09e-06	AT5G15780
Aa_G383510	1.08902	7.09e-06	AT5G15770
Aa_G193450	1.09027	0.0134172	AT1G68760
Aa_G338700	1.09074	0.00803514	AT3G10360
Aa_G480360	1.09163	5.15e-09
Aa_G500500	1.09187	6.89e-11	AT5G49530
Aa_G230830	1.09223	1.56e-06
Aa_G264280	1.09281	7.91e-10
Aa_G378650	1.09507	0.0161717
Aa_G371750	1.09732	0.00362415	AT2G26350
Aa_G443460	1.09894	0.000558821	AT2G45210
Aa_G24350	1.09904	0.000141604	AT3G08720
Aa_G541560	1.09989	6.6e-13	AT2G29400
Aa_G45450	1.10005	0.000224253	AT5G24410
Aa_G60780	1.10025	0.00247759	AT1G21140
Aa_G477460	1.10071	0.00334799	AT1G20990
Aa_G115320	1.10202	2.13e-06	AT2G37840
Aa_G634240	1.10379	8.86e-12	AT5G05080
Aa_G168550	1.10382	0.0454113
Aa_G295530	1.10411	0.00595953
Aa_G174680	1.10459	0.00091983	AT3G07350
Aa_G136630	1.10533	0.00716575	AT2G05530
Aa_G208720	1.10702	4.22e-07
Aa_G56190	1.10891	0.00381242	AT3G14430
Aa_G584130	1.11031	0.000323343
Aa_G621080	1.11122	0.000652507	AT5G62770
Aa_G37670	1.11167	0.000143138	AT4G21215
Aa_G231890	1.11427	3.7e-06	AT2G36930
Aa_G367460	1.11498	0.0412061	AT3G16470
Aa_G835360	1.11709	3.14e-07	AT1G78850
Aa_G327460	1.11758	0.0131514
Aa_G43960	1.11821	3.72e-06	AT3G53210
Aa_G53950	1.11938	0.0243996	AT5G01550
Aa_G103790	1.11993	0.00531543
Aa_G37220	1.12204	3.06e-05	AT5G65210
Aa_G364390	1.12245	0.0134355	AT3G62930
Aa_G692050	1.12358	3.15e-07	AT4G37310
Aa_G163140	1.12487	6.11e-08	AT3G06080
Aa_G336170	1.12499	0.0150344
Aa_G446470	1.12514	9.95e-09	AT1G10320
Aa_G13390	1.12854	7.96e-08	AT5G62350
Aa_G267320	1.12896	0.0141251	AT5G25240
Aa_G107490	1.12957	4.99e-09	AT4G10730
Aa_G54480	1.13044	3.64e-09	AT5G54270
Aa_G62620	1.13214	0.0023295	AT1G23200
Aa_G61730	1.13303	0.0137006	AT1G24440
Aa_G477730	1.13354	6.33e-07	AT1G50920
Aa_G205530	1.13476	1.94e-06	AT1G56200
Aa_G70330	1.13691	0.00332825
Aa_G46130	1.13756	3.79e-05
Aa_G152280	1.13841	8.66e-21	AT4G17840
Aa_G217280	1.13889	4.85e-11	AT3G04240
Aa_G406480	1.14272	0.0257859
Aa_G446020	1.14559	8.71e-16	AT1G69310
Aa_G64740	1.14588	6.38e-10	AT1G75540
Aa_G713790	1.14651	0.012679
Aa_G114830	1.14753	1.75e-05	AT5G06190
Aa_G26050	1.14757	1.49e-06	AT5G27710
Aa_G371060	1.14842	7.29e-09	AT4G22150
Aa_G231010	1.15128	0.0261089	AT5G09480
Aa_G42380	1.15711	1.18e-06	AT3G02555
Aa_G189750	1.15747	1.76e-07	AT1G47960
Aa_G299440	1.15769	0.00821848	AT1G68810
Aa_G250920	1.15775	0.0125999	AT4G15400
Aa_G47900	1.15855	2.83e-05	AT3G06910
Aa_G346480	1.15949	2e-12	AT2G32600
Aa_G13260	1.16112	0.0350967	AT2G48130
Aa_G114750	1.16211	0.000160064	AT3G57640
Aa_G556000	1.16275	3.71e-07	AT5G13950
Aa_G518420	1.16283	0.00067189
Aa_G371360	1.16295	2.44e-09	AT3G19290
Aa_G81680	1.16308	6.39e-11	AT2G15970
Aa_G12840	1.16323	0.00139442	AT2G47770
Aa_G674870	1.16696	2.37e-05
Aa_G448450	1.16939	0.0249216	AT5G59780
Aa_G174470	1.16967	5.06e-10
Aa_G119630	1.17008	0.0101932	AT1G20696
Aa_G4210	1.17018	9.29e-06	AT3G04560
Aa_G149140	1.17028	7.96e-08	AT5G54840
Aa_G270250	1.17029	0.00109563	AT3G28580
Aa_G210190	1.17075	4.99e-09	AT2G42360
Aa_G134500	1.17156	7.29e-10	AT1G03910
Aa_G310510	1.17226	1.02e-07	AT1G07530
Aa_G238630	1.17406	0.000334833	AT3G57090
Aa_G398630	1.17445	6.07e-11	AT4G21560
Aa_G87900	1.1746	0.000414256	AT1G76070
Aa_G113350	1.17518	0.00323204	AT2G33585
Aa_G264570	1.17981	0.0245297	AT5G01880
Aa_G303210	1.18035	8.15e-06	AT3G28345
Aa_G374470	1.18075	3.25e-09	AT1G21400
Aa_G89930	1.18684	3.18e-07
[truncated: 1,056 more rows]

## Sheet: 08w@4C vs 00w@4C
Arabis alpina gene	log2FoldChange	padj	Arabidopsis thaliana gene
Aa_G266500	-49.0293	4.54085e-11
Aa_G251490	-47.941	9.74261e-36	AT2G01350
Aa_G400010	-46.7797	1.36288e-48	AT3G24560
Aa_G339910	-45.5178	1.53642e-31	AT4G18550
Aa_G341820	-45.3327	8.96608e-39	AT1G73110
Aa_G87560	-44.9607	2.64553e-06	AT3G23540
Aa_G1068310	-44.862	3.26078e-10
Aa_G267150	-44.1735	5.40562e-14	AT4G17740
Aa_G14690	-44.1727	4.3352e-22	AT3G01175
Aa_G310760	-43.1866	1.67621e-18	AT1G34110
Aa_G829410	-42.3456	1.07793e-11
Aa_G387390	-41.7372	2.89168e-07
Aa_G548440	-41.7372	2.89168e-07	AT4G35335
Aa_G230980	-40.902	8.80615e-11	AT5G09450
Aa_G385730	-39.4038	5.00921e-11	AT1G80150
Aa_G354710	-39.1753	2.57351e-05	AT5G14030
Aa_G130870	-37.3309	0.000124301	AT1G27720
Aa_G217980	-37.18	8.22294e-10
Aa_G678030	-36.8498	0.000154733
Aa_G51210	-35.5634	1.16852e-06	AT3G05740
Aa_G553670	-35.3096	1.70863e-07	AT4G39380
Aa_G247410	-35.0415	0.000347475
Aa_G327150	-34.4039	9.16713e-06	AT4G15890
Aa_G353110	-34.3455	0.000464204	AT1G33410
Aa_G607230	-33.8206	3.59645e-13	AT4G17483
Aa_G33030	-31.2523	0.00162933	AT5G22690
Aa_G358050	-30.4796	0.00219406	AT1G03150
Aa_G180040	-30.4752	8.3844e-05	AT4G02650
Aa_G274050	-30.3794	1.33573e-06
Aa_G263970	-30.3772	0.00228392	AT2G35030
Aa_G18900	-30.2837	0.00235927	AT5G02150
Aa_G23310	-29.893	0.00271553
Aa_G188040	-29.6799	0.00294394	AT5G50740
Aa_G354650	-29.3142	0.00336706	AT5G14090
Aa_G322230	-28.9257	0.00389409	AT4G00420
Aa_G49740	-28.4562	0.00460666	AT3G07010
Aa_G170110	-28.4467	0.00462249	AT5G03470
Aa_G238730	-28.3403	5.2641e-25
Aa_G238680	-28.2643	0.00493319	AT3G57060
Aa_G389030	-27.7451	0.00589704
Aa_G354520	-27.408	0.00662282	AT5G18860
Aa_G550480	-27.3912	0.00665976	AT3G20010
Aa_G274600	-27.3552	2.74353e-40	AT5G02260
Aa_G265770	-27.2423	1.16471e-10	AT1G79620
Aa_G322250	-27.2014	0.00710366	AT3G10180
Aa_G878580	-27.1709	2.29421e-23
Aa_G95190	-26.6031	6.95615e-08	AT4G37750
Aa_G72520	-26.4334	2.73932e-41
Aa_G114190	-26.4265	4.09979e-26	AT3G58720
Aa_G335540	-26.4056	3.00462e-10	AT1G78650
Aa_G470820	-26.3736	1.49286e-13	AT5G22800
Aa_G927040	-26.3281	0.00948128
Aa_G67520	-26.2563	0.00970446	AT1G17450
Aa_G148690	-26.2315	0.00978815	AT2G32940
Aa_G26880	-26.2132	0.00984025	AT3G24320
Aa_G497100	-26.1419	5.81811e-30	AT1G18870
Aa_G99090	-25.8591	6.7315e-05	AT3G55290
Aa_G94350	-25.7847	4.9882e-19
Aa_G500070	-25.7813	3.6691e-06
Aa_G214760	-25.7386	2.28245e-05
Aa_G303450	-25.7047	7.86928e-07	AT1G73370
Aa_G71650	-25.6662	0.0117495	AT3G02170
Aa_G480470	-25.5151	0.00985745
Aa_G126720	-25.4992	0.012386	AT1G27030
Aa_G195290	-25.4968	5.20823e-12
Aa_G453080	-25.4962	0.00431266
Aa_G110770	-25.4363	1.53527e-08
Aa_G31840	-25.3548	6.3313e-17
Aa_G197580	-25.3471	1.58449e-14	AT2G29930
Aa_G459580	-25.3095	1.10257e-07	AT5G40500
Aa_G12120	-25.2898	7.42089e-19
Aa_G326340	-25.2673	0.0133119	AT3G51150
Aa_G431370	-25.1869	0.0136615	AT5G15580
Aa_G343250	-25.183	0.0136758	AT1G67950
Aa_G781670	-25.0638	1.65404e-14
Aa_G108920	-25.044	1.84634e-07	AT1G56000
Aa_G49090	-25.0366	1.39556e-08
Aa_G159990	-25.012	5.50258e-06	AT4G27860
Aa_G355100	-24.9919	1.89537e-11	AT5G56900
Aa_G549310	-24.9102	8.91514e-13	AT2G35210
Aa_G19920	-24.8906	0.0149554	AT4G22860
Aa_G428870	-24.8686	2.31173e-08	AT1G73250
Aa_G207700	-24.7975	0.0153977	AT3G45680
Aa_G422250	-24.7616	0.0155705
Aa_G369280	-24.728	0.0157365	AT1G43980
Aa_G147090	-24.6035	4.50207e-06	AT5G66750
Aa_G500060	-24.5852	0.0163842
Aa_G1083270	-24.5085	0.0167575
Aa_G102180	-24.4813	0.016892	AT5G48310
Aa_G70590	-24.4687	0.0170279
Aa_G152290	-24.4621	1.87227e-14	AT4G17830
Aa_G357270	-24.4169	0.0172245	AT1G62800
Aa_G30090	-24.3888	1.8981e-07
Aa_G458310	-24.294	0.00534239	AT5G28830
Aa_G363330	-24.2816	3.91594e-13	AT2G26470
Aa_G12070	-24.2725	1.10607e-09	AT2G34390
Aa_G480000	-24.2578	7.92525e-20	AT5G44530
Aa_G133850	-24.1985	1.89929e-05	AT1G64960
Aa_G203380	-24.1819	0.00985375	AT4G18905
Aa_G440630	-24.1545	3.65069e-09	AT1G50240
Aa_G683050	-24.1405	5.35785e-09	AT3G17680
Aa_G216070	-24.1238	2.31018e-10	AT3G11520
Aa_G485220	-24.0709	0.0190757
Aa_G582890	-23.9984	0.002973	AT5G39850
Aa_G176690	-23.9943	0.000144374	AT5G45650
Aa_G396880	-23.9845	7.19631e-21	AT5G52340
Aa_G1043230	-23.9718	0.00363726
Aa_G470650	-23.9474	0.0198055	AT1G78440
Aa_G36430	-23.9372	3.43334e-11
Aa_G402610	-23.933	1.64789e-20	AT2G36660
Aa_G185030	-23.8943	4.04393e-13	AT5G41880
Aa_G351550	-23.8676	1.12959e-14	AT4G15280
Aa_G46190	-23.8508	9.88456e-24	AT5G24150
Aa_G301310	-23.8462	0.0204151	AT4G29800
Aa_G772130	-23.8259	0.0205335	AT3G18730
Aa_G418490	-23.814	2.10181e-10	AT4G15030
Aa_G11180	-23.8077	0.0206376
Aa_G16210	-23.7677	2.44604e-27	AT2G45460
Aa_G65880	-23.737	3.31764e-11
Aa_G66240	-23.6731	8.22294e-10
Aa_G609170	-23.6703	5.8191e-11	AT1G68230
Aa_G208670	-23.6595	8.79128e-06	AT2G33385
Aa_G381960	-23.646	0.021641	AT1G53140
Aa_G96560	-23.5753	0.0220933	AT3G22420
Aa_G262870	-23.5709	0.0119473	AT1G62700
Aa_G400320	-23.5536	0.000654487	AT1G04020
Aa_G524160	-23.5076	5.92465e-07	AT5G14580
Aa_G100800	-23.4903	1.82637e-07	AT1G58180
Aa_G470070	-23.4696	5.96881e-26	AT5G55810
Aa_G329460	-23.4506	4.15525e-08	AT1G21890
Aa_G184450	-23.4393	0.022958	AT1G67630
Aa_G585180	-23.4119	1.65818e-07	AT1G69710
Aa_G410340	-23.369	4.6189e-17
Aa_G313120	-23.3569	2.38421e-13
Aa_G159020	-23.344	3.73403e-07	AT5G10220
Aa_G80610	-23.3034	8.54837e-14	AT1G08910
Aa_G31030	-23.2751	4.58519e-05	AT4G14770
Aa_G196310	-23.2636	1.32537e-22
Aa_G109060	-23.2621	5.7739e-11	AT4G24790
Aa_G185860	-23.2132	0.0245219	AT2G18850
Aa_G199020	-23.1947	1.56474e-28	AT3G24010
Aa_G46690	-23.1533	0.000439369	AT4G01880
Aa_G576230	-23.1509	3.27249e-05	AT2G20290
Aa_G339410	-23.0912	1.09162e-13	AT4G28570
Aa_G38130	-23.0636	3.04165e-07	AT2G39830
Aa_G6440	-23.0468	5.77825e-08	AT1G02520
Aa_G376020	-23.0357	0.000731133	AT1G32850
Aa_G95210	-23.029	2.0341e-10
Aa_G402090	-23.0098	0.0260212	AT4G37280
Aa_G414400	-22.9821	7.72938e-05	AT1G31360
Aa_G410990	-22.9277	5.29124e-09	AT5G18240
Aa_G213280	-22.9034	0.0268321	AT4G21820
Aa_G45980	-22.8764	0.0270511	AT5G24318
Aa_G167020	-22.8065	3.01768e-09	AT1G32770
Aa_G69370	-22.7872	6.07233e-06
Aa_G410590	-22.7649	0.000172744	AT1G50950
Aa_G220220	-22.6774	0.00971971	AT5G45740
Aa_G423240	-22.6688	0.0286614	AT4G17610
Aa_G297530	-22.6073	1.53061e-14	AT1G71380
Aa_G219250	-22.5457	0.0296819	AT4G38490
Aa_G541370	-22.515	7.05048e-15	AT5G07990
Aa_G423720	-22.4929	7.28411e-06	AT1G68585
Aa_G381380	-22.4766	3.85178e-07	AT3G54870
Aa_G115130	-22.4039	0.0313852	AT4G26260
Aa_G444290	-22.3858	6.71546e-06	AT5G21100
Aa_G375270	-22.3827	0.00406241	AT5G51920
Aa_G451540	-22.2931	5.69287e-10
Aa_G594400	-22.2832	8.04973e-08	AT2G38760
Aa_G244260	-22.2524	0.0321849	AT5G07180
Aa_G515880	-22.2007	0.0326627
Aa_G299140	-22.172	0.00404939	AT1G31160
Aa_G366030	-22.0683	0.00170669	AT3G50520
Aa_G401740	-22.0028	0.0345223	AT5G35400
Aa_G129620	-21.9928	2.07428e-09	AT4G27250
Aa_G175370	-21.9142	9.33097e-06
Aa_G51230	-21.9092	0.0300536	AT3G05760
Aa_G65750	-21.8878	2.2777e-10
Aa_G596840	-21.8711	9.04009e-06	AT4G32590
Aa_G180970	-21.8469	9.39694e-06
Aa_G65780	-21.8384	0.000220889	AT1G63730
Aa_G153980	-21.8346	1.46794e-05	AT4G32670
Aa_G64090	-21.8246	2.22052e-06	AT2G19800
Aa_G528250	-21.736	6.28874e-05	AT1G17560
Aa_G193220	-21.723	0.0373841	AT1G55550
Aa_G139080	-21.6622	1.39061e-12	AT5G48690
Aa_G750	-21.6435	4.96083e-18
Aa_G103010	-21.4423	8.31774e-23	AT5G44480
Aa_G514640	-21.3619	5.12494e-07	AT4G35980
Aa_G397580	-21.3584	5.23196e-09	AT3G11640
Aa_G281910	-21.1623	1.24682e-08	AT2G03667
Aa_G539230	-21.1385	0.0437584
Aa_G357570	-21.0938	0.0442569	AT2G39470
Aa_G567780	-20.9521	0.000621598	AT1G73805
Aa_G226640	-20.9295	0.0461548	AT1G10460
Aa_G283540	-20.8607	0.000349404	AT1G26200
Aa_G539360	-20.7665	5.07397e-14
Aa_G397440	-20.7324	0.00707541
Aa_G334660	-20.6677	3.89289e-15	AT5G17220
Aa_G19930	-20.645	3.64527e-14	AT4G22880
Aa_G629590	-20.5333	9.60162e-14	AT1G72140
Aa_G417040	-20.5024	1.43065e-12	AT1G30220
Aa_G151800	-20.4859	8.86468e-06	AT1G08230
Aa_G581300	-20.3237	5.66828e-05	AT1G47540
Aa_G1091960	-20.1445	0.000876399
Aa_G406670	-19.7342	2.17051e-18	AT4G16690
Aa_G551290	-19.6943	6.43795e-10	AT3G10140
Aa_G27130	-19.115	3.73658e-09	AT1G34060
Aa_G467350	-18.8851	0.000461798
Aa_G257190	-18.7728	8.16015e-05	AT4G04830
Aa_G493830	-18.6035	1.314e-09	AT1G18990
Aa_G349820	-18.0672	1.17267e-07
Aa_G180340	-18.057	9.80943e-19	AT4G35060
Aa_G588690	-15.9111	0.00040764
Aa_G566910	-11.8633	1.94443e-08	AT5G06930
Aa_G629220	-11.2429	4.58698e-05	AT5G22940
Aa_G45280	-11.2334	0.0437099	AT5G24580
Aa_G76440	-11.2093	1.92038e-10	AT5G07800
Aa_G44200	-11.034	0.000274664	AT5G35750
Aa_G49790	-10.8495	2.74941e-07	AT3G06420
Aa_G339030	-10.8074	4.3202e-08	AT1G11720
Aa_G457520	-10.6666	0.000976126	AT1G10930
Aa_G30080	-10.6245	3.73341e-05	AT4G20100
Aa_G22700	-10.586	0.000165948	AT1G06540
Aa_G484310	-10.4969	2.32594e-05	AT2G02500
Aa_G441230	-10.47	1.30317e-05	AT5G55950
Aa_G37130	-10.4389	0.0161417	AT5G65140
Aa_G102540	-10.3524	0.0453854	AT3G49260
Aa_G437430	-10.337	1.94678e-05	AT4G39860
Aa_G181600	-10.2488	1.29251e-05	AT5G04310
Aa_G275480	-10.2319	2.48014e-05
Aa_G514040	-10.0248	0.000961476	AT1G47380
Aa_G449350	-9.92223	9.50788e-05	AT5G18460
Aa_G102550	-9.8949	0.00776261	AT3G49250
Aa_G416980	-9.86793	2.47348e-05	AT1G64770
Aa_G425230	-9.82884	0.000880668	AT4G32710
Aa_G892700	-9.77587	1.16863e-07
Aa_G327000	-9.66082	2.39246e-05	AT3G01450
Aa_G499150	-9.66057	5.85051e-05	AT2G23530
Aa_G157120	-9.62578	0.00150202	AT4G35620
Aa_G265910	-9.61502	3.38644e-12	AT3G54000
Aa_G98010	-9.60838	0.00884755	AT5G23030
Aa_G462250	-9.6015	0.00240089	AT2G46760
Aa_G34630	-9.55158	0.0355552
Aa_G431440	-9.52155	0.00229638	AT5G15530
Aa_G363630	-9.47968	0.0161877	AT2G33205
Aa_G719480	-9.42202	0.0426965
Aa_G312110	-9.41408	0.000528873	AT1G80370
Aa_G87840	-9.41261	7.84589e-07	AT1G76130
Aa_G579220	-9.3773	0.0336412	AT1G72970
Aa_G235360	-9.35305	0.00654276	AT1G05160
Aa_G49230	-9.30118	0.00174672	AT4G16620
Aa_G427950	-9.2929	0.0394786	AT1G10540
Aa_G195160	-9.28954	0.000700689
Aa_G19990	-9.2682	0.0167662	AT4G22940
Aa_G308740	-9.24078	0.00853921	AT5G52950
Aa_G187270	-9.24016	0.0154025	AT1G72670
Aa_G1069740	-9.22637	1.4011e-05
Aa_G4980	-9.11447	0.0044303
Aa_G104310	-9.08953	0.00307789	AT1G77270
Aa_G72420	-9.05418	0.000121164	AT1G63220
Aa_G37680	-9.038	0.0159093	AT4G21250
Aa_G219030	-8.99202	0.0488181	AT1G05310
Aa_G193000	-8.99057	0.0122962	AT1G60500
Aa_G345780	-8.96758	0.0406248	AT3G57830
Aa_G448760	-8.95532	0.014594	AT5G61290
Aa_G23430	-8.88137	0.00136045	AT5G65890
Aa_G480490	-8.88117	0.0023663	AT2G03505
Aa_G257100	-8.86354	0.00328415	AT4G04880
Aa_G492160	-8.84001	0.00970535	AT5G63080
Aa_G432640	-8.80141	0.0282841	AT4G33130
Aa_G237310	-8.79783	8.59856e-05	AT4G37925
Aa_G423890	-8.75055	0.0221191	AT3G23050
Aa_G359120	-8.74632	9.25151e-06	AT3G55500
Aa_G539330	-8.7426	0.0227003	AT5G25770
Aa_G553970	-8.74226	0.0166435	AT1G69400
Aa_G756660	-8.72797	0.00528131	AT5G43870
Aa_G797470	-8.71453	0.0136855	AT1G25340
Aa_G205790	-8.71107	5.08e-05	AT3G05930
Aa_G228360	-8.69666	0.0103255	AT1G03070
Aa_G320700	-8.64309	0.0302779	AT4G24250
Aa_G251810	-8.62755	0.000234083
Aa_G4000	-8.62607	0.00215786	AT5G49320
Aa_G243700	-8.61788	0.0382182	AT2G32340
Aa_G311120	-8.61659	0.0413574	AT4G13170
Aa_G418610	-8.55652	7.87969e-05	AT1G11915
Aa_G376160	-8.52484	0.0158573
Aa_G551280	-8.5189	0.00900804	AT3G10150
Aa_G4960	-8.48561	3.24689e-05	AT3G05170
Aa_G687520	-8.48234	0.000553937	AT1G49740
Aa_G241540	-8.45735	0.00220328
Aa_G175120	-8.4276	0.00197747	AT2G45130
Aa_G765090	-8.40603	1.74141e-05
Aa_G268560	-8.36285	0.0435599	AT3G56210
Aa_G170800	-8.32348	0.000206845
Aa_G669510	-8.28354	0.0161473	AT1G59850
Aa_G320530	-8.27987	0.0276152	AT4G04330
Aa_G223230	-8.19607	0.00927138	AT4G36820
Aa_G135940	-8.17653	0.030994	AT1G14630
Aa_G356460	-8.15334	0.0194791	AT5G10170
Aa_G965660	-7.99698	3.27055e-08
Aa_G1033330	-7.9882	5.30211e-05
Aa_G147010	-7.97896	6.45824e-10	AT5G66690
Aa_G309610	-7.93728	4.744e-05	AT5G17180
Aa_G528420	-7.92388	0.00118785	AT1G22530
Aa_G381020	-7.86915	0.000262527	AT2G46270
Aa_G89570	-7.8526	0.00887005	AT5G44020
Aa_G203760	-7.83735	0.0190533
Aa_G21580	-7.81981	0.00337765	AT1G80650
Aa_G1058080	-7.81198	0.00237057
Aa_G421540	-7.76121	0.000639228	AT5G38710
Aa_G86690	-7.71892	0.0218352	AT4G26700
Aa_G492150	-7.7144	0.0321108
Aa_G247950	-7.61413	0.000235973	AT3G26932
Aa_G375510	-7.56284	2.80325e-06
Aa_G211220	-7.55301	0.0373874
Aa_G269100	-7.54136	6.06959e-05	AT2G14900
Aa_G298930	-7.51711	0.00131824	AT1G12010
Aa_G722730	-7.49098	0.00816708	AT5G36120
Aa_G198720	-7.45481	0.0284375
Aa_G242350	-7.45237	0.00226994	AT4G00220
Aa_G339700	-7.43994	0.0120908
Aa_G319730	-7.39533	0.00228506	AT1G12610
Aa_G732740	-7.3272	8.06878e-05	AT2G04066
Aa_G32950	-7.29675	0.00410213	AT4G31310
Aa_G20920	-7.2495	0.0286614	AT5G64750
Aa_G582040	-7.24247	0.0494471	AT1G51340
Aa_G154320	-7.23623	9.58749e-05	AT4G10250
Aa_G340620	-7.23044	2.36134e-08
Aa_G987900	-7.14	0.000663935
Aa_G156120	-7.10605	0.0015275
Aa_G61870	-7.10468	1.13915e-05	AT1G27380
Aa_G186870	-7.05588	2.49948e-05	AT4G24080
Aa_G442550	-7.02611	0.00033177	AT1G08630
Aa_G582640	-7.02598	1.40487e-05
Aa_G514650	-6.99418	1.44727e-06	AT4G35970
Aa_G24690	-6.94701	0.0181685	AT2G35710
Aa_G86030	-6.91533	9.0286e-05	AT2G30900
Aa_G112900	-6.91237	0.0192688
Aa_G283280	-6.912	3.28693e-05
Aa_G15430	-6.91068	0.0436448	AT5G20630
Aa_G92260	-6.91028	6.0039e-09	AT4G24275
Aa_G138780	-6.86547	0.0156727
Aa_G290430	-6.81171	0.00295348	AT2G26150
Aa_G287210	-6.71793	2.11972e-07
Aa_G701190	-6.63389	0.000248064
Aa_G186970	-6.62643	7.20781e-07	AT4G24110
Aa_G397140	-6.59276	2.06798e-07
Aa_G261120	-6.5873	0.00387976	AT5G51890
Aa_G122670	-6.55075	0.00110673	AT3G51380
Aa_G326990	-6.4892	0.0231939	AT3G01440
Aa_G455320	-6.42745	0.0356558	AT4G19400
Aa_G623960	-6.37928	0.00487131	AT4G30060
Aa_G269340	-6.37348	0.00153623	AT3G05858
Aa_G1117810	-6.26834	0.00208103
Aa_G604600	-6.2471	7.23328e-05	AT5G42180
Aa_G147710	-6.236	0.0123275	AT4G22650
Aa_G173910	-6.19608	0.00315089	AT5G22580
Aa_G46860	-6.19188	0.0249188	AT4G01600
Aa_G69770	-6.18525	5.24817e-06	AT4G26580
Aa_G87530	-6.12354	0.0104061	AT3G23460
Aa_G496650	-6.11757	0.0176288	AT4G15440
Aa_G64610	-6.11654	9.86617e-05	AT1G74670
Aa_G122450	-6.11378	4.67687e-06	AT3G51240
Aa_G75910	-6.1116	4.53297e-09
Aa_G79780	-6.10358	0.0246559	AT4G13710
Aa_G68090	-6.09459	0.00453606	AT5G20250
Aa_G780420	-6.02987	0.0132972
Aa_G402280	-6.00862	0.00255162	AT4G29930
Aa_G938920	-6.00195	0.00255822
Aa_G555620	-5.95083	0.04397	AT3G52720
Aa_G290040	-5.94794	0.00171783
Aa_G425570	-5.94073	9.29033e-06	AT4G00560
Aa_G301660	-5.93419	0.000315261
Aa_G601350	-5.93262	7.66994e-14	AT2G20880
Aa_G50000	-5.92949	0.0436875
Aa_G622620	-5.88789	0.000428981	AT1G20470
Aa_G553980	-5.86525	0.0222386
Aa_G164650	-5.85989	0.0213836	AT3G19800
Aa_G62360	-5.83923	4.24283e-06	AT1G23450
Aa_G443010	-5.79076	0.0205335	AT5G01190
Aa_G654170	-5.77069	0.0181134	AT1G77380
Aa_G85810	-5.76127	0.00758428
Aa_G122550	-5.75701	1.49927e-10
Aa_G269590	-5.72735	0.000557863
Aa_G16670	-5.6943	0.000100449	AT4G17085
Aa_G44190	-5.67159	2.36234e-05	AT5G35740
Aa_G417010	-5.66887	0.000913888	AT1G30250
Aa_G134560	-5.65765	1.01422e-12	AT1G03870
Aa_G155080	-5.63928	0.0253388	AT5G12880
Aa_G499610	-5.63801	0.00574726
Aa_G96270	-5.63539	0.0113159
Aa_G465010	-5.63214	0.000803748
Aa_G334790	-5.63136	0.0101021	AT1G50310
Aa_G353260	-5.62021	0.0117459
Aa_G576760	-5.61202	0.00854233	AT2G37640
Aa_G282580	-5.59229	0.0156024
Aa_G488340	-5.57995	0.0006318	AT1G62440
Aa_G700800	-5.56633	0.0120843
Aa_G418970	-5.56089	0.00207208
Aa_G481480	-5.55977	0.0120837
Aa_G183120	-5.54344	7.92181e-13	AT3G24450
Aa_G362410	-5.52503	0.0133609	AT1G49620
Aa_G199030	-5.49493	3.76229e-05	AT3G24020
Aa_G234340	-5.46756	0.00306358
Aa_G332900	-5.41992	6.28874e-05	AT1G47485
Aa_G1083490	-5.398	0.00731574
Aa_G169570	-5.3876	0.0112595	AT1G43650
Aa_G191580	-5.38214	0.0138316
Aa_G93010	-5.32944	3.92236e-07	AT1G14280
Aa_G554820	-5.32934	3.41041e-07	AT5G37478
Aa_G676590	-5.27409	0.00374255	AT4G38530
Aa_G666630	-5.26519	0.00266977
Aa_G832170	-5.22282	4.8945e-15	AT2G28790
Aa_G462530	-5.19502	0.000216947	AT1G80840
Aa_G316190	-5.19129	0.0134009	AT1G54840
Aa_G155090	-5.18084	3.00451e-07	AT5G12890
Aa_G89470	-5.17984	3.9564e-11	AT5G44130
Aa_G183990	-5.15662	7.35116e-05	AT3G24535
Aa_G307690	-5.10623	0.0226837	AT5G57520
Aa_G205880	-5.08982	0.000108003	AT3G05980
Aa_G1032670	-5.08778	2.47507e-05
Aa_G263170	-5.0824	0.000330819
Aa_G132350	-5.082	2.51215e-05
Aa_G647700	-5.07694	0.00935071
Aa_G78810	-5.0704	0.0122888	AT3G07120
Aa_G257140	-5.05339	0.0378318
Aa_G80440	-5.04589	7.98884e-06
Aa_G557010	-5.01192	0.00141052	AT4G34770
Aa_G78500	-5.0106	0.0252192
Aa_G74260	-5.00082	0.00152878	AT1G53520
Aa_G127180	-4.97728	2.43227e-09
Aa_G222590	-4.93312	1.86167e-12
Aa_G44090	-4.91543	0.0160802	AT5G66260
Aa_G222580	-4.91454	2.15824e-09
Aa_G631100	-4.91261	0.0110733
Aa_G792870	-4.90093	0.0414348
Aa_G177930	-4.88787	0.0192499	AT2G46930
Aa_G524360	-4.88097	0.0208701	AT2G03760
Aa_G62340	-4.87464	0.0151491	AT1G23480
Aa_G217690	-4.86282	0.0139089	AT1G04800
Aa_G440870	-4.85721	0.000124195	AT2G20750
Aa_G488780	-4.83629	0.00506854	AT4G30140
Aa_G72510	-4.80833	1.66711e-06	AT1G63295
Aa_G317840	-4.79749	0.0291936
Aa_G215690	-4.79735	0.0147194	AT1G77170
Aa_G390520	-4.79679	0.0111332
Aa_G6560	-4.79513	3.39273e-11	AT5G38700
Aa_G138330	-4.79241	0.0198449
Aa_G96520	-4.78137	0.0265874	AT3G22450
Aa_G46230	-4.78101	0.0139649	AT5G24105
Aa_G314260	-4.75912	0.00575582	AT5G20740
Aa_G77220	-4.74945	0.0116547
Aa_G305820	-4.74674	0.00715715	AT2G33855
Aa_G226120	-4.7406	2.48236e-15	AT2G47360
Aa_G744770	-4.72237	0.00245708	AT3G48520
Aa_G373320	-4.7192	6.81313e-05	AT4G08555
Aa_G439480	-4.6903	0.000273737	AT5G54690
Aa_G212350	-4.67314	5.23841e-06	AT3G22540
Aa_G399770	-4.66097	3.15264e-11
Aa_G233070	-4.64852	0.00218297
Aa_G65870	-4.64719	0.00372713	AT1G64690
Aa_G818160	-4.64542	0.0011287
Aa_G106190	-4.63834	0.0240409
Aa_G33960	-4.61915	0.0051412	AT5G60020
Aa_G73060	-4.61598	0.000638276	AT5G04390
Aa_G161170	-4.60266	0.0262156
Aa_G258350	-4.58829	0.00926186
Aa_G818170	-4.55999	1.9769e-06
Aa_G230160	-4.55699	0.000181694	AT2G19590
Aa_G403360	-4.5412	4.61211e-07	AT3G44220
Aa_G309200	-4.53963	9.56551e-10	AT5G09805
Aa_G30640	-4.5103	0.00104451	AT1G74070
Aa_G943760	-4.47176	0.000499692
Aa_G339010	-4.46444	9.64483e-09
Aa_G457150	-4.46299	1.83267e-17	AT2G37170
Aa_G246100	-4.44521	0.0346717	AT1G12370
Aa_G687780	-4.4168	0.000538306	AT5G51720
Aa_G433640	-4.39162	5.71532e-30
Aa_G87750	-4.38699	0.000596558	AT1G76240
Aa_G465100	-4.38645	1.05104e-10
Aa_G118460	-4.3467	1.1432e-06	AT1G13635
Aa_G1035090	-4.34407	0.00539962	AT4G22517
Aa_G262910	-4.33115	0.0147806
Aa_G92230	-4.32958	0.00274484	AT4G24320
Aa_G451910	-4.32337	8.28714e-12	AT5G03170
Aa_G230180	-4.31737	3.45793e-05	AT2G19620
Aa_G615380	-4.29015	0.00128857
Aa_G448840	-4.28565	0.0256947	AT5G61390
Aa_G145410	-4.28336	0.011945	AT1G79480
Aa_G485110	-4.25614	3.45724e-09	AT1G58070
Aa_G195320	-4.24618	0.00910376	AT5G06080
Aa_G150470	-4.24214	0.0434658	AT5G42760
Aa_G48790	-4.20615	0.00116675	AT3G60890
Aa_G162420	-4.203	0.00309033	AT1G62510
Aa_G448970	-4.19716	0.0267909
Aa_G124940	-4.1891	1.38985e-10	AT4G10265
Aa_G368400	-4.18059	0.000270674	AT1G08340
Aa_G219710	-4.17073	0.017757	AT1G52190
Aa_G255490	-4.15591	4.32983e-09	AT5G19260
Aa_G421100	-4.1485	0.000943351	AT5G15630
Aa_G584150	-4.145	9.72328e-07	AT1G51210
Aa_G368520	-4.12193	7.28532e-08
Aa_G548140	-4.10785	3.04033e-12	AT2G37090
Aa_G132700	-4.10323	3.88098e-07	AT3G59845
Aa_G140340	-4.08641	0.0414633	AT3G14740
Aa_G182720	-4.07428	0.045995	AT4G28780
Aa_G87880	-4.06481	3.1602e-05	AT1G76090
Aa_G149530	-4.04465	0.0261004
Aa_G18010	-4.04014	4.63325e-08	AT2G28315
Aa_G302040	-4.03931	0.0345292	AT3G08500
Aa_G150750	-4.0342	0.000133447	AT2G38080
Aa_G150190	-4.02096	7.9274e-05	AT4G18780
Aa_G64780	-4.01957	1.18668e-18	AT1G75590
Aa_G561130	-4.01129	0.0136532	AT4G03965
Aa_G592050	-4.0019	1.54368e-06
Aa_G321870	-3.99692	0.0261222	AT1G65860
Aa_G127170	-3.98804	2.00578e-07
Aa_G581380	-3.95413	0.0162801
Aa_G438580	-3.93356	1.09162e-13	AT1G27670
Aa_G12110	-3.92847	1.43573e-12
Aa_G337330	-3.91696	4.9889e-18	AT5G60490
Aa_G244010	-3.89528	5.2792e-05	AT2G01755
Aa_G149490	-3.89401	0.0316499	AT5G45320
Aa_G252710	-3.86043	1.71336e-07	AT3G26060
Aa_G363920	-3.85614	2.81379e-22	AT3G47540
Aa_G137890	-3.84626	3.10092e-09	AT4G38860
Aa_G130550	-3.84175	0.000214485	AT5G09370
Aa_G332440	-3.8388	0.0012147
Aa_G111120	-3.83804	0.0444876	AT1G76450
Aa_G29610	-3.83305	0.0095312	AT1G77650
Aa_G88110	-3.8235	0.00539624	AT5G54130
Aa_G266410	-3.8201	1.86006e-06	AT1G20070
Aa_G150930	-3.81961	5.08e-05	AT2G37925
Aa_G450130	-3.8143	0.000356145
Aa_G23410	-3.80781	1.47055e-05	AT5G65870
Aa_G302030	-3.80444	4.19454e-10	AT3G08490
Aa_G740750	-3.8041	1.11361e-26	AT1G72230
Aa_G139040	-3.8031	8.65556e-05
Aa_G158870	-3.80229	5.08507e-11	AT4G30410
Aa_G150610	-3.80207	0.0402825	AT5G42680
Aa_G218640	-3.79707	2.65673e-05	AT1G68200
Aa_G693470	-3.7782	0.0100758	AT4G39675
Aa_G281990	-3.77452	9.45784e-09	AT2G03550
Aa_G668680	-3.76567	0.00849206
Aa_G111610	-3.76547	0.00266523
Aa_G318690	-3.76541	6.2677e-05
Aa_G761670	-3.76404	0.00348643
Aa_G287330	-3.76227	1.38152e-09	AT3G55990
Aa_G155050	-3.73563	2.43405e-05	AT5G12870
Aa_G318700	-3.73293	2.77366e-06
Aa_G214790	-3.72	7.72856e-05
Aa_G498710	-3.71736	1.69637e-06	AT1G72290
Aa_G526240	-3.71194	0.0198055
Aa_G44660	-3.71058	0.00720369
Aa_G439780	-3.70933	0.000372149	AT4G23410
Aa_G695140	-3.70335	0.0175937	AT5G52900
Aa_G83270	-3.69153	9.29369e-05	AT3G26125
Aa_G193980	-3.69144	0.000199496	AT1G09440
Aa_G171370	-3.69087	1.84532e-10	AT3G29680
Aa_G54440	-3.68829	2.51005e-13
Aa_G456490	-3.68013	0.00127497	AT5G03050
Aa_G437800	-3.67976	0.00444975
Aa_G52060	-3.67723	2.53264e-12
Aa_G314290	-3.67095	0.00766848	AT5G20820
Aa_G214630	-3.67082	5.09554e-05	AT4G33720
Aa_G105030	-3.66836	9.79001e-17	AT3G29670
Aa_G73930	-3.65276	0.00844521	AT5G50175
Aa_G277470	-3.64884	2.79447e-05	AT1G64640
Aa_G11470	-3.6425	0.000559415	AT3G50890
Aa_G515750	-3.63497	0.000381166	AT2G25810
Aa_G431240	-3.63471	0.00264772	AT2G40320
Aa_G294870	-3.63364	0.000211096
Aa_G190140	-3.62982	0.000278823	AT2G18969
Aa_G264410	-3.61806	0.0026724	AT2G28670
Aa_G214720	-3.61201	0.00122919
Aa_G187190	-3.61072	5.12193e-13	AT1G72610
Aa_G423120	-3.60486	0.000226695	AT4G18425
Aa_G489980	-3.6048	0.00567145	AT4G27980
Aa_G77860	-3.59798	8.29863e-09	AT4G27435
Aa_G188440	-3.58182	0.00535037	AT2G41480
Aa_G323530	-3.57831	0.00880221	AT2G16660
Aa_G419700	-3.57628	2.2476e-14	AT4G22460
Aa_G779750	-3.56829	2.79055e-12
Aa_G689240	-3.56201	0.00157381	AT4G22680
Aa_G2370	-3.55724	5.13811e-06	AT3G62020
Aa_G476190	-3.55014	3.25936e-16	AT1G30900
Aa_G497750	-3.54888	0.032864	AT3G17730
Aa_G128250	-3.54829	5.4111e-06	AT5G49460
Aa_G342340	-3.54742	2.46451e-07	AT4G36570
Aa_G179020	-3.54229	3.93001e-25	AT3G23810
Aa_G601480	-3.53091	0.0309481	AT3G55230
Aa_G26340	-3.52941	1.71119e-05	AT5G46730
Aa_G124050	-3.51807	6.0012e-13	AT2G41330
Aa_G155150	-3.51524	1.0308e-11	AT5G12940
Aa_G799570	-3.51456	4.49562e-06
Aa_G154300	-3.51156	1.42309e-08	AT4G10270
Aa_G661720	-3.50126	8.17394e-22	AT4G09950
Aa_G334120	-3.49922	1.22458e-05	AT1G20850
Aa_G105110	-3.49805	0.000196023	AT2G14247
Aa_G273980	-3.49773	2.05352e-06	AT1G24020
Aa_G895130	-3.49728	1.87483e-07
Aa_G14160	-3.49656	0.0315515
Aa_G143520	-3.49119	0.000300419	AT2G19530
Aa_G35790	-3.48253	1.00887e-22	AT2G25680
Aa_G711460	-3.4787	0.00238116
Aa_G465110	-3.47398	1.65314e-18	AT1G29520
Aa_G191540	-3.46272	3.28923e-11	AT4G02170
Aa_G96590	-3.44744	8.8094e-05	AT3G22400
Aa_G635220	-3.44211	0.0252497	AT3G28857
Aa_G132620	-3.43774	0.000381166	AT3G59900
Aa_G122430	-3.4345	0.00652301	AT3G51220
Aa_G111620	-3.43255	2.84875e-11	AT3G03190
Aa_G124040	-3.42688	0.0220359
Aa_G227630	-3.42641	0.000105055	AT5G57780
Aa_G64770	-3.42531	5.73735e-06	AT1G75580
Aa_G480010	-3.42447	0.0213401	AT5G44520
Aa_G751090	-3.42243	0.000237794	AT1G54020
Aa_G158030	-3.41195	3.05175e-08	AT5G16530
Aa_G68620	-3.41014	0.0356746
Aa_G71250	-3.40972	0.00696535
Aa_G235500	-3.40878	1.83235e-08	AT1G05260
Aa_G167730	-3.40011	0.00040594	AT3G62410
Aa_G175200	-3.39692	2.55474e-08	AT2G45040
Aa_G122250	-3.38888	0.00162285
Aa_G165840	-3.38562	9.16073e-23	AT5G67210
Aa_G58310	-3.38068	6.69702e-11	AT5G46230
Aa_G548450	-3.37578	7.04652e-06	AT4G35350
Aa_G458640	-3.36615	8.79203e-05	AT3G47380
Aa_G368570	-3.34757	0.00139681
Aa_G317830	-3.34477	5.16164e-18	AT4G28660
Aa_G752770	-3.34428	0.0315251
Aa_G508950	-3.3374	0.0157854	AT1G78260
Aa_G144550	-3.33201	0.000959845	AT1G69880
Aa_G707140	-3.33168	3.17191e-06	AT5G22390
Aa_G253680	-3.31407	0.00462659
Aa_G252170	-3.29927	6.19906e-12	AT1G72200
Aa_G175130	-3.29613	0.0010099	AT2G45120
Aa_G318520	-3.29293	0.0282513	AT1G10380
Aa_G424460	-3.29162	3.66058e-07	AT3G45870
Aa_G43270	-3.28685	0.0101243	AT1G10800
Aa_G299580	-3.28598	0.000138752
Aa_G394760	-3.28524	4.51975e-10	AT1G09310
Aa_G198840	-3.28082	2.48173e-07	AT4G29270
Aa_G404750	-3.27791	3.07337e-05	AT5G21050
Aa_G140720	-3.26883	0.000692455	AT5G04190
Aa_G20460	-3.26713	1.98995e-10	AT3G16920
Aa_G46780	-3.26668	3.24816e-05	AT4G01700
Aa_G202680	-3.26045	1.49765e-05	AT1G58420
Aa_G43280	-3.25936	0.0183231
Aa_G457550	-3.25801	3.87077e-11	AT1G10960
Aa_G581280	-3.25576	0.0373595
Aa_G265950	-3.24357	7.81508e-05	AT3G54040
Aa_G289990	-3.24284	0.0283535	AT5G13930
Aa_G92650	-3.23942	0.00223063	AT1G49780
Aa_G253600	-3.23718	0.0338082	AT3G48420
Aa_G364660	-3.22028	3.33401e-11
Aa_G545370	-3.21382	9.19115e-07	AT5G18600
Aa_G213380	-3.21099	0.00501136	AT4G21865
Aa_G598610	-3.21059	1.63273e-05
Aa_G339690	-3.2104	0.000152183
Aa_G68570	-3.20711	0.000128653	AT1G70690
Aa_G40120	-3.20701	9.73715e-07	AT3G12710
Aa_G103480	-3.20408	6.10739e-05	AT5G47920
Aa_G191950	-3.2029	8.74041e-16	AT3G44990
Aa_G766510	-3.20013	1.21704e-05	AT5G57785
Aa_G683380	-3.18507	0.00529821	AT5G52020
Aa_G1039270	-3.18465	0.000273737
Aa_G435150	-3.18042	0.00677952	AT5G61800
Aa_G230390	-3.18029	0.000797527	AT5G19870
Aa_G76380	-3.17746	4.03795e-07	AT5G07720
Aa_G405660	-3.17554	0.00116642	AT1G68870
Aa_G109800	-3.16423	3.54721e-06	AT3G50440
Aa_G406830	-3.16336	3.76392e-16	AT4G39780
Aa_G15410	-3.16009	0.0132221	AT5G20640
Aa_G704860	-3.15325	0.000110565	AT1G14120
Aa_G512440	-3.15283	0.00346855
Aa_G73480	-3.14869	0.035415	AT1G09540
Aa_G687260	-3.14759	6.57296e-05	AT1G02335
Aa_G1035860	-3.14733	0.000207271
Aa_G233040	-3.14428	0.00446789
Aa_G379850	-3.13888	9.00119e-05
Aa_G151080	-3.13536	8.07766e-05	AT4G08210
Aa_G21090	-3.13197	0.0422119
Aa_G78240	-3.13126	0.010701	AT4G19191
Aa_G55500	-3.11897	0.000115721	AT4G28500
Aa_G68590	-3.1124	0.000277434
Aa_G216620	-3.11176	0.0311762	AT5G56220
Aa_G440830	-3.10997	0.00627073	AT2G20790
Aa_G138980	-3.10832	0.00697868	AT5G48820
Aa_G250120	-3.10672	0.0126775
Aa_G705340	-3.09231	0.000138568
Aa_G704380	-3.09054	0.0266202	AT5G65020
Aa_G521050	-3.0898	0.000147278	AT1G70370
Aa_G89050	-3.08764	0.0299257	AT3G47110
Aa_G190	-3.08569	0.000358329	AT2G04515
Aa_G198300	-3.075	0.000139617	AT5G53486
Aa_G329260	-3.071	1.01422e-12	AT1G19840
Aa_G258020	-3.06862	1.9771e-05	AT5G14510
Aa_G178010	-3.0667	0.0415367	AT2G47010
Aa_G296030	-3.06649	1.7003e-21	AT4G16790
Aa_G860390	-3.05103	2.27444e-07	AT1G53070
Aa_G407800	-3.04843	3.35043e-20	AT1G19300
Aa_G462260	-3.04668	0.0255761	AT2G46770
Aa_G269060	-3.03848	0.00615104	AT2G14880
Aa_G236890	-3.03677	2.01617e-20	AT5G15490
Aa_G30620	-3.03573	0.016532	AT1G74055
Aa_G508030	-3.03366	2.66857e-11	AT3G27200
Aa_G163070	-3.03047	0.00186414	AT3G06140
Aa_G603250	-3.02975	1.63408e-16	AT4G30530
Aa_G106560	-3.02353	9.74261e-36	AT5G17760
Aa_G514020	-3.02216	7.66486e-06
Aa_G491060	-3.02085	0.000905841	AT3G50685
Aa_G528020	-3.01449	0.00172224	AT2G34810
Aa_G363930	-3.0091	0.0360751	AT3G47560
Aa_G10450	-2.99941	0.00419403
Aa_G409530	-2.99847	5.74722e-25	AT5G62680
Aa_G559440	-2.99757	5.90421e-20	AT3G14560
Aa_G128460	-2.98918	3.23671e-06	AT1G45201
Aa_G548590	-2.98778	0.000171805	AT2G15680
Aa_G64290	-2.98535	3.69048e-18	AT2G19970
Aa_G353510	-2.98253	1.64807e-06
Aa_G809850	-2.97597	0.0037576
Aa_G171500	-2.97532	0.000486807	AT4G23030
Aa_G37210	-2.96797	6.72296e-08	AT5G65207
Aa_G438780	-2.95958	0.00541029	AT2G33810
Aa_G351540	-2.95951	6.38223e-07
Aa_G71780	-2.95538	0.00641851
Aa_G147680	-2.94476	0.00835048
Aa_G52400	-2.94061	0.0357888	AT3G02020
Aa_G245890	-2.932	0.00276192	AT1G71740
Aa_G754920	-2.92817	0.000676976
Aa_G826290	-2.92463	4.8733e-07	AT3G46890
Aa_G42780	-2.91746	7.24861e-05	AT4G22590
Aa_G299190	-2.91341	0.0143289
Aa_G405810	-2.91149	0.002209
Aa_G709170	-2.91064	0.00347471	AT2G32690
Aa_G146020	-2.9097	0.0110566	AT2G34030
Aa_G40150	-2.90625	0.00238445	AT3G12685
Aa_G40110	-2.90535	0.00187439	AT3G12730
Aa_G478800	-2.88663	6.96162e-12	AT3G52370
Aa_G669050	-2.88592	8.86872e-15	AT5G53590
Aa_G376600	-2.88588	8.19079e-10	AT4G33330
Aa_G991200	-2.87889	0.000284049
Aa_G1019580	-2.87111	0.0191004
Aa_G120860	-2.87046	1.57425e-05
Aa_G495040	-2.86986	3.71932e-19	AT4G11320
Aa_G211160	-2.86932	3.28425e-38	AT2G04850
Aa_G278150	-2.86527	1.04539e-05	AT2G01505
Aa_G72800	-2.86484	5.79551e-08	AT5G14200
Aa_G153330	-2.86155	5.75392e-14	AT4G37450
Aa_G452060	-2.8551	2.54934e-05
Aa_G252740	-2.85103	8.73762e-14	AT3G43190
Aa_G189590	-2.85024	6.92654e-10	AT1G70260
Aa_G178950	-2.83884	6.54605e-07	AT3G23760
Aa_G604310	-2.83731	0.0490885	AT1G78210
Aa_G231450	-2.83492	1.86007e-17	AT1G55330
Aa_G150420	-2.83193	1.12557e-09	AT5G42780
Aa_G716110	-2.83091	3.52661e-05	AT4G28250
Aa_G100480	-2.82997	4.39238e-05	AT2G44080
Aa_G355590	-2.82913	0.00156749
Aa_G53620	-2.82685	2.32095e-13	AT3G17380
Aa_G205610	-2.82059	0.00355714	AT4G00872
Aa_G11750	-2.81871	0.00719061	AT2G36500
Aa_G410580	-2.81281	0.0296678
Aa_G467500	-2.8088	6.47627e-18	AT4G36540
Aa_G391460	-2.80575	0.017654	AT4G12840
Aa_G236990	-2.8041	4.2288e-08	AT5G15350
Aa_G347010	-2.80141	0.0356808
Aa_G438690	-2.797	4.51957e-07	AT2G33850
Aa_G45010	-2.79647	0.0158996	AT3G03690
Aa_G322960	-2.79252	2.4266e-10	AT3G59690
Aa_G94190	-2.7918	0.00537553
Aa_G906910	-2.78627	0.0026724
Aa_G595240	-2.78281	3.57713e-07	AT2G44060
Aa_G130510	-2.77997	0.024004
Aa_G54980	-2.77868	0.000131178	AT4G14380
Aa_G18370	-2.77675	0.0317749	AT4G28290
Aa_G290700	-2.7732	0.000138568	AT1G01190
Aa_G182770	-2.77291	0.0349273	AT4G28740
Aa_G224200	-2.76538	0.00810119	AT2G40100
Aa_G502390	-2.76449	7.43301e-29	AT1G22410
Aa_G337500	-2.76304	8.19079e-10	AT3G43270
Aa_G170130	-2.7562	0.0013892	AT5G03455
Aa_G346200	-2.75159	0.0380173	AT3G26290
Aa_G858190	-2.74024	8.62734e-17	AT3G22060
Aa_G253700	-2.73822	2.46412e-05
Aa_G352090	-2.7382	1.25736e-08	AT4G39320
Aa_G175670	-2.73412	0.000140806	AT3G58990
Aa_G596290	-2.73151	2.1096e-15	AT1G25530
Aa_G170520	-2.7296	0.000784894	AT5G05340
Aa_G75140	-2.72817	3.41513e-06	AT5G63500
Aa_G232690	-2.72615	0.0389345	AT1G11190
Aa_G780410	-2.72594	1.34773e-14	AT1G78370
Aa_G375650	-2.72551	0.0106821	AT5G42120
Aa_G428730	-2.72261	0.0491166	AT2G22860
Aa_G494010	-2.72229	1.81922e-14	AT5G06610
Aa_G44070	-2.71899	2.82216e-06
Aa_G141420	-2.7121	3.96225e-05	AT1G68350
Aa_G692170	-2.69376	6.0039e-09	AT2G01660
Aa_G396760	-2.69375	0.000255091
Aa_G266460	-2.69148	5.93673e-06	AT1G20020
Aa_G33520	-2.68645	2.11166e-10	AT3G61750
Aa_G2770	-2.68268	1.81223e-10	AT4G29110
Aa_G295920	-2.68	1.15037e-05	AT4G16980
Aa_G119100	-2.67976	0.00462225	AT1G18650
Aa_G505910	-2.6755	2.53197e-09
Aa_G210650	-2.67326	0.000269549	AT2G27740
Aa_G112870	-2.67016	0.00787269	AT5G26200
Aa_G488520	-2.65927	3.4808e-13
Aa_G278380	-2.65918	4.76594e-27	AT1G17620
Aa_G21690	-2.65327	2.24003e-08	AT1G80760
Aa_G500850	-2.65075	0.0167038	AT3G08630
Aa_G589100	-2.64586	7.39075e-12	AT2G31110
Aa_G244330	-2.63969	0.00148841	AT5G07110
Aa_G88440	-2.63362	3.83371e-11	AT2G41200
Aa_G101140	-2.63274	0.0340772	AT1G44890
Aa_G611590	-2.63146	3.76392e-16
Aa_G116410	-2.62918	1.86059e-31	AT2G06850
Aa_G647980	-2.62545	1.08987e-08	AT3G45230
Aa_G395910	-2.61564	1.72276e-06	AT1G68795
Aa_G418950	-2.61445	0.0186691	AT1G76650
Aa_G15710	-2.61388	1.20138e-08	AT5G20360
Aa_G148590	-2.61195	0.0499214	AT2G32860
Aa_G552160	-2.60785	2.49746e-05	AT5G22870
Aa_G155240	-2.60736	0.000893673
Aa_G40050	-2.60373	4.43965e-05	AT3G12800
Aa_G62350	-2.60202	0.000100293	AT1G23460
Aa_G634590	-2.59831	0.00283338	AT1G68620
Aa_G107450	-2.5915	5.44476e-14	AT1G63310
Aa_G430400	-2.59078	0.000138855	AT1G51650
Aa_G161180	-2.58038	0.0251876
Aa_G569370	-2.57853	0.0218699	AT3G10060
Aa_G348070	-2.57774	0.00054696	AT1G29230
Aa_G414810	-2.57428	5.95686e-05	AT5G06330
Aa_G203160	-2.56881	0.0410971	AT1G73655
Aa_G534650	-2.56783	8.49446e-07	AT3G30775
Aa_G344360	-2.56234	1.15844e-10	AT5G58400
Aa_G595900	-2.56181	0.00751138
Aa_G58180	-2.56098	0.00534203
Aa_G570390	-2.55685	5.136e-16	AT2G37040
Aa_G581150	-2.55449	4.65398e-11	AT5G42860
Aa_G75210	-2.55149	8.34561e-12	AT5G63450
Aa_G486320	-2.54843	4.67687e-06	AT4G39940
Aa_G19470	-2.54722	0.0116729	AT5G13220
Aa_G231020	-2.54072	0.00743508	AT5G09520
Aa_G11520	-2.53942	0.000129137
Aa_G21020	-2.53504	7.43175e-05	AT3G05360
Aa_G150500	-2.53285	9.71531e-05	AT5G42720
Aa_G245620	-2.5291	7.32196e-21	AT5G39320
Aa_G476760	-2.52842	0.000107878	AT5G47050
Aa_G79740	-2.52272	0.00131786
Aa_G294440	-2.52041	0.0162113	AT4G38020
Aa_G462870	-2.51915	0.0341027	AT1G43790
Aa_G10070	-2.51908	0.000292207	AT2G21210
Aa_G394500	-2.51651	0.00705134	AT3G53720
Aa_G88910	-2.51628	0.0186995	AT3G46980
Aa_G545250	-2.51586	1.10607e-09	AT1G68010
Aa_G137780	-2.51529	1.05808e-06	AT4G38970
Aa_G15860	-2.51348	0.0411437	AT2G45750
Aa_G67120	-2.5108	2.21009e-05
Aa_G295490	-2.50914	0.0439038	AT1G56260
Aa_G121210	-2.50538	0.00318164	AT1G15260
Aa_G128890	-2.50063	3.23671e-06	AT5G19110
Aa_G205000	-2.49961	2.78253e-13	AT1G28680
Aa_G318030	-2.49323	2.73924e-07	AT4G21445
Aa_G111940	-2.49155	2.62713e-20	AT3G02910
Aa_G94130	-2.49059	4.99484e-14	AT4G12420
Aa_G568080	-2.49015	1.13553e-07
Aa_G433780	-2.48815	5.16451e-15	AT1G33800
Aa_G487100	-2.48748	0.00134286	AT4G38210
Aa_G545760	-2.4862	2.99923e-16	AT1G10670
Aa_G98170	-2.48577	1.31843e-22	AT5G10430
Aa_G516420	-2.48544	0.0137043	AT1G09580
Aa_G41520	-2.48425	1.4783e-11	AT2G24580
Aa_G635100	-2.47872	6.20297e-20	AT3G21230
Aa_G220640	-2.47411	7.26432e-08	AT1G05870
Aa_G400850	-2.47309	2.79249e-10	AT1G61760
Aa_G444080	-2.47121	0.0315126
Aa_G442250	-2.46755	0.0110976	AT1G25425
Aa_G149730	-2.4652	0.00793045	AT2G01918
Aa_G181420	-2.46164	2.99249e-05
Aa_G733410	-2.46122	0.0031369
Aa_G22380	-2.44631	0.00150111	AT1G06830
Aa_G523620	-2.44263	0.0228537
Aa_G341260	-2.43889	0.00318018	AT1G04330
Aa_G1280	-2.42958	2.78977e-12	AT3G15040
Aa_G256210	-2.42926	0.00156369	AT1G54790
Aa_G103090	-2.42893	4.92073e-10	AT5G44410
Aa_G357490	-2.42416	2.7663e-08	AT2G39430
Aa_G237300	-2.42296	1.93775e-25	AT4G37930
Aa_G510250	-2.42212	4.95157e-12	AT1G67050
Aa_G275910	-2.41842	2.22791e-15
Aa_G630880	-2.41705	8.71634e-23	AT5G23860
Aa_G95980	-2.41462	0.00140426	AT1G49310
Aa_G110040	-2.41104	3.69778e-05	AT5G38610
Aa_G181160	-2.40809	0.00014236	AT5G19680
Aa_G535000	-2.40249	3.19671e-18	AT3G13650
Aa_G33410	-2.40118	0.0292443
Aa_G325150	-2.40116	7.99908e-05	AT1G01250
Aa_G154830	-2.40021	0.0117615	AT2G31790
Aa_G679800	-2.3964	2.65012e-29	AT5G34940
Aa_G538270	-2.39582	0.00025439	AT3G21550
Aa_G393040	-2.39271	2.13733e-07	AT2G25060
Aa_G75590	-2.39175	0.0460608	AT3G05390
Aa_G14430	-2.38698	4.9971e-17	AT3G53190
Aa_G310560	-2.38664	0.0198553	AT1G07490
Aa_G257870	-2.38584	0.0264928	AT2G32765
Aa_G222140	-2.38527	0.0341015
Aa_G269480	-2.38306	0.00930946	AT2G38810
Aa_G130080	-2.38199	0.00278543	AT4G24910
Aa_G189140	-2.38187	0.000247845	AT4G03050
Aa_G698640	-2.37654	1.10291e-14	AT5G59290
Aa_G320	-2.37355	7.77074e-21	AT2G04780
Aa_G370870	-2.37166	1.43426e-05	AT5G40970
Aa_G715630	-2.37053	6.03572e-07	AT1G11580
Aa_G759750	-2.36923	2.69732e-10	AT3G12145
Aa_G651380	-2.36783	0.00248147
Aa_G112630	-2.36523	5.23878e-09	AT5G26330
Aa_G434760	-2.36197	4.61828e-13	AT1G31490
Aa_G211000	-2.35961	6.1327e-05
Aa_G800570	-2.35772	2.25789e-05	AT3G20450
Aa_G621030	-2.3529	0.00038011	AT5G62720
Aa_G171990	-2.35251	1.24974e-10	AT2G03200
Aa_G284100	-2.35214	0.00443687	AT1G14820
Aa_G417980	-2.35082	3.85378e-07	AT5G55730
Aa_G122200	-2.35042	0.0459647	AT5G26850
Aa_G456240	-2.34373	0.000336971	AT4G10560
Aa_G570910	-2.33892	0.000558503
Aa_G167480	-2.3369	1.24508e-25	AT2G31390
Aa_G98740	-2.3312	8.37538e-17	AT5G45100
Aa_G342540	-2.33091	4.21196e-12	AT4G12730
Aa_G721440	-2.32894	0.000302573
Aa_G20980	-2.32405	0.00027807	AT5G64690
Aa_G22780	-2.32275	0.00194057	AT1G06475
Aa_G1087120	-2.32075	2.92043e-05
Aa_G350900	-2.32075	2.92043e-05
Aa_G439790	-2.31781	1.90332e-14	AT4G23400
Aa_G401930	-2.31638	2.21238e-08	AT3G57450
Aa_G272450	-2.31092	0.00212259	AT2G37750
Aa_G120780	-2.31043	0.0134009	AT5G39020
Aa_G230820	-2.3075	0.00161436	AT2G42260
Aa_G127790	-2.30518	1.86687e-09	AT1G53840
Aa_G332670	-2.30229	2.79535e-20	AT2G46630
Aa_G668320	-2.30092	5.20329e-15	AT3G52900
Aa_G207900	-2.29678	7.18251e-34	AT3G13750
Aa_G579940	-2.29511	0.00698563
Aa_G186260	-2.29474	5.74389e-07	AT1G64380
Aa_G162630	-2.28516	0.0170508	AT2G24170
Aa_G415550	-2.28396	6.63433e-05	AT2G18328
Aa_G632110	-2.28136	5.78447e-12
Aa_G98230	-2.2759	0.00532487	AT5G10480
Aa_G759740	-2.2757	1.78769e-05	AT3G12150
Aa_G286470	-2.27555	6.03129e-13	AT2G35860
Aa_G179010	-2.26857	1.29946e-10	AT3G23805
Aa_G258790	-2.26826	4.10305e-06	AT4G34260
Aa_G156860	-2.26825	1.51506e-10	AT1G67750
Aa_G338680	-2.26226	3.31022e-13	AT3G10340
Aa_G628500	-2.26211	0.000287812	AT1G19660
Aa_G99870	-2.2615	3.18468e-09	AT1G70000
Aa_G422270	-2.25473	2.49618e-05	AT2G20362
Aa_G548740	-2.25453	0.0482323	AT1G62045
Aa_G374380	-2.2532	0.000230339	AT1G21500
Aa_G237000	-2.25235	6.60666e-07
Aa_G163660	-2.25203	0.00128781	AT3G63095
Aa_G640480	-2.24654	0.0474815	AT2G31570
Aa_G689720	-2.24601	0.041319
Aa_G40130	-2.23947	3.5391e-06
Aa_G100560	-2.23463	1.34135e-21	AT2G44160
Aa_G64570	-2.23249	6.67327e-05	AT1G74710
Aa_G93500	-2.23153	4.35235e-13	AT4G12450
Aa_G557000	-2.22751	4.17078e-10	AT4G34760
Aa_G270040	-2.22733	2.16711e-09	AT1G64390
Aa_G238740	-2.22374	0.0428087
Aa_G151890	-2.22285	1.19391e-13	AT1G08160
Aa_G42290	-2.22153	0.000170811
Aa_G189100	-2.22053	3.94939e-12	AT4G03010
Aa_G118060	-2.22036	4.98893e-08	AT5G45540
Aa_G258380	-2.21996	6.78336e-15	AT4G33640
Aa_G79730	-2.2194	0.00812688	AT4G13770
Aa_G145320	-2.21681	0.00608872	AT1G79410
Aa_G350120	-2.21569	3.33667e-21	AT5G37600
Aa_G154820	-2.21566	0.00210395	AT2G31800
Aa_G4410	-2.21239	1.61106e-05	AT3G04720
Aa_G368540	-2.21113	0.000402475
Aa_G186240	-2.20916	2.32174e-06	AT1G64360
Aa_G138010	-2.20256	3.5943e-08	AT4G38690
Aa_G58550	-2.19506	0.000250481	AT4G32980
Aa_G381070	-2.19081	5.61995e-11	AT2G46225
Aa_G412140	-2.19029	3.70059e-11	AT2G28950
Aa_G288450	-2.18877	2.80595e-13	AT2G44450
Aa_G12990	-2.18722	0.00837418	AT2G47920
Aa_G235370	-2.1846	1.58577e-09	AT1G05170
Aa_G304030	-2.18445	2.10006e-05	AT5G04890
Aa_G21120	-2.18429	5.97575e-38	AT5G64570
Aa_G592530	-2.18359	0.0225974	AT1G14140
Aa_G195960	-2.18173	0.00488066	AT5G09980
Aa_G341720	-2.1795	1.19858e-09	AT1G73010
Aa_G340550	-2.17509	0.0118388	AT3G59440
Aa_G637260	-2.16996	5.00429e-09	AT5G23420
Aa_G40060	-2.16829	3.12798e-10	AT3G12780
Aa_G302490	-2.1682	3.20381e-12	AT1G32060
Aa_G316620	-2.15418	3.61678e-10
Aa_G152760	-2.15394	7.91133e-11	AT5G09870
Aa_G115060	-2.15326	0.0193915	AT3G20100
Aa_G237010	-2.15231	5.63169e-06
Aa_G27700	-2.14894	0.00684402	AT1G44414
Aa_G151790	-2.14826	3.16714e-06	AT1G08250
Aa_G28570	-2.14578	0.018787	AT5G48450
Aa_G83720	-2.14516	9.7289e-15	AT5G18970
Aa_G44670	-2.14456	0.00264311	AT4G28410
Aa_G159730	-2.1425	9.99225e-10	AT2G36870
Aa_G179460	-2.1424	1.42417e-11	AT4G36380
Aa_G577370	-2.14104	3.61678e-10	AT4G02290
Aa_G640070	-2.13876	1.01961e-09	AT2G01610
Aa_G102580	-2.13683	3.6276e-25	AT3G49220
Aa_G194200	-2.13249	0.000274518
Aa_G140710	-2.13171	0.00167893	AT5G04200
Aa_G307420	-2.13059	0.0397176	AT5G57370
Aa_G93800	-2.1301	1.18357e-12	AT5G58500
Aa_G25630	-2.12954	1.94452e-06	AT3G26650
Aa_G222130	-2.12738	8.21733e-09	AT4G23690
Aa_G427080	-2.12621	1.29334e-14
Aa_G427140	-2.12621	1.29334e-14
Aa_G276770	-2.12604	0.00248937	AT3G26350
Aa_G376810	-2.12581	1.37938e-10
Aa_G1010450	-2.12262	0.0174613
Aa_G173190	-2.12036	1.50482e-10
Aa_G113910	-2.11815	8.01094e-07	AT5G66170
Aa_G1117480	-2.11811	7.20054e-05
Aa_G253980	-2.11811	7.20054e-05	AT5G38410
Aa_G160480	-2.11802	2.40185e-13	AT5G46530
Aa_G417310	-2.11475	9.30152e-11	AT4G23730
Aa_G360780	-2.1131	0.00443583	AT4G21930
Aa_G271810	-2.11226	0.0038561	AT5G01910
Aa_G88980	-2.10222	6.81606e-07	AT3G47070
Aa_G165760	-2.10027	8.38386e-19	AT5G67280
Aa_G796350	-2.09432	0.000794786
Aa_G241210	-2.09423	5.68708e-17	AT2G47500
Aa_G197570	-2.0937	4.88756e-05	AT3G48510
Aa_G59820	-2.08936	0.00187247	AT4G24175
Aa_G739680	-2.08756	1.27346e-16	AT1G62380
Aa_G691910	-2.08262	0.0181142
Aa_G123770	-2.07313	0.000400819	AT5G44680
Aa_G490910	-2.0691	0.0419073
Aa_G239590	-2.06887	1.01505e-12	AT1G36940
Aa_G180810	-2.05675	1.93542e-12	AT5G66920
Aa_G494050	-2.05556	0.0209014	AT5G06570
Aa_G234060	-2.05502	0.000580834	AT4G26950
Aa_G65470	-2.05148	0.000741763	AT1G16410
Aa_G577680	-2.05121	1.20163e-08	AT5G51010
Aa_G25550	-2.04514	0.0182005	AT3G26740
Aa_G303510	-2.04005	0.0296684	AT1G73410
Aa_G288130	-2.03984	7.09727e-21	AT1G66430
Aa_G193280	-2.03853	0.0039748	AT1G55480
Aa_G627440	-2.03455	4.39797e-10	AT2G20680
Aa_G31670	-2.02865	2.65966e-14	AT5G58000
Aa_G444280	-2.02828	2.44176e-21	AT5G21105
Aa_G641110	-2.02774	7.97843e-08	AT2G24270
Aa_G259880	-2.02666	3.50653e-10	AT5G03300
Aa_G312040	-2.02297	0.00189156	AT1G80450
Aa_G19960	-2.02262	0.00019719	AT4G22910
Aa_G2410	-2.02176	0.000478387	AT3G62060
Aa_G580980	-2.02153	5.96881e-26	AT3G28860
Aa_G219090	-2.02087	2.88121e-09	AT1G05370
Aa_G207600	-2.01832	1.72138e-11	AT3G45610
Aa_G542800	-2.017	1.1919e-09	AT2G38360
Aa_G66280	-2.01521	0.0224286	AT2G38250
Aa_G49590	-2.01419	0.0220325	AT3G45140
Aa_G480340	-2.01191	8.37759e-05	AT2G03350
Aa_G463610	-2.01185	1.21116e-09	AT3G13520
Aa_G84860	-2.00844	2.16711e-05	AT4G34920
Aa_G344320	-2.00559	1.59544e-05	AT5G58360
Aa_G309620	-2.00303	3.37388e-10	AT5G17170
Aa_G168320	-2.00295	0.0109099	AT3G48690
Aa_G507510	-2.00221	0.00543554	AT4G16050
Aa_G124010	-2.00142	2.65502e-28	AT2G41300
Aa_G119000	-2.00065	1.13248e-06	AT1G18590
Aa_G609180	-1.99978	5.58569e-07	AT1G68238
Aa_G170100	-1.9984	3.43727e-08
Aa_G388620	-1.99416	0.00149372	AT3G21510
Aa_G536610	-1.99229	5.43019e-05	AT1G66350
Aa_G62640	-1.99014	0.0183382	AT1G23180
Aa_G439450	-1.98884	2.08352e-19	AT5G54770
Aa_G332570	-1.9872	0.000655648	AT2G46535
Aa_G28110	-1.98696	0.0283872	AT5G59480
Aa_G639160	-1.98514	1.62075e-21	AT3G52500
Aa_G398120	-1.9822	2.34886e-07	AT5G25090
Aa_G161430	-1.98119	0.00112506	AT2G22500
Aa_G18910	-1.98034	1.42821e-17	AT5G02160
Aa_G342850	-1.97942	0.0079847	AT3G18850
Aa_G67370	-1.97933	0.00306692	AT2G42110
Aa_G117420	-1.97834	0.0384289	AT4G21970
Aa_G372920	-1.97809	0.0253256	AT5G42070
Aa_G302460	-1.97717	0.000711968	AT1G32080
Aa_G664910	-1.97509	2.79871e-11	AT5G61440
Aa_G124230	-1.97422	0.004792	AT5G50890
Aa_G274060	-1.97333	0.000353266	AT1G24100
Aa_G250680	-1.97243	4.10555e-12	AT3G20570
Aa_G274290	-1.97133	1.17142e-14	AT4G34050
Aa_G138040	-1.97092	1.83914e-12	AT4G38660
Aa_G402080	-1.97034	0.0335456	AT4G37295
Aa_G159770	-1.96955	5.13811e-06	AT2G36880
Aa_G613750	-1.9689	3.93001e-25	AT1G27970
Aa_G93900	-1.9685	7.7832e-05	AT5G58580
Aa_G162190	-1.96814	1.10352e-05	AT5G16940
Aa_G155430	-1.96773	0.00167529
Aa_G664180	-1.96389	1.8358e-05
Aa_G564970	-1.96326	1.63029e-11	AT5G07220
Aa_G206680	-1.96196	2.39369e-15	AT4G13930
Aa_G400830	-1.95654	8.63457e-16	AT1G61740
Aa_G448800	-1.95519	8.03307e-11	AT5G61340
Aa_G603850	-1.95463	2.63209e-23	AT5G26667
Aa_G314210	-1.95331	3.11185e-06	AT1G77670
Aa_G10730	-1.95289	0.000291647	AT1G12550
Aa_G426620	-1.95271	0.0202733	AT2G18650
Aa_G435590	-1.95132	2.05069e-10	AT4G12910
Aa_G367850	-1.94625	0.00538978	AT4G14040
Aa_G32060	-1.94456	9.54569e-24	AT3G15680
Aa_G615520	-1.94396	0.00201914	AT1G19830
Aa_G477060	-1.94347	0.0410711	AT1G74890
Aa_G460450	-1.94197	2.29456e-12	AT2G31680
Aa_G400340	-1.94104	0.0460323	AT1G04040
Aa_G515870	-1.94058	0.000142788	AT3G50770
Aa_G114250	-1.9385	0.029977
Aa_G550990	-1.93773	0.00015417	AT4G15830
Aa_G580090	-1.93565	4.30514e-11	AT2G17630
Aa_G550370	-1.93443	3.92889e-07	AT5G25490
Aa_G170090	-1.93396	0.000232214	AT5G03510
Aa_G424060	-1.9339	7.80908e-19	AT3G15540
Aa_G312940	-1.92963	3.72741e-08	AT4G06744
Aa_G378660	-1.92728	1.54168e-08	AT1G55840
Aa_G39020	-1.92475	8.4872e-08	AT1G04680
Aa_G253650	-1.92469	0.0277356
Aa_G438140	-1.92447	1.23731e-12	AT3G03780
Aa_G42360	-1.91938	1.5073e-08
Aa_G105180	-1.91798	0.00710661	AT2G14095
Aa_G651880	-1.91523	0.00337101	AT2G39510
Aa_G139460	-1.9132	4.84701e-16	AT4G36990
Aa_G216120	-1.91269	1.89688e-09	AT3G11490
Aa_G145310	-1.91224	0.00544511
Aa_G719340	-1.91167	0.0033175	AT5G24800
Aa_G619030	-1.91086	6.81451e-06
Aa_G6530	-1.90767	2.06502e-11	AT1G02640
Aa_G85300	-1.90689	0.000281596	AT5G02420
Aa_G552180	-1.90525	8.54496e-10	AT5G22880
Aa_G123470	-1.90455	1.7571e-05	AT5G54585
Aa_G198900	-1.90146	0.00313709	AT3G22300
Aa_G363750	-1.89902	0.000560291
Aa_G163910	-1.89888	2.18352e-11	AT4G30996
Aa_G144150	-1.89885	3.67398e-25	AT2G40890
Aa_G261360	-1.89744	0.00566452	AT5G05810
Aa_G129390	-1.89743	3.92155e-05	AT1G77520
Aa_G49860	-1.89654	1.53663e-06	AT3G06470
Aa_G235420	-1.89629	0.0026724	AT1G05210
Aa_G168060	-1.89614	1.23791e-11	AT5G57070
Aa_G63450	-1.89498	2.06892e-05	AT5G47720
Aa_G127520	-1.89292	3.51067e-14	AT1G42960
Aa_G596260	-1.88974	0.0213355
Aa_G518570	-1.88965	0.000380517
Aa_G11850	-1.88955	0.000486807	AT2G23690
Aa_G85830	-1.88882	2.70779e-10	AT5G17990
Aa_G62630	-1.88819	0.000210298	AT1G23190
Aa_G41830	-1.88804	4.85017e-17	AT4G05180
Aa_G116880	-1.88473	1.12433e-06	AT5G11540
Aa_G265980	-1.8846	3.60945e-15	AT1G41830
Aa_G386990	-1.88066	3.66136e-10	AT3G55800
Aa_G95400	-1.87956	2.097e-07	AT1G63120
Aa_G344060	-1.87829	1.88776e-09	AT1G71880
Aa_G558800	-1.87653	1.70368e-09	AT4G10630
Aa_G163710	-1.8731	9.95603e-05	AT3G63140
Aa_G426800	-1.87123	2.72134e-07	AT3G44720
Aa_G49390	-1.87111	1.21578e-28	AT4G16480
Aa_G251070	-1.86987	4.9832e-07	AT5G27330
Aa_G18400	-1.86859	0.00727694	AT4G28310
Aa_G145760	-1.86783	5.23396e-12	AT2G41770
Aa_G262530	-1.86682	5.1492e-07
Aa_G167080	-1.86532	1.74781e-06	AT1G32760
Aa_G619980	-1.86519	0.0367637
Aa_G436670	-1.86294	1.53502e-11	AT1G20340
Aa_G521640	-1.86293	0.00491872	AT3G19550
Aa_G432960	-1.85909	2.63216e-06	AT5G54510
Aa_G181410	-1.85722	0.000183626	AT5G19440
Aa_G248620	-1.85684	0.00819239	AT5G47530
Aa_G61860	-1.85587	0.0342593	AT1G27385
Aa_G319560	-1.85473	5.37677e-05	AT1G71400
Aa_G75980	-1.85389	0.0120103	AT5G63670
Aa_G512730	-1.85372	0.000123838
Aa_G100060	-1.8526	1.25286e-13	AT3G52750
Aa_G140750	-1.85212	7.81055e-08	AT5G04160
Aa_G137250	-1.84775	1.1753e-14	AT3G10525
Aa_G165820	-1.84708	5.81162e-05	AT5G67230
Aa_G258610	-1.84693	0.00364654	AT3G07930
Aa_G223370	-1.8463	6.50437e-09	AT3G16180
Aa_G9080	-1.84598	0.000377856	AT5G21430
Aa_G513970	-1.84485	7.77645e-06	AT1G47410
Aa_G527550	-1.84286	0.0104061	AT3G17300
Aa_G262320	-1.84151	1.32007e-16	AT3G59010
Aa_G478110	-1.84019	0.032212	AT5G19730
Aa_G298960	-1.83951	3.97352e-14	AT1G12000
Aa_G87970	-1.83813	7.06135e-10	AT3G51930
Aa_G636620	-1.83751	0.00814653	AT5G53020
Aa_G538650	-1.83561	1.29608e-10	AT1G30120
Aa_G657760	-1.83216	2.5976e-05	AT1G29820
Aa_G374880	-1.83083	3.53104e-05	AT4G39540
Aa_G112800	-1.82944	0.00495294	AT1G07700
Aa_G401570	-1.82901	0.0141382	AT2G43100
Aa_G412600	-1.82805	0.00017892	AT2G39310
Aa_G136880	-1.82732	9.19563e-09
Aa_G65170	-1.82718	3.97423e-07
Aa_G402620	-1.82611	0.02156	AT2G36650
Aa_G1007700	-1.82555	0.00623132
Aa_G198660	-1.82519	0.00970535	AT1G22440
Aa_G19240	-1.82348	1.85621e-08	AT1G09070
Aa_G600260	-1.82322	6.35783e-12	AT1G55670
Aa_G122510	-1.82109	8.50303e-06
Aa_G624600	-1.82104	5.1492e-07	AT4G01440
Aa_G336740	-1.82025	1.22458e-05	AT3G63170
Aa_G370860	-1.81915	5.62886e-05
Aa_G432970	-1.81816	0.000175316	AT5G54500
Aa_G14580	-1.81756	9.10286e-05	AT3G01070
Aa_G431200	-1.81653	2.13174e-06
Aa_G14050	-1.81478	2.59772e-17	AT3G53420
Aa_G71170	-1.81447	1.59739e-11	AT3G17120
Aa_G420120	-1.81443	1.59703e-09	AT5G01320
Aa_G22360	-1.81398	0.0368664	AT1G06850
Aa_G179450	-1.81215	1.59622e-12	AT4G36360
Aa_G671580	-1.81185	1.2017e-09	AT1G17170
Aa_G894250	-1.81171	0.0300315
Aa_G232850	-1.81135	0.00085371	AT5G56540
Aa_G158110	-1.80872	9.25581e-12	AT5G16590
Aa_G311330	-1.80836	5.21789e-11	AT2G37470
Aa_G103400	-1.8054	0.000200703	AT3G60220
Aa_G322970	-1.80413	5.40922e-07	AT3G59680
Aa_G275920	-1.80383	1.92349e-10
Aa_G512410	-1.80382	0.00042583	AT4G28230
Aa_G117720	-1.79958	0.00173755	AT1G14430
Aa_G242040	-1.79739	2.44776e-09	AT3G15990
Aa_G9070	-1.79416	2.26392e-10	AT5G21482
Aa_G600520	-1.79413	0.000944219	AT1G05100
Aa_G101450	-1.79033	4.96738e-07	AT3G09050
Aa_G414390	-1.78994	2.29586e-06	AT1G31350
Aa_G659800	-1.78842	0.000920917
Aa_G609030	-1.78833	8.66381e-09	AT3G62660
Aa_G61110	-1.78551	0.0347254	AT4G09010
Aa_G440100	-1.78112	3.05175e-08	AT2G33570
Aa_G88880	-1.77882	6.47732e-08	AT3G46940
Aa_G621820	-1.77811	0.000126424	AT5G14610
Aa_G414750	-1.77521	6.06392e-10	AT5G06390
Aa_G34790	-1.77304	7.55347e-06	AT3G09580
Aa_G194830	-1.77085	0.0452296	AT2G20480
Aa_G178940	-1.76733	8.79557e-19	AT3G23750
Aa_G441080	-1.76714	0.000103865
Aa_G256660	-1.76591	2.51897e-18	AT5G12250
Aa_G375660	-1.76577	0.0180603	AT5G42240
Aa_G148600	-1.76325	0.029147
Aa_G411880	-1.75799	2.18744e-06	AT3G49330
Aa_G463000	-1.75768	3.69776e-05	AT1G31800
Aa_G206690	-1.75742	3.49224e-16
Aa_G752880	-1.75526	3.05661e-09
Aa_G166520	-1.75463	1.53474e-14	AT2G20260
Aa_G142210	-1.75398	0.00460666	AT2G34300
Aa_G81640	-1.75272	4.53562e-10	AT2G16060
Aa_G518410	-1.75199	2.37399e-21	AT2G40480
Aa_G234940	-1.75154	2.50969e-07	AT3G15353
Aa_G607640	-1.75014	6.19906e-12	AT5G57410
Aa_G70380	-1.74881	5.32354e-12	AT5G17920
Aa_G128030	-1.74543	0.000488811
Aa_G71760	-1.74146	2.93658e-13
Aa_G542940	-1.74118	0.000505448	AT3G44150
Aa_G299700	-1.74095	8.94905e-08	AT4G19450
Aa_G452230	-1.74032	5.48928e-21	AT5G35630
Aa_G87870	-1.73994	4.88965e-10	AT1G76100
Aa_G627890	-1.73619	0.0376813	AT2G28630
Aa_G237610	-1.73555	3.98532e-14	AT3G14067
Aa_G411720	-1.733	7.46623e-06	AT3G54560
Aa_G139270	-1.7298	1.15547e-08	AT4G16141
Aa_G213370	-1.72655	1.42907e-09	AT4G21860
Aa_G561550	-1.72642	1.16527e-14	AT4G37650
Aa_G64880	-1.72353	1.60917e-08	AT1G75680
Aa_G59810	-1.722	0.0011347	AT4G31530
Aa_G156480	-1.72193	5.96081e-07
Aa_G461880	-1.7216	1.75692e-12	AT2G39560
Aa_G256220	-1.71987	7.54204e-07	AT1G54780
Aa_G666150	-1.71984	2.28081e-09	AT1G13250
Aa_G371010	-1.71766	4.54782e-20	AT4G22120
Aa_G676720	-1.71614	4.46699e-08	AT1G14180
Aa_G71700	-1.71334	0.00132453	AT3G02120
Aa_G120840	-1.71098	3.64816e-06	AT3G27060
Aa_G211800	-1.70991	4.9857e-18	AT1G01050
Aa_G447560	-1.70468	8.6156e-16	AT5G22460
Aa_G100840	-1.70409	7.44504e-07
Aa_G61200	-1.7039	2.48281e-15	AT4G09160
Aa_G144080	-1.70178	0.00911425	AT2G40610
Aa_G499180	-1.70069	2.1312e-06
Aa_G720010	-1.69971	1.10678e-06	AT5G06870
Aa_G195770	-1.69946	0.000130761	AT4G29590
Aa_G226610	-1.69876	0.00297798
Aa_G135550	-1.69799	7.41905e-13	AT1G64200
Aa_G570240	-1.69625	0.00715715	AT5G05260
Aa_G304000	-1.69623	3.01768e-09	AT2G26640
Aa_G123360	-1.69559	8.10499e-06	AT5G54660
Aa_G448730	-1.69292	0.00852048	AT5G61260
Aa_G90170	-1.69208	1.40191e-15	AT5G47870
Aa_G245570	-1.68937	3.13078e-11	AT5G39380
Aa_G606850	-1.68851	1.94284e-05	AT5G61420
Aa_G264650	-1.6868	0.00575126	AT5G01790
Aa_G303200	-1.68498	0.0293358	AT3G28340
Aa_G807280	-1.68457	0.000641262
Aa_G815830	-1.68457	0.000641262
Aa_G845300	-1.68457	0.000641262
Aa_G184290	-1.6844	2.93179e-09	AT1G48660
Aa_G681550	-1.68338	0.0268911	AT4G36640
Aa_G226380	-1.68009	4.10703e-08	AT5G03760
Aa_G238240	-1.67772	5.68077e-05	AT4G34700
Aa_G486240	-1.67657	1.58133e-12	AT4G39980
Aa_G304530	-1.67606	2.34168e-10	AT4G29070
Aa_G122850	-1.67591	0.00209445	AT3G51520
Aa_G2140	-1.67467	1.96297e-13	AT3G61820
Aa_G179930	-1.67232	0.00404133	AT4G02530
Aa_G108990	-1.67153	0.031267
Aa_G81340	-1.67088	1.60284e-09	AT5G65683
Aa_G56310	-1.66973	1.07669e-20	AT3G14310
Aa_G487720	-1.66945	2.79632e-09	AT2G37660
Aa_G26540	-1.66933	1.45317e-08	AT1G12900
Aa_G192180	-1.66912	3.30093e-21	AT1G19170
Aa_G356470	-1.66826	9.64483e-09	AT5G10160
Aa_G15890	-1.66816	0.000193677	AT2G45720
Aa_G329310	-1.66558	0.0148036
Aa_G134610	-1.66552	7.14553e-05	AT1G03820
Aa_G293830	-1.66487	5.23196e-09	AT4G35320
Aa_G158240	-1.66426	0.000372531	AT2G28500
Aa_G414370	-1.66268	8.75243e-06	AT1G31335
Aa_G134140	-1.66265	1.7804e-11	AT5G53370
Aa_G149560	-1.66264	9.45334e-10	AT5G45280
Aa_G241440	-1.66251	5.36576e-15	AT4G31590
Aa_G435120	-1.6616	2.19823e-07
Aa_G61550	-1.6616	2.19823e-07	AT5G61840
Aa_G152510	-1.66058	0.0147791	AT3G20260
Aa_G374430	-1.65858	1.56569e-05	AT1G21440
Aa_G579810	-1.6571	0.00595453	AT1G26760
Aa_G196690	-1.65706	2.33382e-05
Aa_G460000	-1.65613	0.000197694	AT5G39890
Aa_G349400	-1.65541	7.51034e-20	AT3G59970
Aa_G123720	-1.65463	3.90998e-07	AT5G44730
Aa_G152600	-1.65371	0.00935617
Aa_G199350	-1.65109	6.37545e-10	AT1G72470
Aa_G10140	-1.65107	0.0144259	AT2G21150
Aa_G344210	-1.64957	5.74054e-06	AT5G58260
Aa_G63370	-1.64654	0.0244048	AT5G47635
Aa_G796460	-1.64564	0.00174798	AT1G32920
Aa_G113010	-1.6439	0.00110777
Aa_G380140	-1.64376	2.44693e-09	AT3G25030
Aa_G283690	-1.64366	5.91573e-16	AT1G74420
Aa_G19720	-1.64051	0.00165449	AT5G13430
Aa_G524880	-1.63999	9.92509e-09	AT5G46340
Aa_G427130	-1.63982	0.00149245
Aa_G47340	-1.63949	2.82341e-07	AT3G06650
Aa_G268270	-1.63665	1.07068e-07	AT5G64030
Aa_G277030	-1.63497	3.96225e-05	AT3G54260
Aa_G231630	-1.63357	0.00850782	AT5G53880
Aa_G393140	-1.63301	0.000794348
Aa_G70090	-1.63221	1.09268e-06	AT2G16850
Aa_G376610	-1.63194	0.0171614
Aa_G499640	-1.63057	0.00170608	AT2G40150
Aa_G549490	-1.63056	0.0413667
Aa_G368360	-1.63035	8.91514e-13	AT1G08380
Aa_G133830	-1.62944	0.0467191	AT1G69680
Aa_G611600	-1.62845	0.0274716	AT5G35520
Aa_G577360	-1.62642	0.0128144
Aa_G13710	-1.62267	2.20762e-12	AT5G62580
Aa_G63460	-1.62119	0.000157506	AT5G47730
Aa_G34190	-1.62065	1.87774e-06	AT3G27890
Aa_G104800	-1.61987	0.0283279	AT5G23370
Aa_G248950	-1.61957	1.38378e-05
Aa_G267890	-1.61776	7.81055e-08	AT3G03270
Aa_G238660	-1.61595	5.54539e-15	AT3G57070
Aa_G525030	-1.61446	1.90332e-14	AT1G37130
Aa_G171320	-1.61406	4.63968e-07	AT1G10030
Aa_G195500	-1.61377	0.00117719	AT2G22900
Aa_G64900	-1.61322	8.98866e-07	AT1G75690
Aa_G151750	-1.61292	3.34199e-07	AT1G08280
Aa_G18830	-1.61136	0.000374915	AT5G02090
Aa_G280910	-1.61129	6.70392e-23	AT2G01950
Aa_G153550	-1.60944	0.000425974	AT3G52630
Aa_G281350	-1.60926	5.87204e-09	AT2G34620
Aa_G99050	-1.60913	1.1508e-09	AT3G55260
Aa_G392530	-1.60886	1.29592e-06	AT1G60790
Aa_G376800	-1.60882	0.00336706	AT5G15740
Aa_G14320	-1.60632	0.00134286	AT3G53235
Aa_G652420	-1.60612	7.21961e-07	AT5G59870
Aa_G70180	-1.6048	5.57638e-09
Aa_G288770	-1.60383	9.65202e-06	AT1G44575
Aa_G16420	-1.60212	4.11619e-18	AT1G32470
Aa_G78040	-1.60167	0.00255995	AT4G19045
Aa_G415490	-1.60074	0.00060461
Aa_G136790	-1.60048	1.30679e-05	AT3G10940
Aa_G202220	-1.59843	3.22252e-17	AT2G28080
Aa_G40910	-1.59818	4.93057e-10	AT5G26670
Aa_G503100	-1.59666	1.19333e-05	AT4G34610
Aa_G153270	-1.59534	0.000580834	AT4G37520
Aa_G656110	-1.5949	2.54283e-16	AT1G75780
Aa_G46660	-1.59477	1.55159e-20	AT4G01850
Aa_G239120	-1.5947	1.42895e-16	AT1G79870
Aa_G456700	-1.59321	0.00245708	AT5G37010
Aa_G226780	-1.59066	0.0211314
Aa_G5290	-1.59034	0.0128499	AT3G12110
Aa_G181170	-1.59033	0.000225125	AT5G19670
Aa_G568100	-1.59003	0.0125179	AT1G52230
Aa_G80410	-1.58902	0.0461306	AT1G79180
Aa_G45300	-1.58867	0.000114708	AT5G24570
Aa_G51360	-1.58753	2.4534e-13
Aa_G96840	-1.58646	0.000123838	AT5G16250
Aa_G215890	-1.5853	0.0158573	AT5G11990
Aa_G728360	-1.58437	0.03163	AT3G56650
Aa_G383790	-1.58371	7.03921e-06	AT2G17300
Aa_G265730	-1.58282	0.00171023	AT1G79650
Aa_G137980	-1.58057	1.61146e-18	AT4G38740
Aa_G283780	-1.58044	0.000228747
Aa_G253450	-1.57974	1.02253e-07	AT1G56700
Aa_G53250	-1.5765	1.56251e-17	AT4G01310
Aa_G294500	-1.57622	9.86796e-05	AT4G38070
Aa_G187300	-1.57513	0.0179092
Aa_G44040	-1.5747	0.0031502
Aa_G486860	-1.57265	1.5804e-14	AT3G29030
Aa_G165790	-1.56904	4.06079e-07	AT5G67260
Aa_G495300	-1.56806	0.000400742	AT5G40460
Aa_G37690	-1.5679	1.70128e-15	AT4G21280
Aa_G124430	-1.56744	0.00295348	AT4G23885
Aa_G58500	-1.56735	1.7248e-05	AT4G33010
Aa_G706640	-1.56595	0.0157854	AT1G80030
Aa_G730800	-1.56574	3.96376e-08	AT1G78320
Aa_G944310	-1.56568	9.35444e-05
Aa_G235690	-1.56314	0.00694594	AT2G18193
Aa_G552340	-1.56289	5.40665e-16	AT2G30490
Aa_G604580	-1.56257	0.000727966	AT5G42200
Aa_G271830	-1.56014	6.51871e-16	AT5G01890
Aa_G281110	-1.56006	4.7017e-14	AT1G24170
Aa_G15950	-1.55845	1.45088e-05	AT2G45680
Aa_G8790	-1.55776	3.25936e-16	AT5G22090
Aa_G440510	-1.55418	7.73608e-10	AT4G32800
Aa_G289700	-1.55278	4.74856e-14	AT2G45290
Aa_G170220	-1.55204	4.72699e-09	AT5G52970
Aa_G189230	-1.55165	4.27686e-05	AT4G03100
Aa_G205210	-1.55133	0.00284046	AT5G52320
Aa_G91740	-1.54673	8.85949e-13	AT2G22230
Aa_G487050	-1.54424	1.47147e-05	AT4G38160
Aa_G174390	-1.54314	1.94846e-13	AT3G07570
Aa_G63390	-1.54303	0.00896568	AT5G47650
Aa_G159180	-1.54226	9.56887e-09
Aa_G159190	-1.54226	9.56887e-09
Aa_G19080	-1.54226	9.56887e-09
Aa_G37410	-1.54226	9.56887e-09
Aa_G37430	-1.54226	9.56887e-09
Aa_G217640	-1.54136	0.000263942	AT1G04778
Aa_G617600	-1.54095	0.00422697	AT1G26590
Aa_G268280	-1.54055	1.59077e-11	AT5G64040
Aa_G105200	-1.54047	0.00720644	AT2G14045
Aa_G544290	-1.54032	5.3876e-16	AT1G19670
Aa_G150170	-1.53961	7.83843e-13
Aa_G353340	-1.5386	5.37227e-09	AT5G05160
Aa_G208950	-1.53629	0.000329073
Aa_G176620	-1.53603	0.000264715	AT5G45700
Aa_G159090	-1.5357	0.00464182	AT5G10300
Aa_G546410	-1.53512	3.40641e-10	AT2G21560
Aa_G92550	-1.53339	1.30955e-12	AT1G49890
Aa_G104830	-1.53326	0.0031169	AT5G23310
Aa_G33830	-1.53266	7.18432e-08
Aa_G578820	-1.53207	9.6245e-05	AT5G54160
Aa_G129300	-1.53136	0.0485579	AT1G77460
Aa_G143500	-1.53029	0.000148672	AT1G64760
Aa_G347950	-1.52746	0.0362188	AT1G72240
Aa_G137960	-1.52602	6.81087e-05	AT4G38770
Aa_G759390	-1.52594	0.0210528
Aa_G148400	-1.52572	1.36898e-07	AT4G19590
Aa_G386410	-1.52073	0.0138748	AT5G06790
Aa_G66440	-1.51968	0.0104928
Aa_G67760	-1.51662	1.25291e-17	AT4G00900
Aa_G455330	-1.51637	7.41831e-07
Aa_G6830	-1.51624	4.26024e-07	AT1G02880
Aa_G423760	-1.51569	0.00349014	AT1G68600
Aa_G468390	-1.51466	4.46695e-06	AT1G68430
Aa_G148840	-1.51371	1.14009e-07	AT1G20510
Aa_G17190	-1.51218	2.74039e-05	AT2G45790
Aa_G567410	-1.51069	2.47413e-08	AT1G56720
Aa_G868660	-1.50955	8.51425e-05	AT1G08480
Aa_G600790	-1.50806	0.0135308	AT3G54600
Aa_G111980	-1.50779	0.000191877	AT3G02885
Aa_G177840	-1.50713	9.51976e-17	AT2G46820
Aa_G76940	-1.50579	0.0305415	AT3G25100
Aa_G108310	-1.50512	9.66755e-05
Aa_G6380	-1.50483	0.0036677	AT1G02450
Aa_G394730	-1.50473	4.4777e-09	AT1G09340
Aa_G456660	-1.50151	1.63029e-11	AT1G29050
Aa_G39990	-1.50077	0.00218309	AT3G12870
Aa_G125960	-1.49815	2.93727e-08	AT5G50370
Aa_G212780	-1.49522	0.00419265	AT3G53010
Aa_G34260	-1.4902	3.58758e-15	AT3G27960
Aa_G54110	-1.48938	9.65421e-11	AT5G01370
Aa_G502970	-1.48768	4.3999e-05	AT2G28250
Aa_G257830	-1.48732	1.72545e-05	AT2G32720
Aa_G581660	-1.48593	0.0152963	AT4G20760
Aa_G109750	-1.48557	9.01592e-07	AT3G50410
Aa_G100830	-1.48499	0.0158926	AT1G58120
Aa_G51470	-1.48408	1.9685e-05	AT5G64400
Aa_G131080	-1.48379	0.0414125	AT5G62150
Aa_G527890	-1.48357	1.47708e-05	AT4G35460
Aa_G108980	-1.48294	1.82637e-07	AT1G55920
Aa_G194650	-1.48233	0.00971424	AT2G20650
Aa_G84570	-1.48232	6.59005e-11	AT5G11230
Aa_G714830	-1.48084	0.0106821	AT1G65230
Aa_G225250	-1.48039	0.00207208
Aa_G98840	-1.47632	0.00109538	AT1G74100
Aa_G389870	-1.47425	8.52967e-12	AT1G30380
Aa_G233690	-1.47405	5.32354e-12	AT3G15850
Aa_G249070	-1.47141	9.67196e-09	AT5G52060
Aa_G418470	-1.47069	0.00752677	AT4G15010
Aa_G417300	-1.47011	2.03385e-17	AT4G23740
Aa_G421080	-1.46806	0.00568718	AT5G15600
Aa_G309970	-1.46789	0.00938348	AT2G24490
Aa_G453050	-1.46748	2.76809e-10	AT2G47160
Aa_G461160	-1.4674	3.37174e-13	AT3G57400
Aa_G250260	-1.46598	2.14131e-16	AT3G02880
Aa_G129270	-1.46419	0.00167396	AT1G77420
Aa_G80720	-1.46364	2.15778e-07	AT1G08800
Aa_G38280	-1.46342	1.20357e-15	AT2G39900
Aa_G395410	-1.46253	1.46296e-05	AT2G14750
Aa_G333240	-1.46193	1.96477e-16	AT3G11090
Aa_G405240	-1.46096	2.22406e-06	AT2G15440
Aa_G440800	-1.46035	1.20134e-20	AT2G20810
Aa_G210130	-1.45989	3.01637e-05	AT2G42320
Aa_G158470	-1.45973	3.78077e-12	AT5G11340
Aa_G239000	-1.45968	6.53021e-08	AT1G79970
Aa_G462010	-1.45931	9.52906e-16	AT3G55420
Aa_G584930	-1.45924	0.0211754	AT1G13180
Aa_G273420	-1.45851	1.47129e-11	AT4G30810
Aa_G279910	-1.45847	0.0127617	AT4G30230
Aa_G553960	-1.45808	0.0118593	AT1G69390
Aa_G443030	-1.45769	2.131e-16	AT5G01170
Aa_G218190	-1.45743	0.0112907
Aa_G392500	-1.45371	1.99158e-09	AT1G60810
Aa_G367180	-1.45109	1.11432e-07	AT1G23040
Aa_G93780	-1.44832	0.00878146	AT5G58480
Aa_G384620	-1.44794	1.79104e-10	AT2G15620
Aa_G514770	-1.4479	0.000364684	AT4G35840
Aa_G387860	-1.44747	0.0010435	AT1G65710
Aa_G46800	-1.44699	5.5379e-05	AT4G01680
Aa_G5480	-1.44688	0.0166435	AT3G11945
Aa_G365890	-1.44562	0.000205078	AT1G56430
Aa_G174120	-1.44517	2.5344e-05	AT3G07800
Aa_G19950	-1.44281	0.000337349	AT4G22900
Aa_G6850	-1.4412	4.17488e-07	AT1G02900
Aa_G21050	-1.44025	5.21579e-09	AT5G64640
Aa_G620780	-1.44024	1.35723e-08	AT5G61240
Aa_G41490	-1.43988	0.0131428	AT2G24630
Aa_G383470	-1.43959	0.000538916	AT5G15802
Aa_G469920	-1.43955	8.7772e-12	AT1G11545
Aa_G364290	-1.43921	0.00147749	AT3G62820
Aa_G260670	-1.43911	4.87143e-13	AT5G02750
Aa_G438570	-1.43887	0.0132452	AT1G47278
Aa_G323660	-1.4373	4.63954e-14	AT4G24380
Aa_G622340	-1.43481	0.00129791
Aa_G648960	-1.43379	0.00162727	AT3G10160
Aa_G518450	-1.43194	1.5503e-05	AT2G40460
Aa_G374580	-1.42994	2.08978e-05	AT2G42770
Aa_G144270	-1.42986	3.21241e-06	AT2G40970
Aa_G582100	-1.42837	6.44154e-06	AT1G51400
Aa_G241220	-1.42662	4.49798e-24	AT2G47510
Aa_G572740	-1.42605	0.0238021	AT1G11120
Aa_G482350	-1.42482	2.84178e-09	AT5G67070
Aa_G562120	-1.4226	3.72858e-06	AT1G23980
Aa_G78140	-1.42212	5.1567e-09	AT4G19120
Aa_G89650	-1.42178	5.07384e-09	AT5G43980
Aa_G89550	-1.41944	0.00229162	AT5G44040
Aa_G252350	-1.41897	4.27339e-09	AT2G44740
Aa_G38830	-1.41702	1.00054e-09	AT1G04520
Aa_G72240	-1.41185	6.77991e-10	AT1G60950
Aa_G194540	-1.41135	1.01042e-05	AT2G07690
Aa_G584440	-1.40988	8.8364e-32	AT5G43060
Aa_G114310	-1.40877	0.00044138	AT3G58850
Aa_G95970	-1.40764	2.42741e-05	AT1G49320
Aa_G175650	-1.40288	0.0295645	AT5G12450
Aa_G175660	-1.40288	0.0295645	AT1G19070
Aa_G241280	-1.40287	1.78176e-11	AT2G47560
Aa_G697080	-1.39869	1.76866e-06	AT4G17460
Aa_G106550	-1.39623	2.15153e-29	AT5G17770
Aa_G312590	-1.39617	0.0203551	AT2G23800
Aa_G413560	-1.39587	5.29124e-09	AT3G22890
Aa_G124500	-1.39563	4.11889e-12	AT4G23820
Aa_G603610	-1.39503	6.7584e-07	AT1G53290
Aa_G540760	-1.39447	4.07364e-11	AT4G36890
Aa_G149090	-1.39423	0.00360862	AT5G54860
Aa_G91720	-1.39195	8.55914e-18	AT2G22250
Aa_G621200	-1.3919	1.00639e-06
Aa_G359450	-1.39091	9.68035e-06	AT2G31200
Aa_G319580	-1.38967	2.88599e-05	AT1G71390
Aa_G187770	-1.38877	1.24215e-08	AT4G03280
Aa_G166840	-1.38857	1.96635e-10	AT2G23950
Aa_G14630	-1.38734	1.92073e-11	AT3G01120
Aa_G133350	-1.38662	1.20843e-07	AT3G20670
Aa_G549480	-1.38586	0.0139743	AT3G18210
Aa_G399610	-1.3846	0.00107711	AT3G21760
Aa_G32030	-1.3837	0.0226193	AT3G15650
Aa_G451160	-1.38361	0.0103212
Aa_G206870	-1.38349	4.42685e-06
Aa_G495790	-1.38143	7.15103e-06	AT5G07460
Aa_G258100	-1.3806	0.0388496	AT5G14450
Aa_G368910	-1.38029	1.62568e-31	AT1G35160
Aa_G50040	-1.3789	4.03636e-09	AT3G06550
Aa_G257590	-1.37808	0.0282831	AT1G07610
Aa_G308750	-1.37697	2.39096e-08	AT5G52920
Aa_G570070	-1.37632	0.0188262	AT5G06150
Aa_G363180	-1.37555	1.99562e-06	AT4G37240
Aa_G105220	-1.37509	9.11362e-07	AT2G13820
Aa_G22400	-1.37387	0.00548679	AT1G06800
Aa_G13170	-1.37334	5.3895e-06	AT2G48090
Aa_G188860	-1.37162	1.14257e-06	AT4G02770
Aa_G308710	-1.37111	4.7907e-13	AT5G52990
Aa_G996590	-1.36972	0.0443761
Aa_G110700	-1.3697	4.03524e-11	AT1G48480
Aa_G685890	-1.36877	1.30449e-05	AT1G51980
Aa_G184310	-1.36751	0.0262549
Aa_G367680	-1.36744	0.00665875
Aa_G542680	-1.36352	0.000297638	AT5G54970
Aa_G309410	-1.36324	8.28473e-05	AT3G51030
Aa_G90330	-1.3624	2.10861e-09	AT5G28910
Aa_G199940	-1.36214	5.53196e-06	AT2G42800
Aa_G53820	-1.36166	1.19337e-09	AT5G01620
Aa_G163590	-1.36045	0.00202479	AT3G63030
Aa_G97650	-1.3604	0.00402361	AT4G08950
Aa_G472900	-1.36017	5.39753e-10	AT1G28390
Aa_G477710	-1.35996	1.38877e-12	AT1G04690
Aa_G195980	-1.35994	1.7991e-08	AT5G09995
Aa_G233780	-1.35915	7.43836e-08	AT3G15940
Aa_G299690	-1.35854	0.0438626	AT4G19460
Aa_G189050	-1.35852	2.63975e-16	AT4G02940
Aa_G46730	-1.35708	5.21549e-07	AT4G01900
Aa_G307170	-1.3493	0.000109665	AT5G40690
Aa_G274760	-1.34872	3.4236e-12	AT1G62990
Aa_G140300	-1.3465	8.63861e-09	AT3G14790
Aa_G136220	-1.34403	0.00245708	AT4G00165
Aa_G501470	-1.34354	1.05641e-10	AT1G53240
Aa_G54590	-1.34332	5.80187e-06	AT5G54400
Aa_G220980	-1.33975	1.06689e-08
Aa_G380110	-1.33739	0.0476774	AT3G24840
Aa_G85260	-1.33719	5.93585e-05
Aa_G275320	-1.33655	4.15235e-08	AT4G11010
Aa_G76990	-1.33596	1.87756e-07	AT3G25130
Aa_G780430	-1.33571	3.20372e-16	AT1G78380
Aa_G373600	-1.3356	5.40746e-11	AT2G25260
Aa_G230720	-1.33559	0.000877637
Aa_G396070	-1.33531	2.15003e-11	AT5G48910
Aa_G35090	-1.33152	1.84144e-06
Aa_G79970	-1.33071	2.71027e-05
Aa_G615880	-1.3303	2.67404e-20	AT4G37830
Aa_G5380	-1.3303	2.53385e-05	AT3G12020
Aa_G141430	-1.32996	0.0005481	AT1G68360
Aa_G25250	-1.32977	0.000536903	AT1G15760
Aa_G367900	-1.32743	0.000128234	AT4G14010
Aa_G331450	-1.32736	3.3512e-08	AT2G19760
Aa_G30800	-1.32681	7.54125e-22	AT1G66150
Aa_G293600	-1.32636	2.70706e-06	AT1G80920
Aa_G542480	-1.32569	2.42669e-15	AT5G28500
Aa_G208940	-1.32546	2.46407e-06	AT3G60490
Aa_G190550	-1.32413	0.0445369	AT4G30845
Aa_G102820	-1.32272	6.20306e-06	AT3G11700
Aa_G431880	-1.32255	4.63296e-05	AT1G25220
Aa_G430390	-1.32231	1.80487e-11	AT3G21200
Aa_G130800	-1.32109	1.95442e-05	AT1G27770
Aa_G368390	-1.31949	0.046431	AT1G08350
Aa_G241450	-1.31882	0.00515657	AT4G31600
Aa_G109010	-1.31834	1.45108e-06	AT1G55910
Aa_G737720	-1.31644	5.37939e-07	AT4G34230
Aa_G374370	-1.31593	0.00222807	AT1G21510
Aa_G274770	-1.31555	1.45365e-08	AT1G63000
Aa_G449640	-1.31444	2.78586e-07	AT1G67480
Aa_G615240	-1.31438	0.0261184	AT1G64700
Aa_G265110	-1.3137	1.21102e-09	AT2G44600
Aa_G4680	-1.3122	0.000144289	AT3G04980
Aa_G542320	-1.30906	0.0111295	AT1G32200
Aa_G48650	-1.30731	2.27284e-15	AT3G60750
Aa_G57950	-1.30586	0.00214129	AT3G61130
Aa_G245510	-1.30544	0.0227058
Aa_G46020	-1.30525	6.44881e-06	AT5G24310
Aa_G429490	-1.30511	0.00221209	AT3G18800
Aa_G33790	-1.30341	4.44709e-05	AT5G59840
Aa_G62490	-1.30333	3.21349e-12	AT1G23310
Aa_G75520	-1.30235	0.0137043	AT3G05320
Aa_G250410	-1.30183	9.1589e-06	AT3G02740
Aa_G178540	-1.30157	0.00471221	AT3G51740
Aa_G267690	-1.3013	5.19811e-05	AT5G11810
Aa_G409710	-1.29937	7.56441e-05	AT3G25780
Aa_G424450	-1.29843	2.23637e-09	AT3G45850
Aa_G225600	-1.29748	0.00144039	AT4G11960
Aa_G122840	-1.2974	0.00212475	AT3G51510
Aa_G298700	-1.29671	9.03975e-13	AT5G34850
Aa_G711810	-1.29529	1.41633e-11	AT1G12090
Aa_G1420	-1.29314	4.80099e-11	AT3G14920
Aa_G332910	-1.29302	0.000450007	AT1G47480
Aa_G490400	-1.29221	0.0167575	AT3G33520
Aa_G536060	-1.29212	2.11972e-07	AT2G46330
Aa_G234900	-1.29029	0.00130195
Aa_G462020	-1.28931	2.93927e-09	AT3G55430
Aa_G164530	-1.2886	1.10332e-09
Aa_G180990	-1.2886	1.10332e-09
Aa_G113940	-1.28838	1.75393e-08	AT5G66190
Aa_G55660	-1.28747	1.16652e-13	AT4G23490
Aa_G356230	-1.28639	5.91107e-06	AT4G13050
Aa_G258620	-1.28564	9.34363e-05	AT3G07940
Aa_G53610	-1.28443	2.67182e-10	AT3G17390
Aa_G79110	-1.28335	9.61712e-14	AT5G16720
Aa_G135750	-1.28242	0.0329091	AT2G28605
Aa_G115950	-1.28185	0.000144289	AT3G44450
Aa_G64130	-1.28108	4.37042e-13	AT2G19860
Aa_G51590	-1.28099	1.38342e-07	AT5G64310
Aa_G561390	-1.27951	0.00163525	AT3G48100
Aa_G375080	-1.27803	1.00451e-13
Aa_G321550	-1.27675	1.069e-08	AT4G12980
Aa_G686370	-1.27619	0.00502795	AT4G11080
Aa_G267120	-1.27359	2.96165e-12	AT4G17770
Aa_G550490	-1.27218	3.39249e-08	AT3G20015
Aa_G47770	-1.27198	2.38966e-10	AT3G06350
Aa_G266900	-1.26884	0.00149548	AT1G64750
Aa_G215530	-1.26863	0.0155538	AT1G76990
Aa_G86080	-1.2683	0.0417002	AT2G30920
Aa_G34520	-1.26786	4.571e-08	AT3G09820
Aa_G34530	-1.26712	3.59643e-19	AT3G09810
Aa_G207030	-1.26683	1.5871e-09	AT3G25860
Aa_G52570	-1.26668	4.23951e-13	AT3G01810
Aa_G594390	-1.26664	1.7216e-09	AT2G26900
Aa_G116390	-1.26503	1.38877e-12	AT2G06520
Aa_G115370	-1.26259	1.90412e-07	AT2G40200
Aa_G81490	-1.26205	0.0377965	AT5G65520
Aa_G375060	-1.26161	2.95919e-07	AT2G22795
Aa_G725190	-1.26129	0.0404526
Aa_G20410	-1.25859	1.62779e-07
Aa_G8740	-1.25788	4.33679e-09	AT5G22140
Aa_G3260	-1.25719	8.70854e-08	AT4G09650
Aa_G205930	-1.25563	0.000114425	AT3G06020
Aa_G375500	-1.25437	4.09563e-07	AT1G55210
Aa_G54010	-1.25404	0.000276426	AT5G01500
Aa_G678270	-1.25369	0.000541859
Aa_G332690	-1.25216	0.00625531	AT2G46650
Aa_G500840	-1.25147	2.62481e-08	AT3G08640
Aa_G148080	-1.25061	0.00842686	AT5G58800
Aa_G208730	-1.24957	0.00409985	AT2G33330
Aa_G40590	-1.24953	1.03463e-05	AT3G12260
Aa_G107710	-1.24928	5.00418e-07	AT3G17210
Aa_G66620	-1.24908	1.40053e-06	AT4G13430
Aa_G414350	-1.24743	1.11901e-17	AT1G31330
Aa_G74240	-1.24709	9.4624e-08	AT1G53500
Aa_G363600	-1.24688	3.53627e-07
Aa_G38960	-1.24688	3.53627e-07	AT1G04630
Aa_G389860	-1.24654	0.00680541	AT1G30370
Aa_G138760	-1.24459	5.49017e-05	AT1G30510
Aa_G46710	-1.24374	0.000109898	AT4G01895
Aa_G103930	-1.24191	8.14023e-08	AT1G16520
Aa_G346180	-1.24154	7.7966e-11	AT4G15093
Aa_G163340	-1.24095	5.22908e-07	AT1G70810
Aa_G462520	-1.23942	2.55578e-07	AT1G80830
Aa_G502520	-1.23796	1.82887e-11	AT2G35490
Aa_G45430	-1.2375	0.0300312	AT5G24420
Aa_G287830	-1.23608	6.41848e-07	AT1G38131
Aa_G5090	-1.23596	4.03674e-05	AT3G05270
Aa_G281920	-1.23448	4.31069e-09
Aa_G6600	-1.23427	0.000314379	AT1G02730
Aa_G318540	-1.23393	0.000102041	AT1G10370
Aa_G42300	-1.23188	0.0251074	AT3G02640
Aa_G404740	-1.23173	0.0423651	AT5G21060
Aa_G19730	-1.23158	0.00312396	AT5G13440
Aa_G118540	-1.23103	0.00100712	AT1G13670
Aa_G86930	-1.23052	1.40615e-06	AT1G21590
Aa_G278350	-1.23023	0.00157191	AT1G17650
Aa_G512420	-1.22986	0.0227269
Aa_G220210	-1.22972	1.63141e-06	AT5G45750
Aa_G114800	-1.22921	4.97238e-16	AT3G57610
Aa_G305270	-1.22807	0.00173374	AT1G68920
Aa_G562490	-1.22785	5.30729e-09	AT3G56810
Aa_G177340	-1.22748	0.0443761	AT1G61255
Aa_G43770	-1.22632	4.90421e-05	AT5G66530
Aa_G203180	-1.22621	5.26951e-06	AT1G73640
Aa_G250320	-1.22413	2.05967e-08	AT3G02830
Aa_G35020	-1.22319	9.6359e-06	AT4G12250
Aa_G267300	-1.22108	3.39221e-06	AT5G25265
Aa_G130140	-1.2209	0.000283594	AT4G24780
Aa_G16200	-1.22053	2.0422e-06	AT2G45470
Aa_G248860	-1.21923	1.89236e-07	AT1G29980
Aa_G225460	-1.21916	8.50345e-10
Aa_G372910	-1.2175	1.79953e-07	AT1G69740
Aa_G366460	-1.21669	9.65197e-09	AT1G72810
Aa_G727440	-1.21651	3.96504e-07	AT2G39220
Aa_G579820	-1.21615	0.00488366	AT1G26761
Aa_G679170	-1.21598	2.51402e-10	AT5G55630
Aa_G293640	-1.21457	1.15583e-10	AT1G79720
Aa_G566900	-1.2142	0.000559415	AT5G06940
Aa_G346440	-1.21404	5.63888e-07
Aa_G145330	-1.21293	3.95439e-08
Aa_G47090	-1.21195	8.15458e-05	AT3G06790
Aa_G267910	-1.21158	7.39971e-10	AT3G03250
Aa_G5640	-1.21147	1.97137e-05	AT3G11780
Aa_G5650	-1.21147	1.97137e-05	AT3G11773
Aa_G145890	-1.20942	0.000816779	AT2G41660
Aa_G468080	-1.2092	1.20385e-05	AT4G39050
Aa_G234750	-1.20917	0.0185724	AT5G60200
Aa_G208400	-1.20846	0.00347544	AT3G45010
Aa_G290030	-1.2084	3.28279e-06	AT5G13880
Aa_G214580	-1.20693	9.17398e-06	AT4G33780
Aa_G567270	-1.20596	0.0293005	AT4G15715
Aa_G338430	-1.20524	4.57178e-06	AT5G51545
Aa_G108900	-1.20458	0.017945	AT1G56020
Aa_G268220	-1.20419	0.00036163	AT5G63980
Aa_G342480	-1.204	0.00195921	AT2G27310
Aa_G343710	-1.20374	0.033023	AT1G78560
Aa_G476470	-1.2025	1.0958e-06	AT4G04640
Aa_G243330	-1.202	2.74625e-23	AT3G13870
Aa_G25590	-1.19959	0.000352944
Aa_G121810	-1.19933	2.22999e-06	AT1G22800
Aa_G355130	-1.19887	0.0444984	AT5G56870
Aa_G338920	-1.19819	0.00109711	AT1G11790
Aa_G174550	-1.19782	4.15525e-08	AT3G07480
Aa_G24540	-1.19699	2.05465e-07
Aa_G253200	-1.19616	0.000109889	AT5G56120
Aa_G320850	-1.19583	0.000867501	AT5G63160
Aa_G94490	-1.19466	0.00070225	AT1G01860
Aa_G433580	-1.1943	3.04495e-05	AT1G72750
Aa_G265090	-1.19219	2.50354e-10	AT2G44620
Aa_G474470	-1.19214	0.000353437	AT1G24575
Aa_G567520	-1.19088	0.000293638	AT2G33510
Aa_G57510	-1.19043	7.25796e-19	AT1G48030
Aa_G404290	-1.18793	0.016351	AT3G50060
Aa_G492520	-1.18686	3.21734e-11	AT5G42980
Aa_G12570	-1.18682	4.09545e-10	AT4G08390
Aa_G418960	-1.1866	3.55312e-11	AT3G26010
Aa_G249590	-1.18619	0.0443761	AT2G17850
Aa_G815710	-1.18616	2.29456e-12	AT5G22850
Aa_G238650	-1.18343	7.36941e-11	AT3G57080
Aa_G182430	-1.18262	1.13251e-07	AT1G59970
Aa_G74870	-1.18169	0.000462014	AT4G31840
Aa_G287000	-1.18167	7.96442e-16	AT5G48020
Aa_G62300	-1.18095	9.11815e-05	AT1G23530
Aa_G302010	-1.17978	0.00307789	AT3G08030
Aa_G843300	-1.17917	2.98346e-12	AT5G03190
Aa_G247740	-1.17822	2.46354e-09	AT3G29320
Aa_G11500	-1.17811	0.000316875	AT3G50920
Aa_G425210	-1.17698	0.042519	AT4G32690
Aa_G219760	-1.17613	1.04455e-09	AT1G52140
Aa_G417800	-1.17577	0.00147429	AT5G38300
Aa_G266440	-1.17539	2.24057e-06	AT1G20050
Aa_G555080	-1.17465	4.21557e-09	AT2G30950
Aa_G692590	-1.17328	0.0124622	AT4G23790
Aa_G237630	-1.17243	0.00982228	AT3G14060
Aa_G443350	-1.17234	7.79101e-06	AT4G14950
Aa_G614640	-1.17164	2.09394e-14	AT4G34560
Aa_G341750	-1.17164	0.00971717	AT1G73040
Aa_G4790	-1.17128	0.0139089
Aa_G117500	-1.17084	0.000438457	AT4G22010
Aa_G443920	-1.17047	4.19007e-10	AT3G15350
Aa_G152190	-1.16961	1.27588e-09	AT4G17905
Aa_G670970	-1.16926	0.0174963	AT4G14440
Aa_G546090	-1.16918	0.000457255	AT4G11820
Aa_G150820	-1.16884	9.96611e-05	AT2G38010
Aa_G2200	-1.16819	8.00872e-09	AT3G61870
Aa_G266020	-1.16789	2.68951e-07
Aa_G51100	-1.16774	2.9795e-11	AT3G05640
Aa_G266000	-1.16739	3.34726e-13	AT3G54080
Aa_G252670	-1.16693	4.16566e-17	AT3G42950
Aa_G186460	-1.16524	1.38106e-14	AT2G02050
Aa_G606440	-1.16516	1.42564e-05
Aa_G409550	-1.16496	3.74756e-08
Aa_G469590	-1.16399	0.000108427	AT1G67870
Aa_G20150	-1.16278	3.03009e-06	AT3G19450
Aa_G321010	-1.16267	7.1944e-05	AT5G15230
Aa_G692600	-1.16091	0.0284375	AT4G23800
Aa_G53590	-1.16072	1.90301e-10	AT3G17420
Aa_G557700	-1.16068	2.72134e-07	AT3G45440
Aa_G83340	-1.15906	0.00012447	AT3G26070
Aa_G667960	-1.15874	7.01057e-12	AT4G34490
Aa_G50990	-1.15559	0.00137516	AT3G05570
Aa_G130350	-1.15553	1.91901e-10	AT5G08750
Aa_G380150	-1.15506	0.000139461	AT3G25040
Aa_G13100	-1.15501	1.18531e-19	AT2G48030
Aa_G780650	-1.1548	5.93352e-05
Aa_G24200	-1.15416	2.58152e-06	AT3G08920
Aa_G105890	-1.15317	4.47481e-07	AT1G01430
Aa_G416200	-1.15257	0.00977666	AT5G18290
Aa_G289690	-1.15165	3.40281e-10	AT2G45300
Aa_G26860	-1.15123	1.82353e-14	AT1G48520
Aa_G80140	-1.15097	2.22252e-28	AT2G27510
Aa_G512090	-1.15071	4.87178e-07	AT4G29260
Aa_G369920	-1.15041	0.000974895	AT4G20830
Aa_G704990	-1.14875	1.70555e-11	AT1G66130
Aa_G555100	-1.14814	7.14419e-08	AT2G30970
Aa_G186230	-1.14702	4.11279e-06
Aa_G336780	-1.14686	0.000288203	AT3G63200
Aa_G570520	-1.1467	5.29228e-09	AT4G34200
Aa_G17400	-1.14485	0.00139898	AT5G49630
Aa_G190130	-1.14349	3.23856e-06	AT2G18960
Aa_G82150	-1.14301	6.90886e-08	AT3G18280
Aa_G195530	-1.14245	0.00737034	AT3G11230
Aa_G174460	-1.14175	7.17383e-07	AT3G07540
Aa_G90140	-1.14136	4.55296e-18	AT5G47820
Aa_G40090	-1.14089	0.0116615	AT3G12750
Aa_G425070	-1.14025	5.23909e-12	AT4G10340
Aa_G85620	-1.1401	5.69661e-07	AT2G30010
Aa_G516780	-1.13909	0.00208056	AT5G09650
Aa_G596270	-1.13906	2.20874e-10	AT1G25510
Aa_G213250	-1.13854	0.00346855	AT3G18420
Aa_G680930	-1.13797	0.00243483	AT5G48880
Aa_G438190	-1.13759	0.0148929
Aa_G16030	-1.1374	1.44249e-05	AT2G45590
Aa_G179790	-1.13735	4.84942e-06	AT1G16040
Aa_G101950	-1.13543	0.00466439
Aa_G14280	-1.13484	1.07586e-10	AT3G53260
Aa_G395920	-1.13429	0.000583754
Aa_G418350	-1.13419	9.29033e-06	AT2G23120
Aa_G43340	-1.13384	2.17444e-08	AT1G10850
Aa_G277430	-1.13296	2.03341e-12	AT1G64620
Aa_G2950	-1.13277	4.47792e-12	AT2G26730
Aa_G562810	-1.13176	4.8459e-10
Aa_G579520	-1.13142	3.3937e-07	AT2G05920
Aa_G281400	-1.13108	5.20187e-05	AT2G40880
Aa_G318560	-1.13079	0.00563577	AT1G10350
Aa_G296040	-1.13018	5.82305e-05	AT4G16780
Aa_G512770	-1.12913	6.26218e-10	AT1G08450
Aa_G172860	-1.12821	5.10155e-08	AT4G30110
Aa_G296930	-1.12645	2.38393e-08	AT2G35155
Aa_G53030	-1.12637	0.00818046	AT3G49940
Aa_G4490	-1.12581	2.19857e-09	AT3G04790
Aa_G401720	-1.12512	0.025424	AT2G40640
Aa_G76700	-1.12435	3.26544e-06	AT3G14240
Aa_G126260	-1.12434	0.0164843
Aa_G256670	-1.12354	1.41211e-05	AT5G12260
Aa_G170470	-1.12325	2.62344e-07	AT5G05380
Aa_G280090	-1.12303	0.0449271	AT3G45310
Aa_G199290	-1.12274	0.00119391	AT1G72430
Aa_G437610	-1.12219	8.28422e-07	AT1G13790
Aa_G195280	-1.12207	2.31403e-08	AT5G06050
Aa_G72250	-1.12169	0.0134009	AT1G60960
Aa_G104810	-1.12111	0.000302573	AT5G23340
Aa_G338870	-1.12082	3.60912e-19	AT1G11860
Aa_G570530	-1.12055	1.99452e-07	AT4G34215
Aa_G465870	-1.1199	0.000526874	AT2G34690
Aa_G484280	-1.11964	3.49004e-16
Aa_G34550	-1.11892	1.23233e-07	AT3G09800
Aa_G468660	-1.1189	7.58114e-06	AT1G31070
Aa_G75750	-1.1184	1.28173e-07	AT3G05490
Aa_G189180	-1.11613	0.0427599
Aa_G23470	-1.11585	0.0411682	AT5G65925
Aa_G44020	-1.11513	0.0147574	AT5G66320
Aa_G15460	-1.11502	1.08012e-07	AT5G20590
Aa_G432630	-1.11493	1.12899e-07	AT4G33140
Aa_G415310	-1.11479	4.70218e-12	AT2G42600
Aa_G132450	-1.11471	0.00531596
Aa_G253430	-1.11297	2.74903e-06
Aa_G123350	-1.11232	4.3504e-07	AT5G54670
Aa_G234970	-1.11166	3.10996e-08	AT3G15360
Aa_G287790	-1.11142	2.27671e-05	AT2G31020
Aa_G406020	-1.1111	0.00621831	AT2G34925
Aa_G81390	-1.11087	9.51835e-19	AT5G65630
Aa_G310910	-1.11082	2.69348e-12	AT2G30720
Aa_G23500	-1.11025	0.0337869	AT5G67620
Aa_G134830	-1.10919	2.97274e-05	AT1G03600
Aa_G380470	-1.107	7.36989e-18	AT1G32990
Aa_G41560	-1.10677	0.0286614	AT2G24540
Aa_G424610	-1.10628	0.00032315	AT3G27270
Aa_G173600	-1.10579	7.52321e-12	AT1G52760
Aa_G166350	-1.10515	9.64602e-08	AT1G51760
Aa_G153500	-1.10486	5.91227e-11
Aa_G216100	-1.10486	5.91227e-11
Aa_G313400	-1.10486	5.91227e-11
Aa_G266720	-1.10333	5.5285e-10	AT5G37310
Aa_G34700	-1.10176	6.61884e-10	AT3G09690
Aa_G224870	-1.10055	0.000147659	AT3G56240
Aa_G451660	-1.09863	6.04097e-05	AT3G01670
Aa_G200020	-1.09835	0.000175279	AT2G42880
Aa_G41550	-1.0982	6.64778e-05	AT2G24550
Aa_G21630	-1.09588	1.15146e-06	AT1G80690
Aa_G395340	-1.09533	0.0300464	AT2G14680
Aa_G325190	-1.09518	1.22261e-05	AT1G01300
Aa_G287480	-1.09428	0.000119504	AT4G18030
Aa_G25750	-1.09414	3.96469e-09	AT3G26520
Aa_G275760	-1.09355	1.19371e-07	AT1G07370
Aa_G135540	-1.09314	8.28969e-16	AT1G64190
Aa_G162320	-1.09249	6.48917e-06	AT5G16830
Aa_G615110	-1.0921	0.00135772	AT1G61930
Aa_G599230	-1.09182	0.000282792	AT4G21620
Aa_G179060	-1.09181	2.04692e-23	AT3G23820
Aa_G55930	-1.09174	3.53014e-09	AT1G67830
Aa_G38270	-1.09109	5.46868e-09	AT2G39890
Aa_G423730	-1.09068	1.13966e-07	AT1G68590
Aa_G394350	-1.09059	0.0456455	AT1G15080
Aa_G282280	-1.08988	4.31646e-12	AT2G36310
Aa_G497600	-1.08909	5.64803e-10	AT3G21240
Aa_G301060	-1.08853	0.00150886	AT1G59720
Aa_G492870	-1.08818	0.000181694	AT1G74530
Aa_G231420	-1.08772	3.05485e-13	AT1G55360
Aa_G553060	-1.08737	8.74349e-15	AT3G04080
Aa_G416660	-1.0863	8.48391e-09	AT3G54430
Aa_G383820	-1.08607	3.5008e-09	AT2G17265
Aa_G192980	-1.08589	0.000329391
[truncated: 1,556 more rows]

## Sheet: 12w@4C vs 00w@4C
Arabis alpina gene	log2FoldChange	padj	Arabidopsis thaliana gene
Aa_G400350	-49.6665	2.88e-59	AT1G04050
Aa_G266500	-49.0159	4.19e-11
Aa_G264840	-48.7184	2.85e-07	AT5G17370
Aa_G220200	-46.6389	7.36e-15	AT5G45760
Aa_G1068310	-44.8411	3.04e-10
Aa_G112770	-44.59	1.03e-35	AT5G19490
Aa_G168280	-41.8054	1.05e-31	AT3G48740
Aa_G354710	-39.1681	2.47e-05	AT5G14030
Aa_G52540	-36.0876	0.000211
Aa_G298510	-35.9098	5.94e-14	AT4G21750
Aa_G185300	-35.561	0.000211
Aa_G553670	-35.303	1.61e-07	AT4G39380
Aa_G327150	-34.4008	8.68e-06	AT4G15890
Aa_G353110	-34.338	0.000451	AT1G33410
Aa_G607230	-33.8077	3.41e-13	AT4G17483
Aa_G274790	-32.3925	1.6e-05	AT1G63020
Aa_G33030	-31.2505	0.00159	AT5G22690
Aa_G477720	-30.9059	0.000129	AT1G04700
Aa_G358050	-30.4749	0.00213	AT1G03150
Aa_G180040	-30.4665	8.16e-05	AT4G02650
Aa_G263970	-30.3743	0.00221	AT2G35030
Aa_G18900	-30.2816	0.00229	AT5G02150
Aa_G23310	-29.8885	0.00266
Aa_G188040	-29.6789	0.00287	AT5G50740
Aa_G354650	-29.3114	0.00328	AT5G14090
Aa_G322230	-28.9219	0.00377	AT4G00420
Aa_G49740	-28.4538	0.00444	AT3G07010
Aa_G170110	-28.4442	0.00445	AT5G03470
Aa_G238730	-28.34	5.15e-25
Aa_G238680	-28.2629	0.00475	AT3G57060
Aa_G270080	-28.2454	6.79e-32	AT1G64430
Aa_G65070	-27.7912	0.00561
Aa_G389030	-27.7393	0.0057
Aa_G550480	-27.3872	0.00644	AT3G20010
Aa_G322250	-27.1956	0.00686	AT3G10180
Aa_G236360	-26.9594	4.84e-13	AT2G26910
Aa_G42440	-26.9585	0.00745	AT3G02500
Aa_G335540	-26.3992	2.78e-10	AT1G78650
Aa_G250140	-26.3641	3.35e-07	AT3G19050
Aa_G443010	-26.3488	2.85e-25	AT5G01190
Aa_G927040	-26.3249	0.00923
Aa_G99680	-26.2196	1.04e-14	AT1G69770
Aa_G26880	-26.2128	0.00958	AT3G24320
Aa_G497100	-26.1228	5.32e-30	AT1G18870
Aa_G208110	-26.0286	5.39e-08	AT5G46400
Aa_G202670	-25.9849	4.34e-11	AT1G58370
Aa_G140380	-25.9677	8.61e-12
Aa_G713450	-25.9596	0.0104
Aa_G307400	-25.918	6.1e-09	AT5G57350
Aa_G226410	-25.88	1.66e-08	AT5G03720
Aa_G99090	-25.8452	6.57e-05	AT3G55290
Aa_G209550	-25.8074	8.15e-11	AT5G13760
Aa_G659680	-25.7882	0.011	AT4G19380
Aa_G93520	-25.6724	5.32e-11	AT4G12460
Aa_G71650	-25.6512	0.0115	AT3G02170
Aa_G593960	-25.62	0.00102
Aa_G385350	-25.6086	1.95e-08	AT5G13120
Aa_G12820	-25.5198	2.56e-14	AT2G47750
Aa_G480470	-25.5098	0.00961
Aa_G94750	-25.5007	1.84e-17	AT5G60930
Aa_G453080	-25.4869	0.00418
Aa_G126720	-25.4861	0.0121	AT1G27030
Aa_G482320	-25.4746	9.51e-16	AT5G67100
Aa_G364650	-25.4022	4.27e-17	AT1G52040
Aa_G311540	-25.3354	4.92e-20	AT2G22610
Aa_G807850	-25.3281	1.5e-07
Aa_G459580	-25.2988	1.06e-07	AT5G40500
Aa_G326340	-25.2598	0.0129	AT3G51150
Aa_G431370	-25.1779	0.0133	AT5G15580
Aa_G343250	-25.1747	0.0133	AT1G67950
Aa_G325250	-25.1686	9.64e-07	AT2G41610
Aa_G256600	-25.1631	2.13e-17	AT5G12210
Aa_G718690	-25.1581	1.69e-06	AT1G18370
Aa_G323280	-25.1577	1.36e-21	AT2G02170
Aa_G48350	-25.1269	5.37e-20	AT5G55480
Aa_G184630	-25.1096	4.41e-30	AT1G54280
Aa_G42330	-25.1083	0.0136	AT3G02600
Aa_G781670	-25.05	1.67e-14
Aa_G235000	-25.0232	1.57e-12	AT3G15390
Aa_G159990	-25.0023	5.25e-06	AT4G27860
Aa_G505950	-25.0011	0.014	AT5G37690
Aa_G428240	-24.9957	5.11e-13	AT3G23670
Aa_G177470	-24.9276	6.34e-33	AT2G36200
Aa_G347940	-24.918	8.76e-07	AT1G72250
Aa_G549310	-24.8941	8.52e-13	AT2G35210
Aa_G19920	-24.8859	0.0145	AT4G22860
Aa_G428870	-24.8623	2.26e-08	AT1G73250
Aa_G207700	-24.7937	0.015	AT3G45680
Aa_G422250	-24.7595	0.0151
Aa_G369280	-24.7235	0.0153	AT1G43980
Aa_G111690	-24.7119	1.1e-09	AT3G03130
Aa_G375490	-24.7066	6.1e-12	AT1G55200
Aa_G43690	-24.6978	4.97e-12	AT1G80740
Aa_G249290	-24.6857	1.2e-09	AT2G37420
Aa_G42800	-24.5996	1.05e-08
Aa_G147090	-24.5914	4.3e-06	AT5G66750
Aa_G500060	-24.5758	0.016
Aa_G16980	-24.545	4.23e-09
Aa_G83350	-24.4821	0.0164	AT3G26050
Aa_G394770	-24.4798	1.54e-12	AT1G09300
Aa_G126280	-24.4725	0.00311	AT5G18700
Aa_G102180	-24.4682	0.0165	AT5G48310
Aa_G70590	-24.4643	0.0166
Aa_G357270	-24.4048	0.0168	AT1G62800
Aa_G121070	-24.3904	2.63e-06	AT1G15125
Aa_G30090	-24.3691	1.83e-07
Aa_G342670	-24.3547	7.58e-09	AT1G73720
Aa_G658780	-24.3187	3.34e-07	AT1G14190
Aa_G299220	-24.2793	3.57e-20	AT1G31200
Aa_G350720	-24.2323	1.2e-11
Aa_G133850	-24.1783	1.84e-05	AT1G64960
Aa_G440630	-24.1401	3.53e-09	AT1G50240
Aa_G282520	-24.1313	3.07e-11	AT1G59540
Aa_G485220	-24.0687	0.0186
Aa_G490440	-23.9856	9.37e-18	AT3G42660
Aa_G176690	-23.983	0.000141	AT5G45650
Aa_G1043230	-23.9635	0.00354
Aa_G470650	-23.9389	0.0193	AT1G78440
Aa_G185030	-23.8807	3.88e-13	AT5G41880
Aa_G301310	-23.8373	0.0199	AT4G29800
Aa_G293090	-23.8156	6.92e-08
Aa_G772130	-23.8153	0.02	AT3G18730
Aa_G11180	-23.7972	0.0201
Aa_G269560	-23.6944	5.31e-08
Aa_G208670	-23.648	8.4e-06	AT2G33385
Aa_G423270	-23.6391	2.27e-08
Aa_G381960	-23.6318	0.0212	AT1G53140
Aa_G44860	-23.5905	6.23e-06	AT3G03560
Aa_G550810	-23.5872	0.000107
Aa_G159950	-23.5853	6.83e-14
Aa_G96560	-23.5654	0.0216	AT3G22420
Aa_G262870	-23.5597	0.0116	AT1G62700
Aa_G258420	-23.5414	2.79e-15	AT4G33620
Aa_G400320	-23.538	0.000636	AT1G04020
Aa_G70650	-23.5235	2.9e-09	AT5G25370
Aa_G130770	-23.4783	0.00228	AT1G27880
Aa_G402600	-23.4285	1.56e-15	AT2G36670
Aa_G184450	-23.426	0.0225	AT1G67630
Aa_G585180	-23.3996	1.58e-07	AT1G69710
Aa_G410340	-23.3525	4.46e-17
Aa_G159020	-23.3306	3.57e-07	AT5G10220
Aa_G80610	-23.2876	8.43e-14	AT1G08910
Aa_G34680	-23.2751	2.32e-14	AT3G09710
Aa_G705680	-23.272	6.38e-12
Aa_G31030	-23.2632	4.44e-05	AT4G14770
Aa_G109060	-23.2472	5.41e-11	AT4G24790
Aa_G201270	-23.2037	3.95e-17	AT1G66200
Aa_G364640	-23.2012	0.024	AT1G52000
Aa_G185860	-23.1995	0.024	AT2G18850
Aa_G576230	-23.1399	3.15e-05	AT2G20290
Aa_G239020	-23.1226	0.0245	AT1G79950
Aa_G223740	-23.1122	1.05e-20	AT1G29370
Aa_G404980	-23.1053	0.0246	AT4G32830
Aa_G432060	-23.1038	0.0103	AT4G30580
Aa_G154580	-23.0978	2.24e-18	AT2G32010
Aa_G134070	-23.0603	3.23e-11	AT5G53310
Aa_G6440	-23.0344	5.57e-08	AT1G02520
Aa_G376020	-23.0255	0.00071	AT1G32850
Aa_G402090	-23.003	0.0254	AT4G37280
Aa_G213280	-22.8913	0.0262	AT4G21820
Aa_G67850	-22.8838	0.000875	AT4G01010
Aa_G45980	-22.8606	0.0264	AT5G24318
Aa_G397600	-22.8586	0.0264	AT3G11620
Aa_G167020	-22.7882	2.91e-09	AT1G32770
Aa_G410590	-22.7461	0.000169	AT1G50950
Aa_G503360	-22.6651	3.47e-05	AT4G40045
Aa_G220220	-22.6626	0.00951	AT5G45740
Aa_G423240	-22.6587	0.028	AT4G17610
Aa_G257080	-22.6383	0.00227	AT4G04890
Aa_G353540	-22.5975	4.09e-06
Aa_G297530	-22.5914	1.56e-14	AT1G71380
Aa_G103030	-22.5533	0.0288
Aa_G219250	-22.5351	0.029	AT4G38490
Aa_G220630	-22.4999	6.07e-05	AT1G05880
Aa_G155360	-22.454	1.4e-05
Aa_G648740	-22.4398	3.06e-10
Aa_G115130	-22.4016	0.0305	AT4G26260
Aa_G444290	-22.3723	6.47e-06	AT5G21100
Aa_G375270	-22.3714	0.00394	AT5G51920
Aa_G23570	-22.3038	1.74e-17	AT5G67550
Aa_G594400	-22.2715	7.79e-08	AT2G38760
Aa_G244260	-22.2329	0.0315	AT5G07180
Aa_G180000	-22.181	1.23e-10	AT4G02610
Aa_G299140	-22.1587	0.00394	AT1G31160
Aa_G366030	-22.0564	0.00167	AT3G50520
Aa_G16150	-22.0431	0.000789
Aa_G401740	-21.9891	0.0337	AT5G35400
Aa_G129620	-21.9745	1.97e-09	AT4G27250
Aa_G302480	-21.9241	0.000365	AT1G32070
Aa_G175370	-21.901	8.95e-06
Aa_G51230	-21.8976	0.0294	AT3G05760
Aa_G153980	-21.8243	1.42e-05	AT4G32670
Aa_G65780	-21.8241	0.000214	AT1G63730
Aa_G158100	-21.7474	1.12e-09	AT5G16570
Aa_G193220	-21.7149	0.0364	AT1G55550
Aa_G105800	-21.5792	1.92e-15	AT1G01500
Aa_G106920	-21.4397	5.14e-07
Aa_G180720	-21.4101	0.00189	AT5G66840
Aa_G230260	-21.288	1.38e-06	AT2G19690
Aa_G234510	-21.2594	0.00761	AT1G63650
Aa_G539230	-21.1258	0.0427
Aa_G131720	-21.1015	1.9e-11	AT1G68080
Aa_G357570	-21.0846	0.0431	AT2G39470
Aa_G100190	-21.0191	0.000292	AT2G22140
Aa_G100620	-21.0076	2.87e-07	AT2G44230
Aa_G567780	-20.9375	0.000604	AT1G73805
Aa_G226640	-20.9118	0.0452	AT1G10460
Aa_G119600	-20.7603	0.047	AT1G20680
Aa_G397440	-20.7156	0.00687
Aa_G431480	-20.6326	1.38e-11	AT5G15500
Aa_G243640	-20.5838	0.00107	AT2G32410
Aa_G629590	-20.515	9.54e-14	AT1G72140
Aa_G402330	-20.4857	4.36e-07	AT3G53590
Aa_G700840	-20.3561	4.67e-12	AT2G32210
Aa_G206090	-18.8913	0.000928	AT2G47630
Aa_G178510	-16.8824	6.99e-05
Aa_G67320	-16.3257	0.00127	AT2G42060
Aa_G284390	-16.2507	4.89e-10	AT2G43580
Aa_G448760	-12.8494	0.000534	AT5G61290
Aa_G423890	-12.0622	0.00172	AT3G23050
Aa_G566910	-11.8567	1.92e-08	AT5G06930
Aa_G42780	-11.8245	1.18e-16	AT4G22590
Aa_G146020	-11.2408	6.11e-12	AT2G34030
Aa_G629220	-11.2363	4.45e-05	AT5G22940
Aa_G45280	-11.2267	0.0427	AT5G24580
Aa_G76440	-11.2027	1.81e-10	AT5G07800
Aa_G475040	-11.1972	6.43e-06	AT5G23910
Aa_G271970	-11.0472	0.0104	AT1G61000
Aa_G601480	-11.0446	1.52e-08	AT3G55230
Aa_G86030	-10.903	1.59e-07	AT2G30900
Aa_G176130	-10.9002	3.11e-06	AT3G13470
Aa_G441410	-10.6761	4.17e-05	AT1G07120
Aa_G30080	-10.6179	3.61e-05	AT4G20100
Aa_G304710	-10.4919	0.0005	AT1G67320
Aa_G441230	-10.4634	1.25e-05	AT5G55950
Aa_G37130	-10.4323	0.0158	AT5G65140
Aa_G117760	-10.4032	0.00455	AT1G14390
Aa_G264660	-10.3532	4.35e-07	AT5G01780
Aa_G102540	-10.3458	0.0443	AT3G49260
Aa_G437430	-10.3304	1.88e-05	AT4G39860
Aa_G98270	-10.2148	6.34e-06	AT5G10520
Aa_G94350	-10.1844	0.000759
Aa_G514040	-10.0182	0.000938	AT1G47380
Aa_G299170	-9.98532	0.00111
Aa_G74260	-9.98162	2.82e-07	AT1G53520
Aa_G102550	-9.88826	0.00754	AT3G49250
Aa_G416980	-9.86129	2.39e-05	AT1G64770
Aa_G636470	-9.82146	7.93e-05	AT3G20860
Aa_G442550	-9.78415	5.92e-06	AT1G08630
Aa_G62340	-9.77298	1.46e-05	AT1G23480
Aa_G406000	-9.73649	0.000294	AT2G34920
Aa_G64920	-9.69853	5.49e-07	AT1G75710
Aa_G327000	-9.65418	2.31e-05	AT3G01450
Aa_G144810	-9.63783	3.14e-05	AT4G34420
Aa_G562580	-9.62264	0.000406	AT3G56870
Aa_G157120	-9.61913	0.00147	AT4G35620
Aa_G462250	-9.59486	0.00235	AT2G46760
Aa_G34630	-9.54494	0.0347
Aa_G431440	-9.51491	0.00224	AT5G15530
Aa_G167810	-9.46726	0.0146	AT3G62570
Aa_G173910	-9.4503	4.47e-06	AT5G22580
Aa_G719480	-9.41538	0.0417
Aa_G579220	-9.37065	0.0328	AT1G72970
Aa_G235360	-9.34641	0.00636	AT1G05160
Aa_G781210	-9.33148	0.0336	AT5G17120
Aa_G550340	-9.29457	0.00763
Aa_G19990	-9.26156	0.0164	AT4G22940
Aa_G89680	-9.18491	0.00145	AT5G43950
Aa_G46760	-9.11262	0.0251	AT4G01730
Aa_G4980	-9.10783	0.0043
Aa_G104310	-9.08288	0.00302	AT1G77270
Aa_G40870	-9.06938	4.44e-07	AT5G26660
Aa_G224880	-9.05552	0.000759	AT3G56230
Aa_G658010	-9.05083	0.00549	AT3G07610
Aa_G37680	-9.03135	0.0156	AT4G21250
Aa_G219030	-8.98538	0.0477	AT1G05310
Aa_G193000	-8.98393	0.012	AT1G60500
Aa_G345780	-8.96094	0.0396	AT3G57830
Aa_G334790	-8.9591	0.000163	AT1G50310
Aa_G22560	-8.95872	0.000424	AT1G06660
Aa_G228160	-8.95068	0.00874	AT5G57620
Aa_G440850	-8.94503	0.00668	AT2G20770
Aa_G655020	-8.89659	5.76e-05	AT1G30040
Aa_G687780	-8.8894	2.34e-07	AT5G51720
Aa_G480490	-8.87453	0.00232	AT2G03505
Aa_G506530	-8.8437	0.00181	AT2G26310
Aa_G290460	-8.84075	0.00219	AT2G26180
Aa_G492160	-8.83337	0.0095	AT5G63080
Aa_G191580	-8.78536	0.000212
Aa_G195160	-8.7596	0.00141
Aa_G205790	-8.70443	4.94e-05	AT3G05930
Aa_G1069740	-8.69224	1.85e-05
Aa_G228360	-8.69002	0.0101	AT1G03070
Aa_G785460	-8.68874	0.00111	AT1G76360
Aa_G686120	-8.66224	0.00786	AT1G14040
Aa_G278300	-8.64847	0.0159	AT1G17700
Aa_G243700	-8.61124	0.0372	AT2G32340
Aa_G311120	-8.60995	0.0404	AT4G13170
Aa_G551280	-8.51226	0.00879	AT3G10150
Aa_G499610	-8.50698	0.000132
Aa_G701190	-8.46691	7.12e-06
Aa_G263760	-8.45161	0.000115
Aa_G199800	-8.43806	0.0201	AT2G29620
Aa_G175120	-8.42096	0.00194	AT2G45130
Aa_G546260	-8.40254	0.00507	AT1G61590
Aa_G170800	-8.31684	0.000202
Aa_G732740	-8.2824	3.82e-05	AT2G04066
Aa_G669510	-8.27689	0.0158	AT1G59850
Aa_G316190	-8.26288	0.00029	AT1G54840
Aa_G465080	-8.25651	0.00542	AT1G29500
Aa_G77220	-8.24434	0.000105
Aa_G75910	-8.20271	1.13e-14
Aa_G135940	-8.16989	0.0303	AT1G14630
Aa_G133870	-8.14966	0.00897
Aa_G356460	-8.1467	0.0191	AT5G10170
Aa_G8710	-8.1425	0.00573	AT5G22200
Aa_G318200	-8.13674	0.00854	AT4G11290
Aa_G601470	-8.1211	0.0328	AT3G55240
Aa_G20140	-8.07949	0.00903	AT3G19440
Aa_G555620	-8.04501	0.00492	AT3G52720
Aa_G148020	-8.0434	0.0122	AT5G58770
Aa_G397140	-8.01634	2.06e-07
Aa_G186440	-7.98781	0.000393
Aa_G604600	-7.93954	2.95e-07	AT5G42180
Aa_G381020	-7.86251	0.000254	AT2G46270
Aa_G202690	-7.85342	0.0154
Aa_G506850	-7.83359	0.000115	AT5G02502
Aa_G203760	-7.83071	0.0187
Aa_G40940	-7.81863	0.0037	AT5G26690
Aa_G518690	-7.75889	0.00997	AT5G44572
Aa_G421540	-7.75457	0.000623	AT5G38710
Aa_G492150	-7.70775	0.0314
Aa_G314660	-7.5754	0.0139	AT2G21237
Aa_G43670	-7.5	0.0293
Aa_G241540	-7.48892	0.00739
Aa_G339700	-7.4333	0.0118
Aa_G12120	-7.40613	0.0162
Aa_G222580	-7.38157	3.32e-16
Aa_G376160	-7.35798	0.035
Aa_G134560	-7.35683	2.95e-19	AT1G03870
Aa_G494000	-7.35145	0.0286	AT5G06620
Aa_G711960	-7.31011	0.00154	AT5G11620
Aa_G154320	-7.22959	9.46e-05	AT4G10250
Aa_G15430	-7.1732	0.0347	AT5G20630
Aa_G274600	-7.06233	7.69e-05	AT5G02260
Aa_G965660	-7.05898	6.56e-08
Aa_G58510	-7.05246	0.00226
Aa_G567930	-7.04131	0.0448
Aa_G222590	-6.90602	4.35e-15
Aa_G257140	-6.88053	0.00451
Aa_G186870	-6.84674	3.8e-05	AT4G24080
Aa_G1008910	-6.79078	0.000143
Aa_G615380	-6.78568	3.5e-05
Aa_G308770	-6.75821	0.000124
Aa_G64610	-6.72567	8.13e-05	AT1G74670
Aa_G51850	-6.70533	0.00318	AT3G22961
Aa_G447130	-6.60085	0.00308	AT5G36160
Aa_G85810	-6.52443	0.00288
Aa_G33470	-6.49387	0.00172
Aa_G326990	-6.48256	0.0228	AT3G01440
Aa_G194000	-6.44489	0.0141
Aa_G576760	-6.4109	0.00247	AT2G37640
Aa_G514650	-6.39443	7.02e-06	AT4G35970
Aa_G269340	-6.36684	0.00151	AT3G05858
Aa_G718350	-6.35839	0.00496
Aa_G668710	-6.3172	0.0379
Aa_G496650	-6.30814	0.0138	AT4G15440
Aa_G275480	-6.2759	0.00357
Aa_G138780	-6.27307	0.0268
Aa_G51010	-6.2588	0.000173	AT3G05580
Aa_G147710	-6.22936	0.0121	AT4G22650
Aa_G85250	-6.22078	0.00313	AT5G02370
Aa_G219710	-6.19766	0.000212	AT1G52190
Aa_G1051480	-6.15956	0.00767
Aa_G261120	-6.13772	0.00726	AT5G51890
Aa_G122550	-6.10175	5.56e-11
Aa_G162420	-6.07227	0.000374	AT1G62510
Aa_G399770	-6.07208	6.3e-15
Aa_G439480	-6.06057	1.48e-06	AT5G54690
Aa_G1020350	-6.03991	0.0208
Aa_G79780	-6.02695	0.0259	AT4G13710
Aa_G269590	-5.97862	0.000362
Aa_G533380	-5.97771	0.012	AT3G48540
Aa_G147010	-5.95769	5.53e-12	AT5G66690
Aa_G987900	-5.9443	0.00387
Aa_G290040	-5.9413	0.00169
Aa_G205880	-5.9299	1.38e-05	AT3G05980
Aa_G50000	-5.92285	0.0427
Aa_G611190	-5.90935	0.0301	AT5G07870
Aa_G264410	-5.88392	6.82e-07	AT2G28670
Aa_G539300	-5.83715	0.00886	AT5G25290
Aa_G643700	-5.8223	0.0106	AT1G19940
Aa_G77210	-5.81487	0.022
Aa_G224610	-5.80281	0.0061
Aa_G462260	-5.77246	7.08e-06	AT2G46770
Aa_G425230	-5.76243	0.0429	AT4G32710
Aa_G765080	-5.75169	0.0015	AT3G48350
Aa_G46230	-5.73616	0.00242	AT5G24105
Aa_G425570	-5.70824	2.05e-05	AT4G00560
Aa_G287190	-5.67886	0.0309	AT3G56100
Aa_G720620	-5.66012	0.035	AT1G77080
Aa_G265950	-5.6531	7.71e-12	AT3G54040
Aa_G155080	-5.63264	0.0248	AT5G12880
Aa_G44090	-5.58782	0.00641	AT5G66260
Aa_G465010	-5.57702	0.000824
Aa_G409930	-5.56081	0.00318	AT1G47840
Aa_G4000	-5.54889	0.0402	AT5G49320
Aa_G601350	-5.50905	1.19e-12	AT2G20880
Aa_G550060	-5.49766	0.0136	AT2G36050
Aa_G117810	-5.48504	0.0285	AT1G14350
Aa_G880780	-5.48431	0.039
Aa_G186490	-5.48215	0.0329	AT2G02010
Aa_G156120	-5.47576	0.0171
Aa_G108680	-5.45552	0.0176	AT5G48060
Aa_G451910	-5.41935	5.32e-18	AT5G03170
Aa_G182960	-5.40061	6.6e-06	AT1G68725
Aa_G554820	-5.37539	2.57e-07	AT5G37478
Aa_G959280	-5.37361	0.00639
Aa_G938920	-5.37193	0.00407
Aa_G251810	-5.37159	0.0123
Aa_G160170	-5.35779	0.0332
Aa_G150190	-5.34859	7.55e-08	AT4G18780
Aa_G410760	-5.34301	0.000719	AT1G76040
Aa_G420330	-5.31765	0.0443	AT5G43690
Aa_G89470	-5.31579	1.13e-11	AT5G44130
Aa_G332900	-5.31533	7.73e-05	AT1G47485
Aa_G108440	-5.30737	0.0288	AT1G29670
Aa_G340620	-5.30547	2.39e-09
Aa_G6900	-5.29733	0.0166	AT1G02950
Aa_G80440	-5.29587	5.15e-06
Aa_G662590	-5.28176	0.0229	AT2G27140
Aa_G765090	-5.26016	0.00547
Aa_G100480	-5.25668	6.83e-12	AT2G44080
Aa_G98910	-5.25049	0.0454	AT1G74190
Aa_G301660	-5.24448	0.00162
Aa_G373320	-5.23682	2.95e-05	AT4G08555
Aa_G400450	-5.22445	0.0107	AT1G04150
Aa_G494910	-5.22353	0.0153	AT3G55720
Aa_G832170	-5.21628	5e-15	AT2G28790
Aa_G353260	-5.20577	0.0171
Aa_G258350	-5.1816	0.00464
Aa_G118460	-5.17537	4.99e-09	AT1G13635
Aa_G73480	-5.17112	0.000272	AT1G09540
Aa_G127180	-5.16694	5.71e-10
Aa_G150610	-5.15935	0.0101	AT5G42680
Aa_G438200	-5.15286	0.00512
Aa_G69770	-5.15019	0.000159	AT4G26580
Aa_G582640	-5.13792	4.28e-05
Aa_G145410	-5.0984	0.00341	AT1G79480
Aa_G48790	-5.08437	7.49e-05	AT3G60890
Aa_G647700	-5.0727	0.00917
Aa_G87750	-5.0677	6.32e-05	AT1G76240
Aa_G78810	-5.06376	0.012	AT3G07120
Aa_G421100	-5.04481	4.03e-05	AT5G15630
Aa_G177000	-5.02996	0.0395	AT3G18010
Aa_G368400	-4.98732	1.06e-05	AT1G08340
Aa_G214780	-4.98422	0.000499	AT4G33666
Aa_G186970	-4.98115	5.83e-05	AT4G24110
Aa_G553550	-4.97185	0.00881	AT2G44700
Aa_G561130	-4.96632	0.00285	AT4G03965
Aa_G541250	-4.95611	0.02	AT1G73600
Aa_G199030	-4.95558	0.00015	AT3G24020
Aa_G456340	-4.95449	0.0299	AT5G03260
Aa_G12110	-4.9449	1.57e-18
Aa_G264900	-4.92128	0.016	AT5G17420
Aa_G235500	-4.91486	1.62e-16	AT1G05260
Aa_G431240	-4.89671	2.97e-05	AT2G40320
Aa_G72520	-4.8959	0.00405
Aa_G87730	-4.89498	0.029	AT1G76250
Aa_G96270	-4.88099	0.0233
Aa_G92260	-4.88003	1.91e-12	AT4G24275
Aa_G41840	-4.86575	0.00191	AT4G05190
Aa_G181600	-4.86327	0.0215	AT5G04310
Aa_G355560	-4.82537	0.0134
Aa_G3340	-4.81827	0.0249	AT4G09640
Aa_G345830	-4.81763	0.0112	AT3G57910
Aa_G491640	-4.77461	0.0114
Aa_G272690	-4.75528	0.0442
Aa_G337330	-4.74537	5.01e-26	AT5G60490
Aa_G93010	-4.74149	2.39e-06	AT1G14280
Aa_G132350	-4.73749	3.75e-05
Aa_G155050	-4.72236	9.46e-08	AT5G12870
Aa_G33960	-4.71134	0.00407	AT5G60020
Aa_G64780	-4.68569	1.3e-21	AT1G75590
Aa_G150750	-4.67351	7.11e-06	AT2G38080
Aa_G204020	-4.66339	0.0237	AT4G20040
Aa_G18010	-4.65369	2.24e-10	AT2G28315
Aa_G548140	-4.63158	2.74e-15	AT2G37090
Aa_G666630	-4.61013	0.00735
Aa_G255000	-4.60638	0.00116	AT1G26810
Aa_G226120	-4.60198	1.09e-14	AT2G47360
Aa_G233040	-4.59464	0.000167
Aa_G278150	-4.59371	6.38e-10	AT2G01505
Aa_G231000	-4.58325	0.0429	AT5G09470
Aa_G132700	-4.58322	1.13e-08	AT3G59845
Aa_G619000	-4.58144	0.023	AT5G49410
Aa_G177930	-4.56491	0.0294	AT2G46930
Aa_G68570	-4.5602	3.67e-08	AT1G70690
Aa_G237310	-4.53627	0.0228	AT4G37925
Aa_G280590	-4.5225	0.0159	AT2G43050
Aa_G396760	-4.50728	4.92e-07
Aa_G280780	-4.49814	0.0282	AT5G35960
Aa_G584150	-4.48589	1.16e-07	AT1G51210
Aa_G20460	-4.48533	6.7e-19	AT3G16920
Aa_G515750	-4.4833	8.86e-06	AT2G25810
Aa_G428730	-4.48298	0.00197	AT2G22860
Aa_G314260	-4.45186	0.00932	AT5G20740
Aa_G140340	-4.44961	0.0251	AT3G14740
Aa_G1086240	-4.42273	0.0423
Aa_G363930	-4.3973	0.00144	AT3G47560
Aa_G49790	-4.38891	0.0155	AT3G06420
Aa_G943760	-4.38504	0.000601
Aa_G11470	-4.35297	7.29e-05	AT3G50890
Aa_G1032670	-4.34977	0.000329
Aa_G190140	-4.33761	6.5e-05	AT2G18969
Aa_G368520	-4.3292	1.39e-08
Aa_G281990	-4.32895	6.93e-10	AT2G03550
Aa_G30620	-4.32665	0.0023	AT1G74055
Aa_G804220	-4.32266	0.00363	AT4G22513
Aa_G594410	-4.31742	0.00288	AT2G38750
Aa_G457150	-4.31733	1.76e-16	AT2G37170
Aa_G105030	-4.31594	3.96e-21	AT3G29670
Aa_G77860	-4.30689	3.67e-12	AT4G27435
Aa_G799570	-4.3064	1.92e-08
Aa_G273980	-4.30621	5.43e-09	AT1G24020
Aa_G895130	-4.3057	1.82e-10
Aa_G752770	-4.30046	0.00789
Aa_G711460	-4.27998	0.00027
Aa_G220230	-4.2757	0.0359	AT5G45720
Aa_G339010	-4.26598	2.01e-08
Aa_G92570	-4.26507	0.0317	AT1G49870
Aa_G95980	-4.25814	4.98e-09	AT1G49310
Aa_G128250	-4.24996	3.32e-08	AT5G49460
Aa_G275340	-4.24658	0.0359	AT4G11030
Aa_G447100	-4.23343	0.0243
Aa_G117420	-4.22711	4.78e-05	AT4G21970
Aa_G2370	-4.22012	4.23e-08	AT3G62020
Aa_G218640	-4.19731	2.97e-06	AT1G68200
Aa_G693470	-4.15555	0.00642	AT4G39675
Aa_G592050	-4.14775	6.27e-07
Aa_G212350	-4.14026	3.69e-05	AT3G22540
Aa_G171370	-4.13611	1.26e-12	AT3G29680
Aa_G193980	-4.13334	2.56e-05	AT1G09440
Aa_G124940	-4.12394	2.41e-10	AT4G10265
Aa_G740750	-4.11571	4.69e-31	AT1G72230
Aa_G557010	-4.10014	0.00657	AT4G34770
Aa_G262910	-4.0977	0.0214
Aa_G181580	-4.09369	0.0195	AT5G04330
Aa_G71780	-4.08161	0.000247
Aa_G165840	-4.06928	1.73e-32	AT5G67210
Aa_G465100	-4.06809	1.86e-09
Aa_G96570	-4.06344	0.00524
Aa_G302040	-4.06117	0.0326	AT3G08500
Aa_G488340	-4.05036	0.00285	AT1G62440
Aa_G72510	-4.03401	6.29e-05	AT1G63295
Aa_G1098340	-4.03304	0.0161
Aa_G689240	-4.01491	0.000328	AT4G22680
Aa_G132620	-3.96996	4.46e-05	AT3G59900
Aa_G143520	-3.96314	3.41e-05	AT2G19530
Aa_G751090	-3.96295	1.63e-05	AT1G54020
Aa_G30640	-3.95399	0.00428	AT1G74070
Aa_G120860	-3.94236	4.89e-07
Aa_G183120	-3.9409	8.35e-08	AT3G24450
Aa_G394760	-3.92875	5.3e-14	AT1G09310
Aa_G302030	-3.90927	1.4e-10	AT3G08490
Aa_G440870	-3.90548	0.00233	AT2G20750
Aa_G227630	-3.8765	1.57e-05	AT5G57780
Aa_G1054230	-3.84968	0.0119	AT1G74200
Aa_G33940	-3.84789	0.0234	AT5G59990
Aa_G295490	-3.84488	0.00168	AT1G56260
Aa_G334120	-3.84086	1.24e-06	AT1G20850
Aa_G1270	-3.7943	0.0317	AT3G15050
Aa_G634590	-3.79219	1.7e-05	AT1G68620
Aa_G171500	-3.78969	1.65e-05	AT4G23030
Aa_G58310	-3.77726	7.67e-12	AT5G46230
Aa_G526240	-3.76762	0.0174
Aa_G96590	-3.7672	1.54e-05	AT3G22400
Aa_G46780	-3.76427	1.4e-06	AT4G01700
Aa_G709170	-3.76388	0.000114	AT2G32690
Aa_G163070	-3.75917	8.89e-05	AT3G06140
Aa_G155150	-3.75661	3.72e-13	AT5G12940
Aa_G54440	-3.74962	1.35e-13
Aa_G860390	-3.74451	2.59e-10	AT1G53070
Aa_G54400	-3.74124	0.04
Aa_G595900	-3.73937	6.84e-05
Aa_G548450	-3.72542	5.45e-07	AT4G35350
Aa_G433640	-3.72532	1.17e-26
Aa_G438580	-3.72276	1.39e-12	AT1G27670
Aa_G766510	-3.72176	5.6e-07	AT5G57785
Aa_G299580	-3.70986	1.34e-05
Aa_G137890	-3.70644	8e-09	AT4G38860
Aa_G287330	-3.706	2.31e-09	AT3G55990
Aa_G476190	-3.69946	1.6e-17	AT1G30900
Aa_G106560	-3.69211	1.69e-50	AT5G17760
Aa_G35790	-3.6855	8.44e-25	AT2G25680
Aa_G210650	-3.68335	2.82e-06	AT2G27740
Aa_G323530	-3.68013	0.00667	AT2G16660
Aa_G465110	-3.67392	2.25e-20	AT1G29520
Aa_G747900	-3.66126	0.0377	AT1G63540
Aa_G179020	-3.64909	1.21e-26	AT3G23810
Aa_G512920	-3.64296	0.0481	AT5G37550
Aa_G342340	-3.6357	1.15e-07	AT4G36570
Aa_G122250	-3.63487	0.000674
Aa_G403360	-3.62879	5.48e-05	AT3G44220
Aa_G506900	-3.62316	0.00217	AT5G02550
Aa_G581280	-3.62244	0.0183
Aa_G43280	-3.62082	0.012
Aa_G551980	-3.6142	0.00838	AT2G43840
Aa_G73930	-3.59801	0.00884	AT5G50175
Aa_G601180	-3.59222	0.0369	AT3G18260
Aa_G435150	-3.58312	0.00195	AT5G61800
Aa_G230390	-3.58177	0.000156	AT5G19870
Aa_G195320	-3.58126	0.0286	AT5G06080
Aa_G363920	-3.55594	1.36e-19	AT3G47540
Aa_G141420	-3.55574	2.93e-07	AT1G68350
Aa_G779750	-3.55328	3.15e-12
Aa_G488780	-3.54466	0.0477	AT4G30140
Aa_G450130	-3.54456	0.000953
Aa_G178010	-3.53487	0.0161	AT2G47010
Aa_G405660	-3.53005	0.000446	AT1G68870
Aa_G14160	-3.52872	0.0292
Aa_G250120	-3.52345	0.00422
Aa_G485110	-3.51759	7.82e-07	AT1G58070
Aa_G704380	-3.50981	0.0102	AT5G65020
Aa_G33520	-3.5096	5.03e-17	AT3G61750
Aa_G130550	-3.50841	0.000656	AT5G09370
Aa_G83270	-3.49666	0.000219	AT3G26125
Aa_G1035090	-3.49342	0.0287	AT4G22517
Aa_G456490	-3.48755	0.00232	AT5G03050
Aa_G404750	-3.4815	1.46e-05	AT5G21050
Aa_G368540	-3.48026	7.36e-09
Aa_G414810	-3.46145	5.15e-07	AT5G06330
Aa_G277470	-3.45598	7.49e-05	AT1G64640
Aa_G400850	-3.45169	5.24e-16	AT1G61760
Aa_G508950	-3.44975	0.0119	AT1G78260
Aa_G175200	-3.44252	1.81e-08	AT2G45040
Aa_G424460	-3.43954	9.87e-08	AT3G45870
Aa_G318520	-3.43395	0.0216	AT1G10380
Aa_G721440	-3.41912	1.15e-07
Aa_G187190	-3.41649	5.03e-12	AT1G72610
Aa_G29610	-3.40466	0.0209	AT1G77650
Aa_G110330	-3.40357	0.00185	AT2G16270
Aa_G581380	-3.39454	0.041
Aa_G214630	-3.38771	0.000171	AT4G33720
Aa_G255010	-3.3831	0.0434	AT1G26820
Aa_G329260	-3.37926	1.8e-14	AT1G19840
Aa_G359120	-3.37606	0.0405	AT3G55500
Aa_G231450	-3.37026	5.12e-24	AT1G55330
Aa_G295920	-3.36918	2.35e-08	AT4G16980
Aa_G458640	-3.36081	8.77e-05	AT3G47380
Aa_G191540	-3.35858	1.04e-10	AT4G02170
Aa_G99750	-3.35309	0.0232	AT4G02330
Aa_G171990	-3.35121	1.46e-20	AT2G03200
Aa_G940240	-3.35059	0.0316
Aa_G231020	-3.34601	0.000262	AT5G09520
Aa_G124050	-3.34317	5.19e-12	AT2G41330
Aa_G406830	-3.34154	7.74e-18	AT4G39780
Aa_G410580	-3.32944	0.0137
Aa_G15860	-3.3267	0.00479	AT2G45750
Aa_G512410	-3.30968	2.62e-10	AT4G28230
Aa_G322960	-3.29772	5.94e-14	AT3G59690
Aa_G178950	-3.29758	6.62e-09	AT3G23760
Aa_G303510	-3.29069	0.000263	AT1G73410
Aa_G198090	-3.28902	0.0368	AT4G13580
Aa_G275910	-3.28445	3.22e-27
Aa_G375510	-3.27682	0.0037
Aa_G258020	-3.27394	4.7e-06	AT5G14510
Aa_G651380	-3.26697	1.8e-05
Aa_G520480	-3.26225	0.014
Aa_G269150	-3.24691	0.0222	AT2G15090
Aa_G111620	-3.24576	3.16e-10	AT3G03190
Aa_G111610	-3.2457	0.0109
Aa_G202470	-3.23988	0.0188	AT2G39180
Aa_G76380	-3.23466	2.34e-07	AT5G07720
Aa_G6560	-3.23456	1.79e-08	AT5G38700
Aa_G2770	-3.22516	2.37e-14	AT4G29110
Aa_G94190	-3.22515	0.00106
Aa_G3640	-3.22091	0.0102	AT1G66810
Aa_G368570	-3.2127	0.0022
Aa_G198840	-3.21077	4.28e-07	AT4G29270
Aa_G253680	-3.20786	0.00598
Aa_G195960	-3.20332	4.59e-05	AT5G09980
Aa_G263540	-3.19307	0.024
Aa_G236890	-3.19246	1.65e-22	AT5G15490
Aa_G19470	-3.18954	0.00123	AT5G13220
Aa_G103480	-3.18747	6.39e-05	AT5G47920
Aa_G570910	-3.18444	4.5e-06
Aa_G21020	-3.18304	6.7e-07	AT3G05360
Aa_G114250	-3.18202	0.000174
Aa_G217410	-3.18192	0.0369
Aa_G581150	-3.17704	2.17e-16	AT5G42860
Aa_G64770	-3.17523	1.78e-05	AT1G75580
Aa_G452060	-3.16805	2.57e-06
Aa_G478800	-3.16487	4.19e-14	AT3G52370
Aa_G906910	-3.16474	0.000859
Aa_G252710	-3.15881	2.18e-05	AT3G26060
Aa_G438780	-3.15066	0.00321	AT2G33810
Aa_G647980	-3.14992	9.92e-12	AT3G45230
Aa_G37210	-3.14938	1.3e-08	AT5G65207
Aa_G386490	-3.14705	0.00974	AT5G06860
Aa_G457550	-3.13633	1.79e-10	AT1G10960
Aa_G183990	-3.13549	0.000244	AT3G24535
Aa_G407800	-3.13143	3.07e-21	AT1G19300
Aa_G128460	-3.13025	9.31e-07	AT1G45201
Aa_G260960	-3.12846	0.0446	AT3G54180
Aa_G186140	-3.12721	0.0101
Aa_G175130	-3.1263	0.00156	AT2G45120
Aa_G155240	-3.1234	6.55e-05
Aa_G364660	-3.12326	1.25e-10
Aa_G255490	-3.12235	4.29e-07	AT5G19260
Aa_G510250	-3.11199	2.8e-18	AT1G67050
Aa_G122430	-3.10972	0.0143	AT3G51220
Aa_G622630	-3.10908	0.0106	AT1G20480
Aa_G230160	-3.10579	0.0143	AT2G19590
Aa_G705340	-3.08232	0.000142
Aa_G33350	-3.08067	0.00379	AT1G20930
Aa_G48320	-3.07903	0.0289	AT5G55450
Aa_G55500	-3.0786	0.00014	AT4G28500
Aa_G116410	-3.07436	7.5e-43	AT2G06850
Aa_G40120	-3.06937	2.78e-06	AT3G12710
Aa_G398120	-3.05548	1.18e-15	AT5G25090
Aa_G244010	-3.04492	0.000298	AT2G01755
Aa_G1035860	-3.04447	0.000308
Aa_G154300	-3.04014	8.44e-07	AT4G10270
Aa_G153330	-3.03843	1.28e-15	AT4G37450
Aa_G252170	-3.03448	1.2e-10	AT1G72200
Aa_G417980	-3.03166	2.9e-11	AT5G55730
Aa_G533090	-3.02934	0.0411	AT1G45130
Aa_G105110	-3.02227	0.00109	AT2G14247
Aa_G98170	-3.01855	9.71e-33	AT5G10430
Aa_G318700	-3.0185	0.000106
Aa_G160840	-3.01326	0.0395	AT1G09794
Aa_G40130	-3.00795	2.69e-10
Aa_G687260	-3.00572	0.000142	AT1G02335
Aa_G198300	-3.00215	0.0002	AT5G53486
Aa_G438690	-3.00089	7.2e-08	AT2G33850
Aa_G393040	-2.99433	5.44e-11	AT2G25060
Aa_G26340	-2.99306	0.000216	AT5G46730
Aa_G54980	-2.98705	5.2e-05	AT4G14380
Aa_G158870	-2.97309	6.53e-08	AT4G30410
Aa_G88110	-2.96912	0.0339	AT5G54130
Aa_G502390	-2.96787	3.14e-33	AT1G22410
Aa_G858190	-2.9532	2.64e-19	AT3G22060
Aa_G826290	-2.95252	3.61e-07	AT3G46890
Aa_G754920	-2.94842	0.000596
Aa_G668680	-2.94807	0.0315
Aa_G286470	-2.93646	5.76e-21	AT2G35860
Aa_G162630	-2.91469	0.00164	AT2G24170
Aa_G191950	-2.90593	3.46e-13	AT3G44990
Aa_G548590	-2.90167	0.000237	AT2G15680
Aa_G94130	-2.89773	1.18e-18	AT4G12420
Aa_G498710	-2.89598	0.000102	AT1G72290
Aa_G545760	-2.89199	1.36e-21	AT1G10670
Aa_G559440	-2.88657	8.82e-19	AT3G14560
Aa_G10450	-2.88093	0.00599
Aa_G44190	-2.87558	0.0208	AT5G35740
Aa_G614370	-2.87288	0.0178	AT3G13800
Aa_G707140	-2.86908	3.24e-05	AT5G22390
Aa_G603250	-2.86686	6.61e-15	AT4G30530
Aa_G1039270	-2.86641	0.00112
Aa_G140720	-2.8604	0.00225	AT5G04190
Aa_G109800	-2.85776	3.02e-05	AT3G50440
Aa_G18370	-2.85588	0.0274	AT4G28290
Aa_G423120	-2.85279	0.00327	AT4G18425
Aa_G521050	-2.84885	0.000502	AT1G70370
Aa_G78240	-2.84729	0.0211	AT4G19191
Aa_G230820	-2.84577	7.88e-05	AT2G42260
Aa_G15710	-2.84538	5.61e-10	AT5G20360
Aa_G664180	-2.84309	9.23e-08
Aa_G691910	-2.8369	0.00138
Aa_G683380	-2.82956	0.0127	AT5G52020
Aa_G702710	-2.82898	0.0286
Aa_G147680	-2.82378	0.0109
Aa_G550990	-2.81827	1.81e-08	AT4G15830
Aa_G164490	-2.81643	0.000241
Aa_G294500	-2.81116	9.54e-12	AT4G38070
Aa_G31820	-2.81055	0.0251	AT5G57815
Aa_G463610	-2.80936	2.15e-17	AT3G13520
Aa_G299190	-2.80626	0.0183
Aa_G338680	-2.80374	7.26e-20	AT3G10340
Aa_G181420	-2.80262	1.45e-06
Aa_G335510	-2.80095	0.00442
Aa_G288450	-2.79906	4.92e-21	AT2G44450
Aa_G535000	-2.79564	4.9e-24	AT3G13650
Aa_G119100	-2.79407	0.003	AT1G18650
Aa_G494050	-2.7931	0.00261	AT5G06570
Aa_G287160	-2.79186	0.0199	AT3G56130
Aa_G161210	-2.79092	0.00434	AT1G48770
Aa_G53620	-2.78915	4.3e-13	AT3G17380
Aa_G155090	-2.78871	4.66e-06	AT5G12890
Aa_G41520	-2.78198	7.72e-14	AT2G24580
Aa_G150420	-2.77886	2.02e-09	AT5G42780
Aa_G137740	-2.77851	0.00964
Aa_G62360	-2.76654	0.0425	AT1G23450
Aa_G62350	-2.76623	3.15e-05	AT1G23460
Aa_G256210	-2.76189	0.000263	AT1G54790
Aa_G214790	-2.76136	0.00302
Aa_G128890	-2.76084	2.69e-07	AT5G19110
Aa_G579940	-2.76053	0.000878
Aa_G716110	-2.75423	5.66e-05	AT4G28250
Aa_G120780	-2.75104	0.00425	AT5G39020
Aa_G342540	-2.75101	1.48e-16	AT4G12730
Aa_G637260	-2.74948	1.12e-13	AT5G23420
Aa_G33410	-2.74771	0.0128
Aa_G248620	-2.74591	4.58e-05	AT5G47530
Aa_G409530	-2.74515	4.37e-21	AT5G62680
Aa_G272450	-2.74473	0.000228	AT2G37750
Aa_G337500	-2.73762	1.08e-09	AT3G43270
Aa_G21690	-2.73685	7.28e-09	AT1G80760
Aa_G318690	-2.73217	0.00313
Aa_G245620	-2.7308	3.4e-24	AT5G39320
Aa_G101910	-2.72891	0.0322	AT5G51600
Aa_G263170	-2.71941	0.00607
Aa_G155430	-2.71816	1.45e-05
Aa_G59060	-2.71753	0.0126	AT4G20200
Aa_G669050	-2.71643	2.64e-13	AT5G53590
Aa_G278380	-2.71175	4.19e-28	AT1G17620
Aa_G332440	-2.7115	0.0186
Aa_G14580	-2.70808	3.52e-09	AT3G01070
Aa_G344360	-2.70481	8.2e-12	AT5G58400
Aa_G238740	-2.6958	0.0113
Aa_G252390	-2.69398	0.015	AT2G44690
Aa_G488520	-2.69072	1.81e-13
Aa_G346200	-2.69039	0.0421	AT3G26290
Aa_G253700	-2.69	3.12e-05
Aa_G296030	-2.68741	1.84e-17	AT4G16790
Aa_G780410	-2.68664	3.23e-14	AT1G78370
Aa_G672340	-2.68617	6.44e-08	AT5G07010
Aa_G65170	-2.68578	6.02e-14
Aa_G353320	-2.68156	0.00313	AT5G05180
Aa_G595240	-2.67644	9.89e-07	AT2G44060
Aa_G138010	-2.67226	1.57e-11	AT4G38690
Aa_G552160	-2.67051	1.61e-05	AT5G22870
Aa_G698640	-2.65654	3.77e-18	AT5G59290
Aa_G704860	-2.65652	0.0013	AT1G14120
Aa_G93500	-2.65604	1.35e-17	AT4G12450
Aa_G759750	-2.65094	1.14e-12	AT3G12145
Aa_G487100	-2.64572	0.00059	AT4G38210
Aa_G75590	-2.6449	0.0283	AT3G05390
Aa_G88440	-2.64114	3.16e-11	AT2G41200
Aa_G534650	-2.63655	3.88e-07	AT3G30775
Aa_G347010	-2.63396	0.0488
Aa_G235020	-2.62804	0.0281	AT3G15400
Aa_G381070	-2.62639	3.46e-15	AT2G46225
Aa_G77070	-2.6209	0.0186	AT3G25190
Aa_G630880	-2.61645	1.35e-26	AT5G23860
Aa_G213380	-2.61572	0.0225	AT4G21865
Aa_G363750	-2.61377	6.22e-06
Aa_G222140	-2.61247	0.0186
Aa_G222130	-2.6073	9.63e-13	AT4G23690
Aa_G542680	-2.60413	2.14e-10	AT5G54970
Aa_G42290	-2.60407	9.88e-06
Aa_G88880	-2.60212	4.29e-15	AT3G46940
Aa_G245890	-2.6019	0.0062	AT1G71740
Aa_G433780	-2.59836	2.63e-16	AT1G33800
Aa_G72800	-2.5865	1.09e-06	AT5G14200
Aa_G320	-2.58577	1.51e-24	AT2G04780
Aa_G661720	-2.58387	4.51e-13	AT4G09950
Aa_G103090	-2.58379	4.05e-11	AT5G44410
Aa_G570390	-2.58099	2.52e-16	AT2G37040
Aa_G44070	-2.58085	7.96e-06
Aa_G395910	-2.57709	2.22e-06	AT1G68795
Aa_G462870	-2.57645	0.0291	AT1G43790
Aa_G309200	-2.56918	1.1e-05	AT5G09805
Aa_G269480	-2.5612	0.00474	AT2G38810
Aa_G15890	-2.56099	8.33e-09	AT2G45720
Aa_G445730	-2.55199	0.00292	AT2G31730
Aa_G759740	-2.55061	1.18e-06	AT3G12150
Aa_G635100	-2.55036	4.77e-21	AT3G21230
Aa_G353510	-2.54298	2.36e-05
Aa_G88910	-2.54239	0.0169	AT3G46980
Aa_G598610	-2.54054	0.000517
Aa_G400340	-2.5394	0.00687	AT1G04040
Aa_G67370	-2.53769	0.000129	AT2G42110
Aa_G111040	-2.53452	0.0233	AT1G76540
Aa_G411880	-2.53244	5.73e-11	AT3G49330
Aa_G312940	-2.53187	3.96e-13	AT4G06744
Aa_G64290	-2.52894	1.18e-13	AT2G19970
Aa_G207900	-2.52621	8.08e-41	AT3G13750
Aa_G237000	-2.52594	1.89e-08
Aa_G145320	-2.51724	0.00152	AT1G79410
Aa_G270040	-2.51603	9.3e-12	AT1G64390
Aa_G127170	-2.51603	0.000281
Aa_G310560	-2.51515	0.0141	AT1G07490
Aa_G211160	-2.51489	6.99e-30	AT2G04850
Aa_G277490	-2.51428	0.0378	AT1G64660
Aa_G548740	-2.50586	0.0303	AT1G62045
Aa_G508030	-2.4897	5.49e-08	AT3G27200
Aa_G21120	-2.48707	3.24e-49	AT5G64570
Aa_G545370	-2.48485	8.69e-05	AT5G18600
Aa_G112630	-2.48311	7.72e-10	AT5G26330
Aa_G252740	-2.48288	1.03e-10	AT3G43190
Aa_G233070	-2.47253	0.0331
Aa_G237300	-2.47092	1.85e-26	AT4G37930
Aa_G123470	-2.46323	3.42e-08	AT5G54585
Aa_G494010	-2.45517	4.78e-12	AT5G06610
Aa_G62640	-2.45283	0.00273	AT1G23180
Aa_G96840	-2.45176	8.87e-10	AT5G16250
Aa_G356450	-2.44114	0.00328	AT5G10180
Aa_G283280	-2.4397	0.0459
Aa_G205000	-2.4397	9.75e-13	AT1G28680
Aa_G130080	-2.43735	0.00211	AT4G24910
Aa_G542940	-2.43168	7e-07	AT3G44150
Aa_G580090	-2.43153	7.36e-17	AT2G17630
Aa_G58180	-2.4309	0.00823
Aa_G235420	-2.42991	8.47e-05	AT1G05210
Aa_G105180	-2.4271	0.000503	AT2G14095
Aa_G181410	-2.416	6.09e-07	AT5G19440
Aa_G491060	-2.41348	0.00965	AT3G50685
Aa_G467500	-2.41099	1.14e-13	AT4G36540
Aa_G686370	-2.40894	2.3e-08	AT4G11080
Aa_G237010	-2.40818	2.86e-07
Aa_G239590	-2.40807	3.04e-16	AT1G36940
Aa_G110040	-2.40315	3.76e-05	AT5G38610
Aa_G269060	-2.39741	0.0322	AT2G14880
Aa_G294870	-2.39398	0.013
Aa_G190	-2.39145	0.00421	AT2G04515
Aa_G376600	-2.39042	4.45e-07	AT4G33330
Aa_G127790	-2.38704	4.28e-10	AT1G53840
Aa_G151890	-2.38679	1.63e-15	AT1G08160
Aa_G64880	-2.38592	1.67e-15	AT1G75680
Aa_G99870	-2.38552	3.62e-10	AT1G70000
Aa_G52060	-2.38409	2.97e-06
Aa_G276770	-2.38407	0.00102	AT3G26350
Aa_G664910	-2.38282	9.54e-16	AT5G61440
Aa_G568080	-2.3796	3.52e-07
Aa_G202680	-2.3788	0.000583	AT1G58420
Aa_G1280	-2.37804	7.6e-12	AT3G15040
Aa_G352090	-2.37602	8.56e-07	AT4G39320
Aa_G210130	-2.37052	2.49e-12	AT2G42320
Aa_G215280	-2.36808	0.00873	AT5G44160
Aa_G118060	-2.36685	5.89e-09	AT5G45540
Aa_G74610	-2.36528	0.0059
Aa_G552180	-2.3633	1.8e-14	AT5G22880
Aa_G220640	-2.36109	2.83e-07	AT1G05870
Aa_G796350	-2.35342	0.000137
Aa_G194200	-2.35268	5.62e-05
Aa_G214720	-2.35071	0.0192
Aa_G175670	-2.35042	0.00124	AT3G58990
Aa_G151790	-2.34871	2.92e-07	AT1G08250
Aa_G71700	-2.34689	8.32e-06	AT3G02120
Aa_G112870	-2.34427	0.0206	AT5G26200
Aa_G274290	-2.34254	2.23e-20	AT4G34050
Aa_G174890	-2.3425	0.0142	AT3G56770
Aa_G332570	-2.32592	5.16e-05	AT2G46535
Aa_G159730	-2.32126	2.73e-11	AT2G36870
Aa_G419700	-2.32113	5.95e-07	AT4G22460
Aa_G137960	-2.3203	3.76e-10	AT4G38770
Aa_G100560	-2.31976	2.98e-23	AT2G44160
Aa_G374370	-2.31672	6.38e-08	AT1G21510
Aa_G367150	-2.31346	0.023	AT1G23030
Aa_G134490	-2.30926	0.014	AT1G03920
Aa_G111940	-2.29907	1.2e-17	AT3G02910
Aa_G68590	-2.29824	0.00341
Aa_G275920	-2.29428	3.17e-16
Aa_G347950	-2.29413	0.00207	AT1G72240
Aa_G401930	-2.29115	3.08e-08	AT3G57450
Aa_G62630	-2.28874	4.7e-06	AT1G23190
Aa_G600520	-2.28834	1.86e-05	AT1G05100
Aa_G486320	-2.28827	4.44e-05	AT4G39940
Aa_G120840	-2.28781	2.83e-10	AT3G27060
Aa_G293830	-2.28445	1.27e-15	AT4G35320
Aa_G580980	-2.28377	6.34e-33	AT3G28860
Aa_G42300	-2.28148	8.75e-06	AT3G02640
Aa_G692170	-2.27568	9.23e-07	AT2G01660
Aa_G226380	-2.2749	3.83e-14	AT5G03760
Aa_G439790	-2.27195	6.19e-14	AT4G23400
Aa_G719340	-2.26828	0.000388	AT5G24800
Aa_G167480	-2.2644	4.03e-24	AT2G31390
Aa_G351540	-2.26411	5.12e-05
Aa_G809850	-2.262	0.0322
Aa_G1010450	-2.26045	0.0106
Aa_G264650	-2.25985	0.000141	AT5G01790
Aa_G439780	-2.25574	0.0354	AT4G23410
Aa_G259880	-2.25444	2.09e-12	AT5G03300
Aa_G197570	-2.25399	1.22e-05	AT3G48510
Aa_G234900	-2.2492	3.76e-09
Aa_G40050	-2.24827	0.000491	AT3G12800
Aa_G448730	-2.24759	0.000522	AT5G61260
Aa_G624710	-2.24662	0.00566
Aa_G726490	-2.24662	0.006
Aa_G265980	-2.24383	3.85e-21	AT1G41830
Aa_G117720	-2.24316	8.88e-05	AT1G14430
Aa_G368550	-2.23979	0.00145
Aa_G481470	-2.23665	0.00521	AT1G07880
Aa_G92650	-2.23369	0.0225	AT1G49780
Aa_G632110	-2.2258	1.79e-11
Aa_G376800	-2.22469	2.76e-05	AT5G15740
Aa_G615520	-2.21866	0.000368	AT1G19830
Aa_G611590	-2.20401	1.16e-11
Aa_G415550	-2.20305	0.000121	AT2G18328
Aa_G170130	-2.20191	0.0126	AT5G03455
Aa_G159090	-2.20083	2.92e-05	AT5G10300
Aa_G402080	-2.19521	0.0176	AT4G37295
Aa_G119030	-2.19277	0.0369	AT1G18620
Aa_G173190	-2.1914	3.11e-11
Aa_G538270	-2.18803	0.000899	AT3G21550
Aa_G186260	-2.18801	1.63e-06	AT1G64380
Aa_G102580	-2.18765	2.21e-26	AT3G49220
Aa_G256660	-2.18639	9.93e-28	AT5G12250
Aa_G518250	-2.18532	0.00831	AT4G14310
Aa_G245790	-2.18432	9.66e-05
Aa_G18910	-2.18338	4.14e-21	AT5G02160
Aa_G165760	-2.18002	3.72e-20	AT5G67280
Aa_G87880	-2.17797	0.0169	AT1G76090
Aa_G140750	-2.17661	2.12e-10	AT5G04160
Aa_G298960	-2.17529	2.14e-19	AT1G12000
Aa_G145760	-2.17501	5.84e-16	AT2G41770
Aa_G414750	-2.17453	2e-14	AT5G06390
Aa_G148600	-2.17227	0.0055
Aa_G652420	-2.17221	1.27e-11	AT5G59870
Aa_G456700	-2.17165	2.16e-05	AT5G37010
Aa_G235370	-2.16997	1.89e-09	AT1G05170
Aa_G71170	-2.16825	1.13e-15	AT3G17120
Aa_G159180	-2.1627	4.91e-16
Aa_G159190	-2.1627	4.91e-16
Aa_G19080	-2.1627	4.91e-16
Aa_G37410	-2.1627	4.91e-16
Aa_G37430	-2.1627	4.91e-16
Aa_G179010	-2.1586	6.36e-10	AT3G23805
Aa_G83720	-2.15856	6.45e-15	AT5G18970
Aa_G107450	-2.15528	2.82e-10	AT1G63310
Aa_G108990	-2.15393	0.00582
Aa_G258790	-2.15361	1.26e-05	AT4G34260
Aa_G288130	-2.15313	4.05e-23	AT1G66430
Aa_G75140	-2.15153	0.000301	AT5G63500
Aa_G189100	-2.14731	1.6e-11	AT4G03010
Aa_G129390	-2.14537	2.53e-06	AT1G77520
Aa_G14430	-2.14526	5.2e-14	AT3G53190
Aa_G167080	-2.14414	8.56e-08	AT1G32760
Aa_G679800	-2.14372	8.93e-24	AT5G34940
Aa_G499640	-2.1433	2.38e-05	AT2G40150
Aa_G412140	-2.14246	9.31e-11	AT2G28950
Aa_G733410	-2.14187	0.00924
Aa_G39020	-2.13908	1.92e-09	AT1G04680
Aa_G444280	-2.13617	1.52e-23	AT5G21105
Aa_G120890	-2.13393	0.0306	AT3G27020
Aa_G210630	-2.13359	0.0347	AT5G08391
Aa_G570070	-2.12834	0.000129	AT5G06150
Aa_G100830	-2.12705	0.000604	AT1G58120
Aa_G64570	-2.12291	0.000153	AT1G74710
Aa_G543470	-2.12204	0.0198	AT2G16440
Aa_G552210	-2.12027	0.00893	AT5G22920
Aa_G244330	-2.11694	0.0123	AT5G07110
Aa_G186240	-2.11488	6.2e-06	AT1G64360
Aa_G417310	-2.1134	8.8e-11	AT4G23730
Aa_G536610	-2.11227	2.01e-05	AT1G66350
Aa_G134610	-2.11034	2.78e-07	AT1G03820
Aa_G348070	-2.10904	0.00472	AT1G29230
Aa_G258610	-2.10686	0.000744	AT3G07930
Aa_G104800	-2.10546	0.00331	AT5G23370
Aa_G11750	-2.10525	0.0459	AT2G36500
Aa_G216120	-2.10313	3.46e-11	AT3G11490
Aa_G372920	-2.10229	0.0164	AT5G42070
Aa_G639160	-2.10203	5.09e-24	AT3G52500
Aa_G31670	-2.10198	2.82e-15	AT5G58000
Aa_G414370	-2.10099	2.52e-08	AT1G31335
Aa_G336740	-2.10035	3.46e-07	AT3G63170
Aa_G434760	-2.09939	1.43e-10	AT1G31490
Aa_G409780	-2.09852	0.000747	AT3G25717
Aa_G589100	-2.09672	7.3e-08	AT2G31110
Aa_G514020	-2.09583	0.002
Aa_G417800	-2.09441	4.88e-09	AT5G38300
Aa_G410790	-2.09279	0.0425
Aa_G603850	-2.09041	1.47e-26	AT5G26667
Aa_G592040	-2.08812	0.00272	AT4G33550
Aa_G189590	-2.08095	1.02e-05	AT1G70260
Aa_G627440	-2.07607	1.77e-10	AT2G20680
Aa_G432960	-2.07586	1.18e-07	AT5G54510
Aa_G123770	-2.07544	0.000381	AT5G44680
Aa_G557000	-2.06856	5.93e-09	AT4G34760
Aa_G6530	-2.06801	2.8e-13	AT1G02640
Aa_G6600	-2.068	3.17e-10	AT1G02730
Aa_G265910	-2.06751	0.000837	AT3G54000
Aa_G179450	-2.06469	5.07e-16	AT4G36360
Aa_G317830	-2.06442	7.92e-08	AT4G28660
Aa_G344060	-2.06397	2.98e-11	AT1G71880
Aa_G266460	-2.05898	0.000682	AT1G20020
Aa_G167730	-2.05779	0.0291	AT3G62410
Aa_G764520	-2.0559	3.57e-06	AT4G15140
Aa_G79740	-2.05379	0.0106
Aa_G250680	-2.05277	4.53e-13	AT3G20570
Aa_G455330	-2.0527	7.9e-12
Aa_G40150	-2.0495	0.0396	AT3G12685
Aa_G235690	-2.04931	0.00026	AT2G18193
Aa_G206680	-2.04872	1.11e-16	AT4G13930
Aa_G266410	-2.04747	0.0138	AT1G20070
Aa_G215340	-2.04425	0.00575	AT5G44210
Aa_G194650	-2.04407	0.000209	AT2G20650
Aa_G373660	-2.04182	0.0036	AT2G25200
Aa_G500860	-2.04152	0.0417	AT3G08620
Aa_G374910	-2.04082	0.0357	AT4G39510
Aa_G87870	-2.0389	2.2e-13	AT1G76100
Aa_G755620	-2.03724	0.013	AT3G55660
Aa_G39990	-2.03457	2.31e-05	AT3G12870
Aa_G558800	-2.0341	7.77e-11	AT4G10630
Aa_G180810	-2.03234	3.36e-12	AT5G66920
Aa_G165820	-2.02559	8.72e-06	AT5G67230
Aa_G158110	-2.02542	1.64e-14	AT5G16590
Aa_G670970	-2.02471	1.51e-05	AT4G14440
Aa_G304030	-2.02445	8.45e-05	AT5G04890
Aa_G304000	-2.02248	1.22e-12	AT2G26640
Aa_G24060	-2.02035	2.78e-05	AT3G09032
Aa_G1117480	-2.01865	0.000161
Aa_G253980	-2.01865	0.000161	AT5G38410
Aa_G438140	-2.01771	7.67e-14	AT3G03780
Aa_G176620	-2.01728	1.08e-06	AT5G45700
Aa_G568100	-2.01728	0.00105	AT1G52230
Aa_G442070	-2.01569	0.0287	AT5G55220
Aa_G22780	-2.01235	0.00687	AT1G06475
Aa_G33830	-2.0097	7.58e-13
Aa_G353340	-2.00879	1.43e-14	AT5G05160
Aa_G178940	-2.00765	6.56e-24	AT3G23750
Aa_G299920	-2.00667	0.022	AT4G00360
Aa_G448800	-2.00306	2.38e-11	AT5G61340
Aa_G49590	-2.00199	0.0224	AT3G45140
Aa_G140710	-2.00137	0.00331	AT5G04200
Aa_G411720	-1.99885	1.9e-07	AT3G54560
Aa_G79730	-1.99584	0.0184	AT4G13770
Aa_G375660	-1.99576	0.00644	AT5G42240
Aa_G800570	-1.99513	0.000332	AT3G20450
Aa_G424060	-1.99366	6.71e-20	AT3G15540
Aa_G189140	-1.99142	0.0026	AT4G03050
Aa_G11850	-1.99082	0.000228	AT2G23690
Aa_G179460	-1.99074	3.3e-10	AT4G36380
Aa_G329120	-1.98863	0.0205
Aa_G262320	-1.98796	3.23e-19	AT3G59010
Aa_G564970	-1.98632	8.48e-12	AT5G07220
Aa_G6850	-1.98612	1.79e-12	AT1G02900
Aa_G403510	-1.98592	0.0461	AT3G09490
Aa_G127520	-1.98528	1.67e-15	AT1G42960
Aa_G70380	-1.98429	3.06e-15	AT5G17920
Aa_G478110	-1.98379	0.0191	AT5G19730
Aa_G126260	-1.98238	2.27e-05
Aa_G142210	-1.98228	0.00111	AT2G34300
Aa_G332670	-1.98194	2.39e-15	AT2G46630
Aa_G2410	-1.98121	0.000611	AT3G62060
Aa_G14320	-1.97757	6.43e-05	AT3G53235
Aa_G45430	-1.97713	0.000239	AT5G24420
Aa_G571560	-1.97682	1.42e-06	AT5G55830
Aa_G1087120	-1.9746	0.000439
Aa_G350900	-1.9746	0.000439
Aa_G668320	-1.974	1.81e-11	AT3G52900
Aa_G160480	-1.97205	7.74e-12	AT5G46530
Aa_G283780	-1.97184	2.87e-06
Aa_G241440	-1.96919	1.28e-20	AT4G31590
Aa_G613750	-1.96698	4.33e-25	AT1G27970
Aa_G25550	-1.96693	0.0232	AT3G26740
Aa_G561550	-1.96453	1.91e-18	AT4G37650
Aa_G156480	-1.96299	1.52e-08
Aa_G196690	-1.96231	3.78e-07
Aa_G371010	-1.96222	6.66e-26	AT4G22120
Aa_G194540	-1.96188	3.79e-10	AT2G07690
Aa_G671580	-1.96144	3.52e-11	AT1G17170
Aa_G640070	-1.9607	2.43e-08	AT2G01610
Aa_G218190	-1.95723	0.000443
Aa_G16200	-1.95477	4.54e-15	AT2G45470
Aa_G316620	-1.95359	1.01e-08
Aa_G149560	-1.95308	4.32e-13	AT5G45280
Aa_G108310	-1.94999	7.9e-07
Aa_G277030	-1.94987	6.19e-07	AT3G54260
Aa_G152600	-1.94967	0.00215
Aa_G168060	-1.94876	3.06e-12	AT5G57070
Aa_G609030	-1.9487	3.13e-10	AT3G62660
Aa_G495040	-1.94767	2.48e-09	AT4G11320
Aa_G207600	-1.94715	6.79e-11	AT3G45610
Aa_G40060	-1.94646	1.93e-08	AT3G12780
Aa_G991200	-1.94565	0.0174
Aa_G258100	-1.94525	0.00226	AT5G14450
Aa_G406300	-1.9445	0.0184	AT5G62960
Aa_G440100	-1.94411	1.18e-09	AT2G33570
Aa_G99050	-1.94409	1.22e-13	AT3G55260
Aa_G178540	-1.94153	1.08e-05	AT3G51740
Aa_G95400	-1.94003	7.43e-08	AT1G63120
Aa_G116880	-1.93894	5.01e-07	AT5G11540
Aa_G579810	-1.93764	0.00118	AT1G26760
Aa_G194830	-1.9376	0.0272	AT2G20480
Aa_G507510	-1.93753	0.0071	AT4G16050
Aa_G189230	-1.93698	2.36e-07	AT4G03100
Aa_G486240	-1.93286	2.21e-16	AT4G39980
Aa_G144150	-1.93213	4.71e-26	AT2G40890
Aa_G538650	-1.92967	1.16e-11	AT1G30120
Aa_G241210	-1.92731	1.48e-14	AT2G47500
Aa_G621820	-1.92718	2.83e-05	AT5G14610
Aa_G78140	-1.92545	9.54e-16	AT4G19120
Aa_G170090	-1.92288	0.000243	AT5G03510
Aa_G290700	-1.92161	0.0105	AT1G01190
Aa_G63770	-1.9206	0.000457	AT1G67035
Aa_G136880	-1.9196	1.32e-09
Aa_G268270	-1.91553	3.1e-10	AT5G64030
Aa_G642620	-1.91436	0.0433	AT5G20270
Aa_G174120	-1.90522	1.78e-08	AT3G07800
Aa_G367850	-1.90475	0.00639	AT4G14040
Aa_G45300	-1.90419	4.06e-06	AT5G24570
Aa_G349400	-1.89895	6.66e-26	AT3G59970
Aa_G71760	-1.89843	1.28e-15
Aa_G113010	-1.89775	0.000135
Aa_G621030	-1.89635	0.00507	AT5G62720
Aa_G248950	-1.89579	2.5e-07
Aa_G153550	-1.89341	3.17e-05	AT3G52630
Aa_G542800	-1.89146	1.23e-08	AT2G38360
Aa_G170520	-1.89032	0.026	AT5G05340
Aa_G139460	-1.88935	1.09e-15	AT4G36990
Aa_G98740	-1.88882	4.96e-12	AT5G45100
Aa_G152760	-1.88853	1.46e-08	AT5G09870
Aa_G436670	-1.88743	7.5e-12	AT1G20340
Aa_G98840	-1.88731	2.01e-05	AT1G74100
Aa_G74870	-1.8857	6.69e-09	AT4G31840
Aa_G184290	-1.8817	2.9e-11	AT1G48660
Aa_G112800	-1.87825	0.00367	AT1G07700
Aa_G318550	-1.87692	0.0358	AT1G10360
Aa_G198900	-1.87396	0.00355	AT3G22300
Aa_G33840	-1.87325	0.0219
Aa_G431200	-1.87322	9.22e-07
Aa_G657760	-1.87119	1.61e-05	AT1G29820
Aa_G894250	-1.87119	0.0238
Aa_G720010	-1.87087	6.39e-08	AT5G06870
Aa_G93780	-1.86973	0.000492	AT5G58480
Aa_G100060	-1.86916	7.18e-14	AT3G52750
Aa_G420120	-1.86869	4.34e-10	AT5G01320
Aa_G1007700	-1.86813	0.00508
Aa_G151080	-1.86572	0.0202	AT4G08210
Aa_G271810	-1.86469	0.0113	AT5G01910
Aa_G135550	-1.86385	2.86e-15	AT1G64200
Aa_G385720	-1.86158	0.00369	AT1G80160
Aa_G134140	-1.86137	3.47e-14	AT5G53370
Aa_G312590	-1.86132	0.00178	AT2G23800
Aa_G87970	-1.85999	4.21e-10	AT3G51930
Aa_G426800	-1.85869	3.1e-07	AT3G44720
Aa_G75210	-1.85742	5.71e-07	AT5G63450
Aa_G95970	-1.85585	1.25e-08	AT1G49320
Aa_G253200	-1.85567	7.76e-10	AT5G56120
Aa_G252350	-1.85395	3.35e-14	AT2G44740
Aa_G251070	-1.85219	6.01e-07	AT5G27330
Aa_G786710	-1.85086	0.00828	AT1G69530
Aa_G133350	-1.84914	1.46e-12	AT3G20670
Aa_G422270	-1.841	0.00029	AT2G20362
Aa_G138040	-1.84032	4.76e-11	AT4G38660
Aa_G137780	-1.8384	0.000507	AT4G38970
Aa_G13710	-1.83214	1.56e-15	AT5G62580
Aa_G641110	-1.82665	1.49e-06	AT2G24270
Aa_G424450	-1.82457	1.37e-17	AT3G45850
Aa_G715630	-1.82452	0.000168	AT1G11580
Aa_G25630	-1.82224	5.62e-05	AT3G26650
Aa_G424610	-1.82091	2.84e-09	AT3G27270
Aa_G513970	-1.81783	1.01e-05	AT1G47410
Aa_G350120	-1.81782	1.37e-14	AT5G37600
Aa_G253740	-1.81605	0.00258
Aa_G281110	-1.81398	1.44e-18	AT1G24170
Aa_G47340	-1.81334	1.03e-08	AT3G06650
Aa_G9070	-1.81304	1.34e-10	AT5G21482
Aa_G367680	-1.81182	0.000202
Aa_G552340	-1.80893	3.8e-21	AT2G30490
Aa_G163660	-1.80816	0.00974	AT3G63095
Aa_G174710	-1.80749	0.00513	AT3G07320
Aa_G550370	-1.80626	2.18e-06	AT5G25490
Aa_G503100	-1.8059	5.5e-07	AT4G34610
Aa_G23470	-1.80587	0.000985	AT5G65925
Aa_G368390	-1.80537	0.00437	AT1G08350
Aa_G245510	-1.8039	0.0013
Aa_G84860	-1.80359	0.000148	AT4G34920
Aa_G233090	-1.79864	0.00302	AT5G12050
Aa_G192180	-1.79851	1.97e-24	AT1G19170
Aa_G181160	-1.79826	0.00583	AT5G19680
Aa_G179520	-1.79805	8.63e-17	AT4G36430
Aa_G161430	-1.79803	0.00336	AT2G22500
Aa_G151750	-1.79779	1.3e-08	AT1G08280
Aa_G223370	-1.79676	1.66e-08	AT3G16180
Aa_G514470	-1.79409	0.000282	AT3G29575
Aa_G637270	-1.79325	2.37e-10	AT5G23400
Aa_G577370	-1.79162	2e-07	AT4G02290
Aa_G63370	-1.78843	0.0132	AT5G47635
Aa_G44670	-1.78739	0.0141	AT4G28410
Aa_G274760	-1.78634	1.58e-20	AT1G62990
Aa_G576730	-1.78491	0.00618	AT2G37610
Aa_G524880	-1.78452	3.44e-10	AT5G46340
Aa_G206690	-1.78256	1.19e-16
Aa_G66440	-1.78087	0.00217
Aa_G356240	-1.7804	0.00397
Aa_G302460	-1.77701	0.00256	AT1G32080
Aa_G66280	-1.77665	0.0446	AT2G38250
Aa_G405240	-1.77267	7.09e-09	AT2G15440
Aa_G427080	-1.77262	1.46e-10
Aa_G427140	-1.77262	1.46e-10
Aa_G356470	-1.77254	9.82e-10	AT5G10160
Aa_G148840	-1.77218	3.72e-10	AT1G20510
Aa_G143500	-1.77034	8.98e-06	AT1G64760
Aa_G75520	-1.77006	0.000644	AT3G05320
Aa_G258380	-1.76834	4.24e-10	AT4G33640
Aa_G242040	-1.76699	4.37e-09	AT3G15990
Aa_G650020	-1.76616	0.023	AT5G45800
Aa_G518570	-1.76531	0.000864
Aa_G163910	-1.76518	5.02e-10	AT4G30996
Aa_G53030	-1.76474	1.37e-05	AT3G49940
Aa_G17190	-1.76345	6.94e-07	AT2G45790
Aa_G46660	-1.76269	5.76e-25	AT4G01850
Aa_G46800	-1.76244	6.09e-07	AT4G01680
Aa_G604580	-1.76024	0.000148	AT5G42200
Aa_G50040	-1.75966	2.72e-14	AT3G06550
Aa_G11520	-1.75871	0.00414
Aa_G551800	-1.75601	0.0227	AT5G38060
Aa_G10070	-1.75421	0.0102	AT2G21210
Aa_G635210	-1.75388	0.0112	AT3G28850
Aa_G283690	-1.75331	6.22e-18	AT1G74420
Aa_G6380	-1.75323	0.000598	AT1G02450
Aa_G42360	-1.75211	2.41e-07
Aa_G603610	-1.74695	4.23e-10	AT1G53290
Aa_G739680	-1.74457	6.5e-12	AT1G62380
Aa_G596290	-1.74294	5.21e-07	AT1G25530
Aa_G308750	-1.74275	8.07e-13	AT5G52920
Aa_G208730	-1.74239	3.98e-05	AT2G33330
Aa_G700810	-1.74223	0.0188	AT2G32230
Aa_G676720	-1.74173	2.77e-08	AT1G14180
Aa_G212780	-1.73516	0.000759	AT3G53010
Aa_G692590	-1.73495	0.000105	AT4G23790
Aa_G434320	-1.73486	0.0156	AT3G50930
Aa_G545250	-1.73475	3.81e-05	AT1G68010
Aa_G293600	-1.73425	4.06e-10	AT1G80920
Aa_G239120	-1.7315	2.2e-19	AT1G79870
Aa_G236990	-1.73138	0.00107	AT5G15350
Aa_G341720	-1.73002	1.85e-06	AT1G73010
Aa_G165790	-1.72989	2.12e-08	AT5G67260
Aa_G10730	-1.72857	0.00148	AT1G12550
Aa_G402620	-1.728	0.0299	AT2G36650
Aa_G262530	-1.72793	3.36e-06
Aa_G111980	-1.72752	1.49e-05	AT3G02885
Aa_G110700	-1.72543	4.66e-17	AT1G48480
Aa_G22360	-1.72508	0.0475	AT1G06850
Aa_G807280	-1.72479	0.000444
Aa_G815830	-1.72479	0.000444
Aa_G845300	-1.72479	0.000444
Aa_G1950	-1.72475	0.0142	AT4G07740
Aa_G93900	-1.72433	0.000551	AT5G58580
Aa_G627890	-1.7236	0.0382	AT2G28630
Aa_G173220	-1.72225	0.0455	AT2G25770
Aa_G156070	-1.72174	0.0001	AT4G30270
Aa_G447440	-1.71974	0.00437	AT1G76952
Aa_G86080	-1.71934	0.00395	AT2G30920
Aa_G89550	-1.71861	0.000163	AT5G44040
Aa_G584930	-1.71709	0.00546	AT1G13180
Aa_G435120	-1.71629	7.63e-08
Aa_G61550	-1.71629	7.63e-08	AT5G61840
Aa_G281350	-1.71583	4.66e-10	AT2G34620
Aa_G480340	-1.71488	0.000929	AT2G03350
Aa_G435590	-1.713	2.77e-08	AT4G12910
Aa_G527550	-1.7127	0.0175	AT3G17300
Aa_G333240	-1.70994	7.89e-22	AT3G11090
Aa_G648160	-1.70727	1.45e-05	AT3G05910
Aa_G374430	-1.70532	8.13e-06	AT1G21440
Aa_G205930	-1.7052	1.24e-07	AT3G06020
Aa_G312040	-1.70422	0.00851	AT1G80450
Aa_G392530	-1.70374	2.59e-07	AT1G60790
Aa_G30800	-1.70302	1.42e-34	AT1G66150
Aa_G651390	-1.70272	0.0126
Aa_G311330	-1.70236	6.34e-10	AT2G37470
Aa_G306450	-1.70167	0.00419
Aa_G306460	-1.70167	0.00419
Aa_G342850	-1.7008	0.0245	AT3G18850
Aa_G17420	-1.7005	0.0163	AT1G60080
Aa_G150930	-1.69947	0.0424	AT2G37925
Aa_G486860	-1.69799	9.07e-17	AT3G29030
Aa_G266020	-1.6968	3.07e-14
Aa_G798900	-1.6963	8.6e-07	AT4G05010
Aa_G468390	-1.69616	3.78e-07	AT1G68430
Aa_G81340	-1.69529	8.28e-10	AT5G65683
Aa_G398870	-1.6948	0.00525
Aa_G621200	-1.69412	1.68e-09
Aa_G600260	-1.69374	1.83e-10	AT1G55670
Aa_G14280	-1.69136	1.06e-22	AT3G53260
Aa_G51590	-1.69104	1.64e-12	AT5G64310
Aa_G711810	-1.69084	3.83e-19	AT1G12090
Aa_G666150	-1.69065	4.07e-09	AT1G13250
Aa_G364290	-1.69025	0.000182	AT3G62820
Aa_G241450	-1.68637	0.000247	AT4G31600
Aa_G482350	-1.68605	1.38e-12	AT5G67070
Aa_G124010	-1.68467	1.69e-20	AT2G41300
Aa_G66710	-1.68405	1.19e-06	AT4G13370
Aa_G439450	-1.68398	3.54e-14	AT5G54770
Aa_G211000	-1.68271	0.00471
Aa_G58550	-1.682	0.00622	AT4G32980
Aa_G392500	-1.68019	2.64e-12	AT1G60810
Aa_G58500	-1.68001	3.36e-06	AT4G33010
Aa_G453050	-1.67892	3.29e-13	AT2G47160
Aa_G242220	-1.67738	0.003	AT4G00305
Aa_G376810	-1.67722	3.83e-07
Aa_G318540	-1.67674	6.94e-08	AT1G10370
Aa_G42350	-1.67667	0.0233	AT3G02580
Aa_G245590	-1.67455	0.00735	AT5G39350
Aa_G336780	-1.673	5.04e-08	AT3G63200
Aa_G763620	-1.67162	0.0479
Aa_G80410	-1.66961	0.0337	AT1G79180
Aa_G610350	-1.66897	1.93e-09
Aa_G355590	-1.66692	0.0391
Aa_G692600	-1.6668	0.000943	AT4G23800
Aa_G393140	-1.66649	0.00058
Aa_G578820	-1.66361	1.93e-05	AT5G54160
Aa_G596260	-1.66139	0.0439
Aa_G150500	-1.6589	0.0147	AT5G42720
Aa_G514770	-1.6587	3.69e-05	AT4G35840
Aa_G426620	-1.65713	0.047	AT2G18650
Aa_G119000	-1.65662	7.05e-05	AT1G18590
Aa_G513060	-1.65615	0.00304
Aa_G109750	-1.65546	3.66e-08	AT3G50410
Aa_G274060	-1.65106	0.00331	AT1G24100
Aa_G444270	-1.64974	0.0198	AT5G21120
Aa_G636620	-1.64446	0.019	AT5G53020
Aa_G4680	-1.64227	1.4e-06	AT3G04980
Aa_G67760	-1.64216	1.91e-20	AT4G00900
Aa_G289700	-1.64209	1.28e-15	AT2G45290
Aa_G288770	-1.64144	5.37e-06	AT1G44575
Aa_G2140	-1.64075	5.73e-13	AT3G61820
Aa_G44940	-1.63957	0.0109
Aa_G144080	-1.63527	0.0122	AT2G40610
Aa_G261360	-1.6352	0.0168	AT5G05810
Aa_G237610	-1.63433	1.2e-12	AT3G14067
Aa_G211800	-1.63417	1.41e-16	AT1G01050
Aa_G113910	-1.63151	0.000192	AT5G66170
Aa_G59820	-1.63079	0.018	AT4G24175
Aa_G109360	-1.62651	0.0154	AT1G32450
Aa_G617600	-1.6257	0.00245	AT1G26590
Aa_G334130	-1.62538	0.000162	AT1G20840
Aa_G213370	-1.62404	1.27e-08	AT4G21860
Aa_G712090	-1.61915	0.0259
Aa_G487050	-1.61898	4.95e-06	AT4G38160
Aa_G238660	-1.61813	4.89e-15	AT3G57070
Aa_G518450	-1.61747	7.89e-07	AT2G40460
Aa_G81480	-1.61633	0.0139	AT5G65530
Aa_G387860	-1.61588	0.000224	AT1G65710
Aa_G171320	-1.61354	4.44e-07	AT1G10030
Aa_G257830	-1.61254	2.58e-06	AT2G32720
Aa_G430680	-1.61095	2.02e-08	AT1G28340
Aa_G318030	-1.6106	0.000899	AT4G21445
Aa_G63460	-1.60944	0.000172	AT5G47730
Aa_G225250	-1.60917	0.000699
Aa_G944310	-1.6081	5.67e-05
Aa_G165630	-1.6078	0.00104	AT5G60870
Aa_G567410	-1.6071	2.54e-09	AT1G56720
Aa_G80720	-1.60694	9.8e-09	AT1G08800
Aa_G135000	-1.60545	0.0206	AT1G03390
Aa_G156860	-1.6042	9.19e-06	AT1G67750
Aa_G389860	-1.6034	0.000344	AT1G30370
Aa_G162190	-1.60321	0.00033	AT5G16940
Aa_G18400	-1.603	0.023	AT4G28310
Aa_G56310	-1.59926	4.29e-19	AT3G14310
Aa_G346180	-1.5984	2.62e-17	AT4G15093
Aa_G260670	-1.59555	2.16e-15	AT5G02750
Aa_G435140	-1.59224	3.94e-13	AT5G61810
Aa_G274770	-1.59159	4.37e-12	AT1G63000
Aa_G27700	-1.59053	0.047	AT1G44414
Aa_G65470	-1.59032	0.0111	AT1G16410
Aa_G213250	-1.584	2.87e-05	AT3G18420
Aa_G376670	-1.58364	6.36e-08	AT4G33270
Aa_G781680	-1.58304	0.0145
Aa_G447060	-1.58272	3.04e-05
Aa_G81640	-1.58216	2.14e-08	AT2G16060
Aa_G299700	-1.5813	1.27e-06	AT4G19450
Aa_G191980	-1.57977	0.047	AT3G44940
Aa_G54110	-1.57976	6.11e-12	AT5G01370
Aa_G287830	-1.57972	1.1e-10	AT1G38131
Aa_G577360	-1.57952	0.0153
Aa_G656110	-1.57794	5.04e-16	AT1G75780
Aa_G159770	-1.5771	0.000334	AT2G36880
Aa_G280910	-1.57642	5.53e-22	AT2G01950
Aa_G233690	-1.57574	1.54e-13	AT3G15850
Aa_G145310	-1.57468	0.0245
Aa_G462020	-1.5732	2.35e-13	AT3G55430
Aa_G265730	-1.57151	0.00181	AT1G79650
Aa_G199350	-1.57146	4e-09	AT1G72470
Aa_G76940	-1.57053	0.0229	AT3G25100
Aa_G226610	-1.57048	0.00639
Aa_G49860	-1.56925	5.33e-05	AT3G06470
Aa_G34520	-1.56762	7.19e-12	AT3G09820
Aa_G518410	-1.56403	2.58e-17	AT2G40480
Aa_G319560	-1.56238	0.000767	AT1G71400
Aa_G56210	-1.56139	0.0467	AT3G14410
Aa_G394360	-1.56118	0.0419	AT1G15060
Aa_G394370	-1.56118	0.0419	AT1G15050
Aa_G418350	-1.55918	4.24e-10	AT2G23120
Aa_G298920	-1.55872	1.72e-06	AT1G12020
Aa_G148400	-1.55864	7.18e-08	AT4G19590
Aa_G515870	-1.5574	0.00266	AT3G50770
Aa_G18830	-1.55721	0.000577	AT5G02090
Aa_G438570	-1.55461	0.00721	AT1G47278
Aa_G195500	-1.55359	0.00181	AT2G22900
Aa_G115370	-1.55295	1.04e-10	AT2G40200
Aa_G71630	-1.5524	0.000182	AT3G02180
Aa_G125960	-1.55168	8.33e-09	AT5G50370
Aa_G417300	-1.55074	2.87e-19	AT4G23740
Aa_G456240	-1.55024	0.0191	AT4G10560
Aa_G103400	-1.54773	0.00131	AT3G60220
Aa_G90170	-1.54725	2.63e-13	AT5G47870
Aa_G85300	-1.54647	0.0037	AT5G02420
Aa_G219090	-1.54608	6.87e-06	AT1G05370
Aa_G499180	-1.54545	1.83e-05
Aa_G314210	-1.54442	0.000261	AT1G77670
Aa_G249070	-1.5438	1.48e-09	AT5G52060
Aa_G207030	-1.54328	1.15e-13	AT3G25860
Aa_G160120	-1.54299	3.93e-05
Aa_G328810	-1.54129	9.63e-06	AT4G33490
Aa_G166520	-1.54041	1.83e-11	AT2G20260
Aa_G269280	-1.53796	0.0234	AT3G05800
Aa_G70090	-1.53652	4.66e-06	AT2G16850
Aa_G41830	-1.53554	1.27e-11	AT4G05180
Aa_G714830	-1.53503	0.00766	AT1G65230
Aa_G85830	-1.53429	3.51e-07	AT5G17990
Aa_G85620	-1.53399	9.43e-12	AT2G30010
Aa_G202220	-1.53304	5.53e-16	AT2G28080
Aa_G100840	-1.53295	9.34e-06
Aa_G210110	-1.53261	8.2e-07	AT2G42300
Aa_G195770	-1.53175	0.000598	AT4G29590
Aa_G460000	-1.52721	0.000632	AT5G39890
Aa_G111030	-1.52688	1.23e-13	AT1G76550
Aa_G150170	-1.52592	1.17e-12
Aa_G549480	-1.52522	0.00598	AT3G18210
Aa_G92550	-1.52474	1.62e-12	AT1G49890
Aa_G107710	-1.52464	5.44e-10	AT3G17210
Aa_G609180	-1.5246	0.000136	AT1G68238
Aa_G95130	-1.5234	4.9e-10	AT4G37800
Aa_G600790	-1.5221	0.0122	AT3G54600
Aa_G401570	-1.52114	0.0458	AT2G43100
Aa_G620780	-1.51967	1.75e-09	AT5G61240
Aa_G468660	-1.51935	4.86e-10	AT1G31070
Aa_G234060	-1.51895	0.00956	AT4G26950
Aa_G441080	-1.51838	0.000881
Aa_G53820	-1.51806	1.13e-11	AT5G01620
Aa_G106550	-1.51726	1.4e-34	AT5G17770
Aa_G253030	-1.51615	8.31e-07	AT2G23340
Aa_G748010	-1.51615	8.31e-07	AT4G36900
Aa_G137980	-1.51536	3.96e-17	AT4G38740
Aa_G164530	-1.51535	4.38e-13
Aa_G180990	-1.51535	4.38e-13
Aa_G220660	-1.51268	1.84e-17	AT1G05850
Aa_G20980	-1.51235	0.022	AT5G64690
Aa_G179060	-1.51206	1.81e-44	AT3G23820
Aa_G430390	-1.509	1.97e-14	AT3G21200
Aa_G96240	-1.5077	0.0169	AT4G17280
Aa_G176430	-1.50648	0.0256	AT4G18240
Aa_G188860	-1.50581	7.18e-08	AT4G02770
Aa_G412600	-1.50571	0.00245	AT2G39310
Aa_G374880	-1.50389	0.000758	AT4G39540
Aa_G206870	-1.50294	5.34e-07
Aa_G84570	-1.50134	3.32e-11	AT5G11230
Aa_G440800	-1.50122	9.55e-22	AT2G20810
Aa_G230720	-1.4987	0.000176
Aa_G199940	-1.49868	4.45e-07	AT2G42800
Aa_G607640	-1.4986	4.39e-09	AT5G57410
Aa_G510100	-1.49723	0.0125	AT1G54540
Aa_G116270	-1.49698	1.06e-10	AT2G05990
Aa_G368360	-1.49662	5.85e-11	AT1G08380
Aa_G124230	-1.49107	0.0385	AT5G50890
Aa_G91740	-1.49037	5.03e-12	AT2G22230
Aa_G61200	-1.48998	3.72e-12	AT4G09160
Aa_G611180	-1.48972	2.63e-16
Aa_G49390	-1.48837	7.76e-19	AT4G16480
Aa_G647670	-1.48766	0.00964
Aa_G1089430	-1.48766	0.00957
Aa_G337170	-1.48603	8.15e-05	AT5G03870
Aa_G78040	-1.48492	0.00542	AT4G19045
Aa_G139270	-1.48484	9.86e-07	AT4G16141
Aa_G476760	-1.4841	0.0312	AT5G47050
Aa_G552750	-1.48314	8.95e-10	AT5G25530
Aa_G233780	-1.48219	3.56e-09	AT3G15940
Aa_G5290	-1.4818	0.021	AT3G12110
Aa_G723080	-1.48173	0.00776
Aa_G5640	-1.48067	1.11e-07	AT3G11780
Aa_G5650	-1.48067	1.11e-07	AT3G11773
Aa_G314720	-1.48062	1.52e-14	AT2G21300
Aa_G213410	-1.47612	9.04e-07	AT4G21890
Aa_G418470	-1.47586	0.00703	AT4G15010
Aa_G150820	-1.47566	5.6e-07	AT2G38010
Aa_G375080	-1.47299	5.55e-18
Aa_G158240	-1.47258	0.00176	AT2G28500
Aa_G510860	-1.47258	0.029	AT1G69970
Aa_G268220	-1.47168	8.73e-06	AT5G63980
Aa_G215840	-1.47131	2.34e-08	AT5G11950
Aa_G258430	-1.46869	0.00522
Aa_G245570	-1.46795	7.37e-09	AT5G39380
Aa_G238240	-1.46226	0.000512	AT4G34700
Aa_G502970	-1.46065	5.94e-05	AT2G28250
Aa_G299690	-1.46045	0.0286	AT4G19460
Aa_G130680	-1.45926	0.000547	AT1G27950
Aa_G380140	-1.4582	1.26e-07	AT3G25030
Aa_G124430	-1.45253	0.0061	AT4G23885
Aa_G124500	-1.45248	4.53e-13	AT4G23820
Aa_G125460	-1.45201	5.5e-10	AT2G43290
Aa_G208400	-1.45188	0.000327	AT3G45010
Aa_G320940	-1.45168	0.0425	AT5G63090
Aa_G140300	-1.4513	4.33e-10	AT3G14790
Aa_G5480	-1.45086	0.0159	AT3G11945
Aa_G19290	-1.45039	0.0167	AT1G09000
Aa_G105470	-1.44956	0.00556	AT2G12462
Aa_G461160	-1.44937	6.09e-13	AT3G57400
Aa_G344320	-1.44894	0.00132	AT5G58360
Aa_G540760	-1.44857	6.06e-12	AT4G36890
Aa_G471360	-1.4468	2.08e-08	AT3G15480
Aa_G309620	-1.44476	8.39e-06	AT5G17170
Aa_G267910	-1.44393	1.23e-13	AT3G03250
Aa_G319590	-1.44306	0.0426
Aa_G273420	-1.44293	2.25e-11	AT4G30810
Aa_G370860	-1.44266	0.00164
Aa_G267300	-1.44219	2.93e-08	AT5G25265
Aa_G409710	-1.43898	9.56e-06	AT3G25780
Aa_G123720	-1.43866	1.21e-05	AT5G44730
Aa_G19960	-1.43787	0.0105	AT4G22910
Aa_G34260	-1.43778	3.27e-14	AT3G27960
Aa_G181170	-1.4364	0.000945	AT5G19670
Aa_G195530	-1.43591	0.000569	AT3G11230
Aa_G312100	-1.43565	7.36e-06	AT1G80380
Aa_G153260	-1.43529	2.04e-05	AT4G37540
Aa_G309970	-1.43428	0.0111	AT2G24490
Aa_G208950	-1.4336	0.000822
Aa_G253450	-1.43293	1.51e-06	AT1G56700
Aa_G118540	-1.43239	0.000105	AT1G13670
Aa_G427130	-1.43185	0.00613
Aa_G14050	-1.43154	3.83e-11	AT3G53420
Aa_G359450	-1.43114	4.77e-06	AT2G31200
Aa_G114800	-1.43069	2.48e-21	AT3G57610
Aa_G3260	-1.43017	7.76e-10	AT4G09650
Aa_G730800	-1.4298	5.63e-07	AT1G78320
Aa_G302490	-1.42955	7.32e-06	AT1G32060
Aa_G375840	-1.42882	0.0158	AT1G07720
Aa_G328800	-1.42876	0.000143	AT4G33495
Aa_G114310	-1.4262	0.000361	AT3G58850
Aa_G17650	-1.42492	0.0279
Aa_G669290	-1.42172	0.0219	AT1G52400
Aa_G292910	-1.4195	0.00639	AT5G50720
Aa_G51360	-1.41886	5.8e-11
Aa_G468260	-1.41859	0.0263	AT4G16120
Aa_G618320	-1.41822	8.7e-19	AT4G26690
Aa_G587380	-1.41648	4.07e-05	AT1G26100
Aa_G97650	-1.41631	0.00254	AT4G08950
Aa_G245250	-1.41595	8.15e-07	AT4G20430
Aa_G19240	-1.41575	1.71e-05	AT1G09070
Aa_G325150	-1.41475	0.0202	AT1G01250
Aa_G26540	-1.41357	2.01e-06	AT1G12900
Aa_G367250	-1.41152	0.0426	AT1G23080
Aa_G158470	-1.40988	1.84e-11	AT5G11340
Aa_G603620	-1.40945	2.14e-08	AT1G53300
Aa_G91720	-1.40935	3.11e-18	AT2G22250
Aa_G544290	-1.40931	1.17e-13	AT1G19670
Aa_G399640	-1.40905	1.1e-10	AT3G21770
Aa_G268280	-1.40751	8.04e-10	AT5G64040
Aa_G300860	-1.40688	0.00279	AT1G33480
Aa_G501470	-1.40559	1.15e-11	AT1G53240
Aa_G47770	-1.4049	2.04e-12	AT3G06350
Aa_G373900	-1.40441	0.00897	AT3G13275
Aa_G74240	-1.4041	1.32e-09	AT1G53500
Aa_G54590	-1.40352	1.95e-06	AT5G54400
Aa_G44040	-1.40235	0.00927
Aa_G81490	-1.40211	0.0187	AT5G65520
Aa_G220210	-1.40188	3.75e-08	AT5G45750
Aa_G280090	-1.40126	0.00963	AT3G45310
Aa_G239000	-1.40024	2.21e-07	AT1G79970
Aa_G594390	-1.40018	2e-11	AT2G26900
Aa_G174460	-1.39972	6.79e-10	AT3G07540
Aa_G267690	-1.39951	1.16e-05	AT5G11810
Aa_G6830	-1.39779	3.24e-06	AT1G02880
Aa_G241220	-1.39665	3.9e-23	AT2G47510
Aa_G505910	-1.39646	0.00246
Aa_G332690	-1.3958	0.00194	AT2G46650
Aa_G447560	-1.39457	4.05e-11	AT5G22460
Aa_G440510	-1.39242	3.97e-08	AT4G32800
Aa_G570530	-1.39213	6.57e-11	AT4G34215
Aa_G15950	-1.39176	0.00011	AT2G45680
Aa_G205210	-1.39106	0.00813	AT5G52320
Aa_G53610	-1.39051	6.11e-12	AT3G17390
Aa_G4410	-1.39049	0.00981	AT3G04720
Aa_G451660	-1.38869	2.26e-07	AT3G01670
Aa_G250260	-1.38844	7.42e-15	AT3G02880
Aa_G32030	-1.38703	0.0217	AT3G15650
Aa_G442620	-1.38602	2.73e-06	AT1G08560
Aa_G570240	-1.38459	0.0319	AT5G05260
Aa_G90330	-1.38421	1.06e-09	AT5G28910
Aa_G606850	-1.38419	0.000565	AT5G61420
Aa_G20410	-1.38314	6.76e-09
Aa_G463000	-1.38233	0.00144	AT1G31800
Aa_G572740	-1.3816	0.0283	AT1G11120
Aa_G24540	-1.38119	1.44e-09
Aa_G368910	-1.37988	1.41e-31	AT1G35160
Aa_G256220	-1.37984	9.34e-05	AT1G54780
Aa_G432970	-1.37893	0.00569	AT5G54500
Aa_G206390	-1.37831	8.93e-13	AT5G46290
Aa_G752880	-1.37626	4.21e-06
Aa_G93800	-1.37576	5.17e-06	AT5G58500
Aa_G129270	-1.37495	0.0033	AT1G77420
Aa_G52570	-1.37242	3.06e-15	AT3G01810
Aa_G395410	-1.37165	5.07e-05	AT2G14750
Aa_G340150	-1.37107	1.3e-05
Aa_G409550	-1.36919	5.97e-11
Aa_G492520	-1.36691	1.29e-14	AT5G42980
Aa_G516260	-1.36557	2.44e-08	AT5G54240
Aa_G374380	-1.36496	0.0342	AT1G21500
Aa_G413560	-1.36423	1.18e-08	AT3G22890
Aa_G420730	-1.36275	2.8e-32	AT5G06700
Aa_G266710	-1.36231	0.000713	AT5G40570
Aa_G9080	-1.3616	0.0105	AT5G21430
Aa_G105200	-1.35947	0.0189	AT2G14045
Aa_G421080	-1.35923	0.0106	AT5G15600
Aa_G177340	-1.3587	0.0246	AT1G61255
Aa_G67120	-1.35645	0.0318
Aa_G99360	-1.3563	1.11e-09	AT3G46540
Aa_G302010	-1.35568	0.000527	AT3G08030
Aa_G163200	-1.35512	5.62e-07	AT3G06035
Aa_G174550	-1.35488	3.85e-10	AT3G07480
Aa_G66620	-1.35449	1.33e-07	AT4G13430
Aa_G102820	-1.35394	3.37e-06	AT3G11700
Aa_G200020	-1.35237	2.41e-06	AT2G42880
Aa_G293640	-1.35233	5.11e-13	AT1G79720
Aa_G114900	-1.35098	0.00477	AT3G57500
Aa_G182080	-1.34979	0.00142
Aa_G136790	-1.34934	0.000254	AT3G10940
Aa_G287480	-1.34898	1.3e-06	AT4G18030
Aa_G378660	-1.34791	0.000113	AT1G55840
Aa_G386990	-1.34769	1.05e-05	AT3G55800
Aa_G304530	-1.34764	3.54e-07	AT4G29070
Aa_G567790	-1.34653	0.0341	AT1G73790
Aa_G495790	-1.34653	1.2e-05	AT5G07460
Aa_G53590	-1.34632	1.09e-13	AT3G17420
Aa_G34550	-1.34505	1.31e-10	AT3G09800
Aa_G40590	-1.34387	1.71e-06	AT3G12260
Aa_G449640	-1.34267	1.42e-07	AT1G67480
Aa_G468080	-1.34067	9.43e-07	AT4G39050
Aa_G296040	-1.33855	1.4e-06	AT4G16780
Aa_G737720	-1.33754	3.26e-07	AT4G34230
Aa_G298700	-1.33631	1.54e-13	AT5G34850
Aa_G51470	-1.33529	0.000136	AT5G64400
Aa_G375060	-1.33468	4.96e-08	AT2G22795
Aa_G25590	-1.33275	5.94e-05
Aa_G623410	-1.33193	0.012	AT5G12300
Aa_G16030	-1.33137	2.82e-07	AT2G45590
Aa_G461880	-1.33119	3.31e-08	AT2G39560
Aa_G1420	-1.32879	1.22e-11	AT3G14920
Aa_G320870	-1.32629	0.00346	AT5G63140
Aa_G414390	-1.32521	0.000536	AT1G31350
Aa_G38280	-1.32449	4.53e-13	AT2G39900
Aa_G759390	-1.32438	0.0464
Aa_G477710	-1.32428	5.13e-12	AT1G04690
Aa_G32060	-1.32426	6.72e-12	AT3G15680
Aa_G97870	-1.3236	0.0466	AT5G23190
Aa_G396750	-1.32278	0.00224	AT1G53060
Aa_G433410	-1.322	1.34e-06	AT1G63100
Aa_G248860	-1.32049	1.35e-08	AT1G29980
Aa_G37690	-1.31884	2.61e-11	AT4G21280
Aa_G300560	-1.31738	1.27e-10	AT3G54400
Aa_G33790	-1.31727	3.49e-05	AT5G59840
Aa_G184310	-1.31687	0.0319
Aa_G619030	-1.31574	0.00274
Aa_G153270	-1.3156	0.00532	AT4G37520
Aa_G437760	-1.31537	0.00408	AT3G27400
Aa_G718080	-1.31384	7.05e-07	AT3G55350
Aa_G63450	-1.31298	0.00431	AT5G47720
Aa_G82150	-1.31191	3.83e-10	AT3G18280
Aa_G130800	-1.31098	2.19e-05	AT1G27770
Aa_G177840	-1.31039	5.83e-13	AT2G46820
Aa_G190550	-1.30828	0.0462	AT4G30845
Aa_G2950	-1.30709	8.59e-16	AT2G26730
Aa_G570520	-1.30686	1.92e-11	AT4G34200
Aa_G59810	-1.30673	0.0164	AT4G31530
Aa_G55690	-1.3046	3.08e-13	AT4G23500
Aa_G275760	-1.30291	1.92e-10	AT1G07370
Aa_G303520	-1.30173	9.59e-09	AT1G73430
Aa_G362660	-1.29809	0.00177
Aa_G173880	-1.29795	1.46e-13	AT5G22630
Aa_G237140	-1.29793	0.000658	AT4G28940
Aa_G41490	-1.29765	0.0267	AT2G24630
Aa_G250410	-1.29625	9.5e-06	AT3G02740
Aa_G25250	-1.29603	0.000722	AT1G15760
Aa_G64900	-1.29414	9.15e-05	AT1G75690
Aa_G64580	-1.29349	0.0141	AT1G74700
Aa_G718090	-1.28993	9.24e-05	AT3G55360
Aa_G12570	-1.28961	8.3e-12	AT4G08390
Aa_G744880	-1.28832	3.52e-07	AT4G23570
Aa_G151540	-1.28732	1.08e-10
Aa_G107920	-1.2861	0.000944	AT1G33265
Aa_G174390	-1.28548	8.36e-10	AT3G07570
Aa_G582100	-1.28374	5.55e-05	AT1G51400
Aa_G363180	-1.28227	9.26e-06	AT4G37240
Aa_G659800	-1.28216	0.0216
Aa_G165950	-1.28124	4.2e-07	AT5G67130
Aa_G294370	-1.28055	0.0453
Aa_G362120	-1.27829	0.00169	AT5G60400
Aa_G348250	-1.27703	0.000137	AT5G51840
Aa_G70180	-1.27676	4.25e-06
Aa_G374580	-1.27393	0.000167	AT2G42770
Aa_G451160	-1.2733	0.0181
Aa_G19330	-1.27272	1.1e-07	AT1G08960
Aa_G394730	-1.27142	8.76e-07	AT1G09340
Aa_G286090	-1.26993	2.76e-17	AT1G08010
Aa_G415310	-1.26973	2.07e-15	AT2G42600
Aa_G499160	-1.26926	0.0186	AT2G23540
Aa_G100810	-1.26894	0.000641	AT1G58170
Aa_G252670	-1.26892	4.78e-20	AT3G42950
Aa_G213550	-1.26881	0.00229
Aa_G374610	-1.26872	0.0224	AT2G42710
Aa_G266440	-1.26849	2.82e-07	AT1G20050
Aa_G226080	-1.26749	0.0367	AT2G47310
Aa_G512770	-1.26747	2.86e-12	AT1G08450
Aa_G678270	-1.26747	0.000456
Aa_G46730	-1.2674	2.8e-06	AT4G01900
Aa_G274780	-1.26698	0.0313	AT1G63010
Aa_G627780	-1.26688	0.0171	AT1G18835
Aa_G33380	-1.26676	4.6e-08	AT1G20910
Aa_G553710	-1.26568	1.83e-14	AT4G39350
Aa_G550490	-1.26505	3.95e-08	AT3G20015
Aa_G375460	-1.26254	0.0186	AT1G23201
Aa_G263140	-1.26195	1.15e-09	AT2G30990
Aa_G53250	-1.26116	1.11e-11	AT4G01310
Aa_G331450	-1.26089	1.64e-07	AT2G19760
Aa_G214080	-1.2608	1.75e-13	AT1G71020
Aa_G36880	-1.25886	6.81e-05	AT1G50670
Aa_G279000	-1.25873	3.02e-07	AT5G11880
Aa_G363600	-1.25839	2.59e-07
Aa_G38960	-1.25839	2.59e-07	AT1G04630
Aa_G103930	-1.25833	5.17e-08	AT1G16520
Aa_G566900	-1.25793	0.000325	AT5G06940
Aa_G355780	-1.25742	0.0126	AT1G31010
Aa_G815710	-1.25649	9.64e-14	AT5G22850
Aa_G729270	-1.25379	4.23e-08	AT1G17970
Aa_G476470	-1.25058	3.51e-07	AT4G04640
Aa_G122510	-1.25035	0.00197
Aa_G77260	-1.24999	1.12e-09	AT3G60450
Aa_G577680	-1.24925	0.000593	AT5G51010
Aa_G289690	-1.24888	7.5e-12	AT2G45300
Aa_G195980	-1.24748	2.53e-07	AT5G09995
Aa_G13100	-1.24657	1.29e-22	AT2G48030
Aa_G389870	-1.24652	1e-08	AT1G30380
Aa_G614640	-1.24584	3.78e-16	AT4G34560
Aa_G332910	-1.2433	0.000748	AT1G47480
Aa_G437610	-1.24282	4.22e-08	AT1G13790
Aa_G85260	-1.24231	0.000204
Aa_G22400	-1.2422	0.0128	AT1G06800
Aa_G54010	-1.24216	0.000306	AT5G01500
Aa_G326940	-1.24111	1.55e-05	AT3G01410
Aa_G557700	-1.24043	3.57e-08	AT3G45440
Aa_G195280	-1.23965	5.31e-10	AT5G06050
Aa_G780430	-1.23882	4.2e-14	AT1G78380
Aa_G117500	-1.23632	0.000184	AT4G22010
Aa_G217640	-1.23553	0.00395	AT1G04778
Aa_G2610	-1.235	0.00361	AT3G62260
Aa_G56260	-1.23478	0.0175	AT3G14370
Aa_G579820	-1.23396	0.0041	AT1G26761
Aa_G267670	-1.23383	0.000403	AT5G11790
Aa_G624600	-1.23363	0.000946	AT4G01440
Aa_G76990	-1.23361	1.55e-06	AT3G25130
Aa_G344340	-1.23343	3.55e-09	AT5G58375
Aa_G22690	-1.23231	0.00814	AT1G06550
Aa_G104810	-1.2313	6.02e-05	AT5G23340
Aa_G277480	-1.23117	0.00136	AT1G64650
Aa_G438730	-1.23094	0.0209	AT2G33835
Aa_G606440	-1.22882	4.42e-06
Aa_G460450	-1.2287	8.19e-06	AT2G31680
Aa_G636990	-1.22734	5.85e-07	AT1G25370
Aa_G472900	-1.22669	2.32e-08	AT1G28390
Aa_G225600	-1.22657	0.00268	AT4G11960
Aa_G308710	-1.22637	7.76e-11	AT5G52990
Aa_G502520	-1.2255	2.71e-11	AT2G35490
Aa_G87810	-1.22539	4.15e-08	AT1G76160
Aa_G199270	-1.22323	0.0202	AT1G72416
Aa_G246290	-1.22265	0.0288	AT5G58860
Aa_G400830	-1.22242	8.3e-07	AT1G61740
Aa_G21050	-1.21815	8.92e-07	AT5G64640
Aa_G380150	-1.21744	5.48e-05	AT3G25040
Aa_G43340	-1.21712	1.58e-09	AT1G10850
Aa_G271830	-1.21554	4.42e-10	AT5G01890
Aa_G34190	-1.21389	0.000418	AT3G27890
Aa_G554670	-1.21262	7.74e-07	AT1G34430
Aa_G7970	-1.2112	1.86e-07	AT5G14790
Aa_G555080	-1.2105	1.21e-09	AT2G30950
Aa_G622340	-1.20781	0.00781
Aa_G243330	-1.2076	1.55e-23	AT3G13870
Aa_G62090	-1.20741	1.19e-09	AT1G54500
Aa_G145810	-1.20622	0.0123	AT2G41730
Aa_G134690	-1.20325	0.021	AT1G03740
Aa_G134480	-1.20239	7.42e-10	AT1G03930
Aa_G175160	-1.20139	0.00823	AT2G45080
Aa_G599100	-1.20094	1.07e-08	AT1G07140
Aa_G611060	-1.20054	3.47e-12	AT1G51680
Aa_G30180	-1.20024	5.2e-10	AT1G13930
Aa_G115560	-1.19978	3.47e-12	AT1G14670
Aa_G94740	-1.19926	4.15e-11	AT5G60920
Aa_G431880	-1.19914	0.000236	AT1G25220
Aa_G102230	-1.19861	0.00817	AT5G48230
Aa_G414350	-1.1982	2.1e-16	AT1G31330
Aa_G55660	-1.19808	5.03e-12	AT4G23490
Aa_G543450	-1.19802	4.48e-05	AT2G16460
Aa_G578280	-1.19679	0.00629	AT5G23670
Aa_G16420	-1.19617	1.38e-10	AT1G32470
Aa_G48650	-1.19499	5.14e-13	AT3G60750
Aa_G717970	-1.19485	4.07e-09	AT5G13520
Aa_G40910	-1.19442	4.36e-06	AT5G26670
Aa_G325190	-1.19216	1.51e-06	AT1G01300
Aa_G712080	-1.19058	9.56e-10	AT3G49050
Aa_G14630	-1.18761	1.2e-08	AT3G01120
Aa_G45420	-1.18723	1.66e-10	AT5G24430
Aa_G443030	-1.18721	2.33e-11	AT5G01170
Aa_G35480	-1.18665	4.73e-06	AT2G30200
Aa_G452230	-1.18568	2.82e-10	AT5G35630
Aa_G472920	-1.18537	3.12e-10	AT1G28400
Aa_G32090	-1.18498	0.00799	AT4G26310
Aa_G318840	-1.18419	0.0106
Aa_G81660	-1.18394	0.00442	AT2G16050
Aa_G158860	-1.18369	0.0365	AT4G30400
Aa_G266390	-1.18257	0.000137	AT1G20090
Aa_G584440	-1.18256	1.31e-22	AT5G43060
Aa_G553060	-1.18057	2.82e-17	AT3G04080
Aa_G291140	-1.18043	2.77e-07	AT1G01620
Aa_G8790	-1.17998	7.83e-10	AT5G22090
Aa_G145330	-1.17988	9.14e-08
Aa_G456660	-1.17959	1.7e-07	AT1G29050
Aa_G34530	-1.17717	8.53e-17	AT3G09810
Aa_G362340	-1.17691	0.00222	AT1G49660
Aa_G173240	-1.17682	0.00938	AT4G17050
Aa_G366460	-1.17675	2.96e-08	AT1G72810
Aa_G639540	-1.17443	2.47e-12	AT2G01170
Aa_G76680	-1.17352	0.000709	AT3G14220
Aa_G462010	-1.17341	1.29e-10	AT3G55420
Aa_G258620	-1.17242	0.000398	AT3G07940
Aa_G356230	-1.17139	3.96e-05	AT4G13050
Aa_G374190	-1.17115	1.52e-15	AT2G30620
Aa_G186460	-1.17018	1.04e-14	AT2G02050
Aa_G416200	-1.16981	0.00839	AT5G18290
Aa_G20150	-1.16935	2.47e-06	AT3G19450
Aa_G270640	-1.16881	0.0112	AT1G12420
Aa_G275320	-1.16869	1.93e-06	AT4G11010
Aa_G667960	-1.16829	4.4e-12	AT4G34490
Aa_G72850	-1.16772	2.24e-11
Aa_G195510	-1.1677	0.00388
Aa_G383040	-1.16624	0.000169	AT5G67385
Aa_G176490	-1.16599	1.95e-10	AT4G18260
Aa_G287000	-1.16495	1.99e-15	AT5G48020
Aa_G469920	-1.16473	4.38e-08	AT1G11545
Aa_G104320	-1.16463	2.55e-07	AT1G77260
Aa_G367180	-1.16419	2.68e-05	AT1G23040
Aa_G165560	-1.16261	0.000209
Aa_G105890	-1.16158	3.46e-07	AT1G01430
Aa_G163710	-1.16056	0.0217	AT3G63140
Aa_G130140	-1.159	0.000584	AT4G24780
Aa_G173600	-1.15885	5.91e-13	AT1G52760
Aa_G338920	-1.15643	0.00164	AT1G11790
Aa_G372910	-1.15642	7.28e-07	AT1G69740
Aa_G796460	-1.1561	0.0337	AT1G32920
Aa_G615880	-1.15511	1.28e-15	AT4G37830
Aa_G265090	-1.15499	8.43e-10	AT2G44620
Aa_G296080	-1.15481	6.06e-12	AT4G16760
Aa_G520910	-1.15468	2.45e-08	AT4G15960
Aa_G562810	-1.15463	1.91e-10
Aa_G141430	-1.15448	0.00292	AT1G68360
Aa_G290640	-1.15425	5.71e-07	AT1G01120
Aa_G318820	-1.15387	0.00379
Aa_G153500	-1.15151	7.75e-12
Aa_G216100	-1.15151	7.75e-12
Aa_G313400	-1.15151	7.75e-12
Aa_G189050	-1.15143	4.93e-12	AT4G02940
Aa_G55930	-1.1513	4.05e-10	AT1G67830
Aa_G353480	-1.14903	1.04e-05	AT1G10700
Aa_G84030	-1.14894	3.58e-07	AT5G51270
Aa_G132450	-1.14862	0.00391
Aa_G86930	-1.1465	7.29e-06	AT1G21590
Aa_G357490	-1.14565	0.00831	AT2G39430
Aa_G108690	-1.14548	0.00039	AT1G67180
Aa_G76700	-1.14417	1.98e-06	AT3G14240
Aa_G561530	-1.14391	0.0121	AT4G37630
Aa_G322970	-1.14245	0.00168	AT3G59680
Aa_G583140	-1.14102	0.000547	AT5G23000
Aa_G365890	-1.13773	0.0042	AT1G56430
Aa_G57510	-1.13552	2.67e-17	AT1G48030
Aa_G116390	-1.13536	2.3e-10	AT2G06520
Aa_G97880	-1.13509	0.000263	AT5G23170
Aa_G347850	-1.1349	8.43e-14	AT2G28100
Aa_G484280	-1.13336	1.39e-16
Aa_G331310	-1.13335	1.52e-06	AT3G54690
Aa_G296090	-1.13306	0.00042	AT4G16750
Aa_G429490	-1.13225	0.00801	AT3G18800
Aa_G481850	-1.13221	0.0152	AT5G37680
Aa_G41320	-1.13175	7.93e-15	AT5G47030
Aa_G126590	-1.13133	9.32e-12	AT1G27130
Aa_G477040	-1.13124	0.00225	AT1G74910
Aa_G219070	-1.13112	1.89e-09	AT1G05350
Aa_G19720	-1.13066	0.0383	AT5G13430
Aa_G247740	-1.13041	1.09e-08	AT3G29320
Aa_G191350	-1.13013	0.000252	AT4G02075
Aa_G170220	-1.12991	2.29e-05	AT5G52970
Aa_G281920	-1.12962	7.8e-08
Aa_G27330	-1.12961	0.0044	AT3G27650
Aa_G182430	-1.12915	4.07e-07	AT1G59970
Aa_G541380	-1.12859	0.0255	AT5G08000
Aa_G383820	-1.12788	7.26e-10	AT2G17265
Aa_G650560	-1.12689	0.000187
Aa_G275610	-1.12594	5.56e-06	AT5G07440
Aa_G321550	-1.12452	5.56e-07	AT4G12980
Aa_G344260	-1.12383	2.83e-17	AT5G58300
Aa_G219760	-1.12328	5.71e-09	AT1G52140
Aa_G110280	-1.12321	7.31e-10	AT2G16370
Aa_G479990	-1.12315	0.0285	AT5G44550
Aa_G232850	-1.1222	0.0463	AT5G56540
Aa_G139260	-1.1221	5.11e-11	AT4G16140
Aa_G23500	-1.12192	0.0309	AT5G67620
Aa_G579520	-1.11933	4.33e-07	AT2G05920
Aa_G633950	-1.11916	0.000793	AT2G43710
[truncated: 1,741 more rows]

## Sheet: 16w@4C vs 00w@4C
Arabis alpina gene	log2FoldChange	padj	Arabidopsis thaliana gene
Aa_G387700	-48.5516	1.48084e-23	AT1G65950
Aa_G346450	-48.3846	1.25158e-20	AT2G32640
Aa_G582260	-48.3254	1.71989e-29	AT3G53930
Aa_G256530	-47.8155	1.18122e-23
Aa_G165880	-47.6229	5.4171e-18	AT5G67170
Aa_G110670	-46.635	1.71419e-28
Aa_G87560	-44.9858	2.31706e-06	AT3G23540
Aa_G267150	-44.2847	4.16744e-14	AT4G17740
Aa_G236390	-42.7215	1.06703e-15
Aa_G39620	-41.4543	3.50991e-09
Aa_G385730	-39.4142	4.26411e-11	AT1G80150
Aa_G354710	-39.2068	2.29079e-05	AT5G14030
Aa_G310390	-38.8847	2.92142e-06	AT5G52100
Aa_G678030	-36.8863	0.000141065
Aa_G553670	-35.3385	1.46549e-07	AT4G39380
Aa_G327150	-34.4176	8.06681e-06	AT4G15890
Aa_G274790	-32.431	1.46793e-05	AT1G63020
Aa_G477720	-30.9523	0.000120434	AT1G04700
Aa_G252160	-30.8763	0.00174001	AT1G72190
Aa_G180040	-30.5123	7.62444e-05	AT4G02650
Aa_G358050	-30.4987	0.00201286	AT1G03150
Aa_G556430	-30.2877	1.99957e-14	AT1G20630
Aa_G23310	-29.9124	0.00250201
Aa_G188040	-29.6843	0.00272253	AT5G50740
Aa_G354650	-29.3265	0.00310154	AT5G14090
Aa_G322230	-28.9413	0.00356475	AT4G00420
Aa_G49740	-28.4648	0.00421829	AT3G07010
Aa_G170110	-28.4576	0.00422966	AT5G03470
Aa_G238680	-28.2708	0.00452924	AT3G57060
Aa_G292010	-28.1191	7.02183e-19	AT1G12790
Aa_G389030	-27.7688	0.0053905
Aa_G273210	-27.6852	8.10016e-10	AT3G63510
Aa_G354520	-27.4132	0.00609742	AT5G18860
Aa_G550480	-27.4064	0.00610918	AT3G20010
Aa_G322250	-27.2251	0.00649245	AT3G10180
Aa_G944970	-27.2158	1.60644e-10
Aa_G106860	-27.1617	0.00662443	AT3G48900
Aa_G103350	-27.1005	4.12729e-12	AT3G60180
Aa_G236360	-27.0538	3.76686e-13	AT2G26910
Aa_G42440	-26.9597	0.00709238	AT3G02500
Aa_G34590	-26.8449	0.0069316	AT3G09780
Aa_G335540	-26.4244	2.5404e-10	AT1G78650
Aa_G250140	-26.4147	2.97928e-07	AT3G19050
Aa_G470820	-26.4038	1.21993e-13	AT5G22800
Aa_G927040	-26.3409	0.00873415
Aa_G41850	-26.3188	3.15079e-13
Aa_G99680	-26.292	8.22647e-15	AT1G69770
Aa_G67520	-26.2883	0.0088787	AT1G17450
Aa_G148690	-26.2305	0.00905324	AT2G32940
Aa_G26880	-26.2143	0.00910272	AT3G24320
Aa_G713450	-25.9975	0.00974029
Aa_G222610	-25.975	1.28927e-06
Aa_G514450	-25.9352	1.91019e-18	AT3G29390
Aa_G99090	-25.9161	5.9529e-05	AT3G55290
Aa_G226410	-25.9006	1.49093e-08	AT5G03720
Aa_G483120	-25.8843	1.19592e-16	AT5G55100
Aa_G500070	-25.8267	3.11499e-06
Aa_G94350	-25.8036	4.09782e-19
Aa_G659680	-25.7913	0.0104247	AT4G19380
Aa_G93520	-25.7543	4.33525e-11	AT4G12460
Aa_G71650	-25.7299	0.0106336	AT3G02170
Aa_G593960	-25.6621	0.00096095
Aa_G94750	-25.5797	1.38329e-17	AT5G60930
Aa_G126720	-25.5522	0.0112438	AT1G27030
Aa_G482320	-25.5416	7.30256e-16	AT5G67100
Aa_G110770	-25.4652	1.33012e-08
Aa_G17930	-25.4647	5.12637e-06	AT3G44050
Aa_G326340	-25.2975	0.0121906	AT3G51150
Aa_G325250	-25.2525	8.43305e-07	AT2G41610
Aa_G718690	-25.2425	1.47817e-06	AT1G18370
Aa_G431370	-25.2229	0.012492	AT5G15580
Aa_G343250	-25.2168	0.0125159	AT1G67950
Aa_G48350	-25.2033	4.09552e-20	AT5G55480
Aa_G1390	-25.165	2.87344e-25	AT3G14930
Aa_G42330	-25.1483	0.0127957	AT3G02600
Aa_G428240	-25.0655	4.1404e-13	AT3G23670
Aa_G347940	-24.9808	7.8145e-07	AT1G72250
Aa_G549310	-24.9769	6.66073e-13	AT2G35210
Aa_G92510	-24.9186	3.99095e-24	AT1G49960
Aa_G19920	-24.9094	0.0138213	AT4G22860
Aa_G560120	-24.868	1.4131e-08	AT2G03780
Aa_G207700	-24.813	0.0142312	AT3G45680
Aa_G375490	-24.7927	4.7203e-12	AT1G55200
Aa_G12780	-24.7907	7.60077e-24
Aa_G43690	-24.7762	3.88911e-12	AT1G80740
Aa_G422250	-24.7706	0.0144128
Aa_G249290	-24.7664	1.0116e-09	AT2G37420
Aa_G376540	-24.7629	1.43842e-08
Aa_G369280	-24.7457	0.0145344	AT1G43980
Aa_G595220	-24.7322	2.90511e-19	AT2G44040
Aa_G583130	-24.6554	5.29693e-06	AT5G60800
Aa_G430230	-24.6529	4.83467e-15	AT5G27400
Aa_G147090	-24.6524	3.80619e-06	AT5G66750
Aa_G42800	-24.6517	8.95044e-09
Aa_G16980	-24.633	3.43608e-09
Aa_G500060	-24.6221	0.015071
Aa_G288290	-24.6061	0.0151474	AT4G33220
Aa_G44110	-24.5601	0.0153712	AT5G66240
Aa_G102180	-24.5354	0.0154798	AT5G48310
Aa_G597800	-24.5139	1.50818e-09	AT3G45750
Aa_G126280	-24.5065	0.00291546	AT5G18700
Aa_G83350	-24.5022	0.0156601	AT3G26050
Aa_G475210	-24.4904	2.6486e-13	AT1G72125
Aa_G70590	-24.4867	0.0157847
Aa_G280940	-24.4836	2.03264e-14	AT2G01913
Aa_G357270	-24.4661	0.0158161	AT1G62800
Aa_G187490	-24.3896	3.17567e-11	AT4G28706
Aa_G480000	-24.3291	5.66865e-20	AT5G44530
Aa_G12070	-24.3264	8.92322e-10	AT2G34390
Aa_G194700	-24.3231	8.30035e-26	AT2G20590
Aa_G350720	-24.3099	9.6426e-12
Aa_G133850	-24.281	1.5828e-05	AT1G64960
Aa_G12240	-24.2256	4.04465e-06	AT2G36370
Aa_G282520	-24.2238	2.42719e-11	AT1G59540
Aa_G203380	-24.22	0.00899529	AT4G18905
Aa_G440630	-24.2167	2.92416e-09	AT1G50240
Aa_G216070	-24.1919	1.77933e-10	AT3G11520
Aa_G64520	-24.1523	5.72373e-14	AT1G74770
Aa_G205070	-24.1374	3.84748e-13
Aa_G139030	-24.113	2.43044e-09	AT5G48790
Aa_G438120	-24.0928	1.19487e-26	AT3G03773
Aa_G490440	-24.08	6.468e-18	AT3G42660
Aa_G582890	-24.0549	0.00268469	AT5G39850
Aa_G176690	-24.0393	0.000130038	AT5G45650
Aa_G511700	-24.0111	0.00985355	AT4G00520
Aa_G402610	-24.0093	1.10922e-20	AT2G36660
Aa_G470650	-23.9808	0.0183247	AT1G78440
Aa_G185030	-23.9461	3.10987e-13	AT5G41880
Aa_G362440	-23.937	9.34061e-05	AT1G49580
Aa_G337470	-23.9073	8.03793e-05	AT3G43210
Aa_G287660	-23.9027	3.28956e-15	AT3G54970
Aa_G301310	-23.8818	0.0188671	AT4G29800
Aa_G772130	-23.8696	0.01893	AT3G18730
Aa_G11180	-23.8516	0.0190278
Aa_G23660	-23.8392	1.11122e-08	AT5G67460
Aa_G334140	-23.7797	0.00379803	AT1G20830
Aa_G419980	-23.7184	2.65718e-07	AT5G45840
Aa_G423270	-23.7076	1.9018e-08
Aa_G381960	-23.7037	0.0198843	AT1G53140
Aa_G489430	-23.6316	3.53705e-14	AT4G30510
Aa_G400320	-23.6183	0.000583908	AT1G04020
Aa_G262870	-23.6168	0.0108398	AT1G62700
Aa_G96560	-23.6149	0.0204448	AT3G22420
Aa_G40520	-23.5735	0.00204915	AT3G12340
Aa_G123190	-23.5631	2.57968e-15	AT1G56320
Aa_G358190	-23.563	1.54808e-07	AT2G39400
Aa_G130770	-23.5217	0.00212925	AT1G27880
Aa_G105190	-23.4608	1.86338e-17	AT2G14050
Aa_G585180	-23.4606	1.36572e-07	AT1G69710
Aa_G410340	-23.436	3.25781e-17
Aa_G13670	-23.4319	7.07045e-13	AT5G62550
Aa_G623720	-23.4302	6.03339e-10	AT2G01120
Aa_G174190	-23.3969	1.37489e-05	AT3G07740
Aa_G159020	-23.3959	3.11207e-07	AT5G10220
Aa_G34680	-23.3483	1.77027e-14	AT3G09710
Aa_G31030	-23.3227	4.02508e-05	AT4G14770
Aa_G109060	-23.3202	4.405e-11	AT4G24790
Aa_G92490	-23.3015	9.97848e-17	AT3G23740
Aa_G22200	-23.2764	4.93123e-14	AT5G56580
Aa_G185860	-23.2681	0.0226414	AT2G18850
Aa_G676570	-23.2349	8.88301e-28
Aa_G223740	-23.2237	6.52048e-21	AT1G29370
Aa_G432060	-23.1716	0.00955326	AT4G30580
Aa_G404980	-23.1514	0.0234371	AT4G32830
Aa_G38130	-23.1307	2.47973e-07	AT2G39830
Aa_G79780	-23.1144	6.01699e-18	AT4G13710
Aa_G373920	-23.1136	5.33187e-05	AT3G13226
Aa_G402090	-23.0341	0.0242428	AT4G37280
Aa_G414400	-23.0309	6.91981e-05	AT1G31360
Aa_G9800	-23.0118	0.0243934	AT4G32460
Aa_G550360	-23.0035	6.9878e-08	AT5G25480
Aa_G189430	-22.9773	4.8203e-13
Aa_G67850	-22.9625	0.000801505	AT4G01010
Aa_G213280	-22.9532	0.0248219	AT4G21820
Aa_G671720	-22.9463	0.00416086	AT2G22910
Aa_G45980	-22.9371	0.0249353	AT5G24318
Aa_G397600	-22.9121	0.0251025	AT3G11620
Aa_G410590	-22.841	0.000150939	AT1G50950
Aa_G503360	-22.7536	3.05117e-05	AT4G40045
Aa_G220220	-22.7369	0.00879059	AT5G45740
Aa_G423240	-22.7089	0.0266461	AT4G17610
Aa_G150770	-22.7025	1.16908e-13	AT2G38060
Aa_G297530	-22.6678	1.17594e-14	AT1G71380
Aa_G219250	-22.589	0.0275808	AT4G38490
Aa_G541370	-22.5813	5.2238e-15	AT5G07990
Aa_G381380	-22.5284	3.1942e-07	AT3G54870
Aa_G100590	-22.4548	6.34237e-11	AT2G44190
Aa_G444290	-22.4404	5.65401e-06	AT5G21100
Aa_G115130	-22.414	0.0294329	AT4G26260
Aa_G244260	-22.3358	0.0296174	AT5G07180
Aa_G257010	-22.2988	1.74692e-10	AT4G04955
Aa_G357320	-22.233	1.15494e-15
Aa_G515880	-22.233	0.0304599
Aa_G299140	-22.2269	0.00363733	AT1G31160
Aa_G95200	-22.2039	1.57383e-14	AT4G37740
Aa_G122240	-22.1817	1.79995e-23	AT5G26910
Aa_G203200	-22.163	4.13145e-17	AT1G73620
Aa_G366030	-22.1154	0.00153784	AT3G50520
Aa_G72450	-22.0688	6.0645e-15	AT1G63240
Aa_G129620	-22.0646	1.59003e-09	AT4G27250
Aa_G401740	-22.0606	0.0320088	AT5G35400
Aa_G386140	-22.0288	5.31045e-08	AT1G52530
Aa_G206100	-22.0124	5.44397e-14	AT2G47620
Aa_G51230	-21.9573	0.0278909	AT3G05760
Aa_G65780	-21.8983	0.000194762	AT1G63730
Aa_G96130	-21.8303	4.39902e-08	AT4G17420
Aa_G128440	-21.7851	0.00108412	AT1G45231
Aa_G193220	-21.7484	0.0349335	AT1G55550
Aa_G668080	-21.6216	0.000138222	AT5G07200
Aa_G394610	-21.5404	7.10729e-15
Aa_G425910	-21.4962	1.45428e-06
Aa_G397580	-21.3882	4.38072e-09	AT3G11640
Aa_G234510	-21.347	0.00697981	AT1G63650
Aa_G281910	-21.225	1.00602e-08	AT2G03667
Aa_G539230	-21.1908	0.0407498
Aa_G357570	-21.1296	0.0414071	AT2G39470
Aa_G100190	-21.0976	0.000263331	AT2G22140
Aa_G100620	-21.0848	2.43124e-07	AT2G44230
Aa_G567780	-21.0106	0.000553706	AT1G73805
Aa_G283540	-20.9174	0.000309019	AT1G26200
Aa_G119600	-20.8212	0.0449021	AT1G20680
Aa_G431480	-20.7097	1.0775e-11	AT5G15500
Aa_G629590	-20.6055	6.82484e-14	AT1G72140
Aa_G151800	-20.5399	7.41086e-06	AT1G08230
Aa_G85280	-20.4162	3.8525e-13	AT5G02400
Aa_G581300	-20.377	4.93401e-05	AT1G47540
Aa_G463090	-20.0171	0.0462138	AT1G31710
Aa_G188940	-19.2074	3.68098e-05
Aa_G27130	-19.1426	3.12187e-09	AT1G34060
Aa_G206090	-18.9409	0.000857889	AT2G47630
Aa_G257190	-18.8369	7.14426e-05	AT4G04830
Aa_G680400	-18.2066	4.95574e-07
Aa_G349820	-18.141	9.21186e-08
Aa_G178510	-16.9284	6.35783e-05
Aa_G7350	-16.0807	2.791e-06
Aa_G108440	-13.309	2.07166e-07	AT1G29670
Aa_G532820	-13.2268	0.013409	AT3G16370
Aa_G448760	-12.8852	0.00049271	AT5G61290
Aa_G555620	-12.2237	4.62001e-05	AT3G52720
Aa_G423890	-12.098	0.00157863	AT3G23050
Aa_G15860	-12.0854	3.41046e-13	AT2G45750
Aa_G98910	-11.9934	1.05548e-05	AT1G74190
Aa_G566910	-11.8925	1.59388e-08	AT5G06930
Aa_G10150	-11.5357	0.0238301	AT2G21140
Aa_G77210	-11.4506	5.99691e-06
Aa_G496650	-11.3997	2.78427e-05	AT4G15440
Aa_G629220	-11.2721	3.98624e-05	AT5G22940
Aa_G45280	-11.2625	0.040694	AT5G24580
Aa_G378850	-11.2366	3.20038e-16	AT2G38110
Aa_G5020	-11.2302	6.18053e-08	AT3G05210
Aa_G289990	-11.2129	1.01583e-09	AT5G13930
Aa_G651400	-11.2023	0.000122724
Aa_G90860	-11.1364	3.16583e-07	AT4G25240
Aa_G271970	-11.083	0.00963089	AT1G61000
Aa_G86030	-10.9387	1.35298e-07	AT2G30900
Aa_G611190	-10.7669	0.000152851	AT5G07870
Aa_G150240	-10.7445	3.2881e-06	AT3G20070
Aa_G30080	-10.6537	3.20319e-05	AT4G20100
Aa_G232510	-10.4859	5.07709e-05
Aa_G37130	-10.4681	0.0146937	AT5G65140
Aa_G117760	-10.4389	0.0041949	AT1G14390
Aa_G102540	-10.3816	0.0422487	AT3G49260
Aa_G37240	-10.3719	1.559e-06
Aa_G347400	-10.316	0.000134179
Aa_G128450	-10.2913	1.22259e-05	AT1G45207
Aa_G549790	-10.1583	2.77626e-07	AT1G22360
Aa_G191150	-10.0478	2.74189e-05	AT4G14130
Aa_G483300	-10.026	8.25222e-05	AT4G34650
Aa_G165770	-9.99828	1.21991e-05	AT5G67270
Aa_G102550	-9.92404	0.00694775	AT3G49250
Aa_G397140	-9.89586	1.98521e-09
Aa_G442550	-9.81993	5.11452e-06	AT1G08630
Aa_G180370	-9.81857	6.75054e-06	AT4G35030
Aa_G62340	-9.80876	1.26919e-05	AT1G23480
Aa_G406000	-9.77227	0.000265569	AT2G34920
Aa_G327000	-9.68996	2.01826e-05	AT3G01450
Aa_G499150	-9.6897	5.06958e-05	AT2G23530
Aa_G157120	-9.65492	0.0013339	AT4G35620
Aa_G129210	-9.64785	2.39268e-06	AT1G77390
Aa_G98010	-9.63752	0.00796384	AT5G23030
Aa_G462250	-9.63064	0.00214661	AT2G46760
Aa_G34630	-9.58072	0.0328853
Aa_G431440	-9.55069	0.00204919	AT5G15530
Aa_G363630	-9.50882	0.0147119	AT2G33205
Aa_G719480	-9.45116	0.039569
Aa_G235360	-9.38219	0.00586847	AT1G05160
Aa_G263160	-9.22321	0.000799347
Aa_G265930	-9.21888	0.000105801	AT3G54020
Aa_G243720	-9.19717	0.0249438	AT2G32300
Aa_G781210	-9.18505	0.0354087	AT5G17120
Aa_G46760	-9.1484	0.0236275	AT4G01730
Aa_G4980	-9.14361	0.00394123
Aa_G340620	-9.14153	1.95242e-10
Aa_G601470	-9.11868	0.0142943	AT3G55240
Aa_G104310	-9.11867	0.00275278	AT1G77270
Aa_G658010	-9.08661	0.00503677	AT3G07610
Aa_G1051480	-9.02331	0.000235355
Aa_G219030	-9.02116	0.0453421	AT1G05310
Aa_G345780	-8.99672	0.037497	AT3G57830
Aa_G334790	-8.99488	0.000145878	AT1G50310
Aa_G440850	-8.98081	0.00615988	AT2G20770
Aa_G236560	-8.96907	5.45013e-05	AT3G62730
Aa_G821710	-8.96001	0.000678794	AT5G59790
Aa_G539010	-8.95561	0.000390345	AT1G26450
Aa_G693340	-8.95135	1.11128e-07	AT5G60890
Aa_G401480	-8.93396	0.000407649	AT2G43180
Aa_G480490	-8.91031	0.00211329	AT2G03505
Aa_G290460	-8.87653	0.00199314	AT2G26180
Aa_G155120	-8.87368	0.00681285	AT5G12920
Aa_G46570	-8.85534	0.000882224	AT4G01950
Aa_G173910	-8.85353	1.47935e-05	AT5G22580
Aa_G706910	-8.8477	0.000930996	AT1G61800
Aa_G432640	-8.83055	0.025924	AT4G33130
Aa_G539330	-8.77173	0.0207806	AT5G25770
Aa_G797470	-8.74367	0.0123252	AT1G25340
Aa_G314260	-8.72706	1.49962e-05	AT5G20740
Aa_G228360	-8.7258	0.00927977	AT1G03070
Aa_G785460	-8.72452	0.00100819	AT1G76360
Aa_G150560	-8.72287	2.13427e-06
Aa_G140340	-8.66155	9.58052e-05	AT3G14740
Aa_G311120	-8.64573	0.0381943	AT4G13170
Aa_G666630	-8.63935	1.85938e-05
Aa_G290430	-8.6212	0.000185618	AT2G26150
Aa_G499610	-8.54276	0.000118069
Aa_G22700	-8.49117	0.00134362	AT1G06540
Aa_G12120	-8.4531	0.00621423
Aa_G268560	-8.39199	0.040299	AT3G56210
Aa_G275480	-8.37949	0.000146823
Aa_G732740	-8.33315	3.32848e-05	AT2G04066
Aa_G669510	-8.31267	0.014626	AT1G59850
Aa_G15430	-8.26384	0.0146623	AT5G20630
Aa_G486880	-8.23677	0.00228135	AT3G29010
Aa_G223230	-8.2252	0.00830891	AT4G36820
Aa_G210570	-8.18548	0.0154503	AT5G08340
Aa_G356460	-8.18248	0.0177026	AT5G10170
Aa_G94120	-8.09217	5.49172e-05	AT4G12410
Aa_G148020	-8.07918	0.0112138	AT5G58770
Aa_G720620	-8.07694	0.00186443	AT1G77080
Aa_G1095700	-8.04759	0.0295163
Aa_G150530	-8.03311	0.015901	AT5G42700
Aa_G209780	-8.00752	0.00259063	AT5G06250
Aa_G238730	-7.99526	0.00262738
Aa_G164260	-7.97116	0.00835598	AT1G13300
Aa_G132350	-7.96367	3.02034e-07
Aa_G195160	-7.92625	0.00399801
Aa_G257410	-7.87007	0.0404322	AT3G25900
Aa_G203760	-7.86649	0.0173332
Aa_G518690	-7.79467	0.00910811	AT5G44572
Aa_G421540	-7.79035	0.00056169	AT5G38710
Aa_G89280	-7.76526	0.0174406	AT1G11320
Aa_G354050	-7.75801	0.000205899	AT3G60550
Aa_G150800	-7.75658	0.00773803	AT2G38025
Aa_G492150	-7.74354	0.0295409
Aa_G205610	-7.73687	3.85246e-07	AT4G00872
Aa_G125900	-7.71351	0.0475398	AT5G50335
Aa_G489980	-7.6667	7.12116e-06	AT4G27980
Aa_G309610	-7.655	7.74661e-05	AT5G17180
Aa_G247950	-7.64327	0.000204723	AT3G26932
Aa_G76740	-7.61727	0.0162682	AT4G13000
Aa_G202690	-7.59793	0.0182618
Aa_G701190	-7.5409	7.22373e-05
Aa_G43670	-7.53578	0.0274665
Aa_G339700	-7.46908	0.0108067
Aa_G594410	-7.38103	1.06423e-06	AT2G38750
Aa_G959280	-7.34683	0.000304397
Aa_G61710	-7.31624	0.024613	AT1G24470
Aa_G107510	-7.28574	0.000288265
Aa_G154320	-7.26537	8.26406e-05	AT4G10250
Aa_G752770	-7.18895	0.000115622
Aa_G101070	-7.07975	0.000958964
Aa_G567930	-7.07709	0.0423459
Aa_G1023870	-7.05399	0.0192173
Aa_G647700	-7.04485	0.000452548
Aa_G497100	-7.03777	0.000899267	AT1G18870
Aa_G475220	-6.98297	0.00176628
Aa_G1087340	-6.9299	0.000334143
Aa_G74260	-6.884	2.99172e-05	AT1G53520
Aa_G222580	-6.87943	2.47783e-15
Aa_G269590	-6.76173	0.000124354
Aa_G134560	-6.75539	4.15185e-17	AT1G03870
Aa_G647390	-6.69937	0.00924962	AT3G53690
Aa_G576760	-6.65342	0.00160102	AT2G37640
Aa_G447130	-6.63663	0.0027607	AT5G36160
Aa_G693470	-6.63317	0.000132936	AT4G39675
Aa_G765090	-6.54531	0.000456747
Aa_G1038280	-6.53774	0.000270131
Aa_G363960	-6.52887	0.0023324	AT3G48240
Aa_G111650	-6.49785	0.00231083	AT3G03170
Aa_G465080	-6.483	0.0288694	AT1G29500
Aa_G265960	-6.43423	0.0115546
Aa_G7860	-6.39564	0.0481737	AT5G14700
Aa_G373320	-6.36948	2.05745e-05	AT4G08555
Aa_G668710	-6.35298	0.0354937
Aa_G1100210	-6.32063	0.0469966
Aa_G194830	-6.30764	2.41573e-05	AT2G20480
Aa_G353260	-6.2811	0.00632632
Aa_G191580	-6.27076	0.00470482
Aa_G425570	-6.22943	2.76601e-06	AT4G00560
Aa_G186970	-6.21055	1.486e-06	AT4G24110
Aa_G87530	-6.15268	0.00924442	AT3G23460
Aa_G987900	-6.15106	0.00266248
Aa_G396760	-6.14029	1.49148e-06
Aa_G643700	-6.06939	0.00706971	AT1G19940
Aa_G75910	-6.06212	5.31722e-09
Aa_G80440	-6.05961	2.73081e-06
Aa_G89470	-6.03883	1.67119e-14	AT5G44130
Aa_G150470	-6.02041	0.00444499	AT5G42760
Aa_G192720	-6.01334	0.0119748
Aa_G274600	-5.98159	0.000891994	AT5G02260
Aa_G78430	-5.9695	0.0499462	AT4G00780
Aa_G119100	-5.96189	2.96576e-07	AT1G18650
Aa_G50000	-5.95863	0.0401175
Aa_G227630	-5.94169	8.06393e-08	AT5G57780
Aa_G446340	-5.92267	0.0116053
Aa_G623030	-5.9181	0.0464384
Aa_G156120	-5.91333	0.008913
Aa_G399770	-5.90098	9.02927e-15
Aa_G832170	-5.85934	4.91439e-18	AT2G28790
Aa_G262910	-5.85021	0.00061628
Aa_G1020350	-5.84215	0.0250201
Aa_G205880	-5.83874	1.49113e-05	AT3G05980
Aa_G14540	-5.83762	0.00487947
Aa_G319250	-5.82331	0.0369303	AT5G08250
Aa_G353520	-5.82177	0.00132994
Aa_G147010	-5.80347	5.44429e-12	AT5G66690
Aa_G765080	-5.78747	0.00132183	AT3G48350
Aa_G248620	-5.72574	1.47684e-16	AT5G47530
Aa_G780420	-5.66133	0.0191587
Aa_G186870	-5.65692	0.000553706	AT4G24080
Aa_G601350	-5.59316	5.59304e-13	AT2G20880
Aa_G481480	-5.58891	0.0106897
Aa_G161780	-5.58312	0.00123699	AT5G50020
Aa_G362410	-5.55417	0.0118332	AT1G49620
Aa_G117810	-5.55277	0.0253814	AT1G14350
Aa_G604600	-5.52403	0.000482799	AT5G42180
Aa_G215690	-5.4863	0.0041759	AT1G77170
Aa_G342340	-5.4857	1.39839e-14	AT4G36570
Aa_G687780	-5.48502	3.97043e-05	AT5G51720
Aa_G584150	-5.47953	2.12744e-10	AT1G51210
Aa_G319730	-5.47383	0.0206663	AT1G12610
Aa_G938920	-5.47249	0.00340023
Aa_G541250	-5.46344	0.00899529	AT1G73600
Aa_G173820	-5.45891	0.0104184	AT5G53592
Aa_G127780	-5.45277	9.16506e-05	AT1G53830
Aa_G147020	-5.44867	0.00596566	AT5G66700
Aa_G623960	-5.42289	0.0149279	AT4G30060
Aa_G11470	-5.414	9.22642e-06	AT3G50890
Aa_G48790	-5.40795	2.44073e-05	AT3G60890
Aa_G143200	-5.3893	0.0270384
Aa_G108680	-5.37562	0.0185813	AT5G48060
Aa_G146260	-5.36956	0.0108492
Aa_G85810	-5.35815	0.0117274
Aa_G601480	-5.3453	0.000623993	AT3G55230
Aa_G264660	-5.34496	0.00170437	AT5G01780
Aa_G114190	-5.32141	0.0294906	AT3G58720
Aa_G441410	-5.28696	0.0291558	AT1G07120
Aa_G709170	-5.27876	7.9998e-08	AT2G32690
Aa_G400450	-5.26023	0.0095531	AT1G04150
Aa_G965660	-5.17277	1.52537e-05
Aa_G438690	-5.17082	2.86115e-14	AT2G33850
Aa_G582640	-5.1688	3.57551e-05
Aa_G217410	-5.10604	0.00142448
Aa_G132620	-5.10429	5.45547e-07	AT3G59900
Aa_G190140	-5.10046	3.17161e-05	AT2G18969
Aa_G390520	-5.04493	0.00667286
Aa_G162420	-5.03953	0.000708607	AT1G62510
Aa_G818160	-5.03134	0.000404875
Aa_G290040	-5.01529	0.00902374
Aa_G224610	-4.99784	0.0193694
Aa_G105920	-4.95167	0.0319631	AT1G01370
Aa_G339010	-4.95007	2.04019e-09
Aa_G416980	-4.94843	0.0176211	AT1G64770
Aa_G505060	-4.93974	0.00447582
Aa_G615380	-4.92889	0.000267513
Aa_G87750	-4.91791	9.88314e-05	AT1G76240
Aa_G514650	-4.90434	0.000479315	AT4G35970
Aa_G465010	-4.90302	0.00172667
Aa_G199990	-4.88595	0.0120682	AT2G42840
Aa_G103480	-4.84797	6.42235e-07	AT5G47920
Aa_G49790	-4.835	0.00676799	AT3G06420
Aa_G345790	-4.82224	0.00296556	AT3G57860
Aa_G77220	-4.80663	0.00982914
Aa_G272690	-4.79106	0.0412343
Aa_G199030	-4.79079	0.000221024	AT3G24020
Aa_G700800	-4.77977	0.031978
Aa_G297800	-4.76652	0.0102478
Aa_G676590	-4.75986	0.00910342	AT4G38530
Aa_G16670	-4.75754	0.000455487	AT4G17085
Aa_G258350	-4.74463	0.00689809
Aa_G612990	-4.73958	0.0238032	AT5G42630
Aa_G219710	-4.73664	0.00571523	AT1G52190
Aa_G797250	-4.73562	0.000134533
Aa_G52050	-4.72902	0.00361754	AT2G35380
Aa_G194740	-4.72699	0.0109507	AT2G20562
Aa_G592050	-4.71427	2.14567e-08
Aa_G224200	-4.71213	4.18048e-06	AT2G40100
Aa_G275340	-4.69918	0.0179465	AT4G11030
Aa_G106190	-4.66748	0.0216023
Aa_G515750	-4.63496	3.96173e-06	AT2G25810
Aa_G29610	-4.62749	0.00184561	AT1G77650
Aa_G231020	-4.61813	2.45464e-07	AT5G09520
Aa_G246100	-4.61426	0.0259116	AT1G12370
Aa_G618280	-4.60575	0.0188721	AT4G26660
Aa_G235500	-4.57928	1.58556e-14	AT1G05260
Aa_G386490	-4.57508	8.74155e-05	AT5G06860
Aa_G818170	-4.57449	1.5791e-06
Aa_G345830	-4.57304	0.0159223	AT3G57910
Aa_G1008910	-4.56469	0.00778095
Aa_G171120	-4.55147	0.042597	AT1G47210
Aa_G1035090	-4.53793	0.00320753	AT4G22517
Aa_G541410	-4.5225	0.0126091	AT5G08020
Aa_G491640	-4.51423	0.0156745
Aa_G43630	-4.50999	0.0412373	AT5G66600
Aa_G581310	-4.50036	0.0207186
Aa_G94190	-4.49037	3.64896e-06
Aa_G234340	-4.48332	0.0165443
Aa_G111620	-4.47662	1.88284e-18	AT3G03190
Aa_G85330	-4.47383	0.00101578	AT5G02460
Aa_G442270	-4.46575	0.0436041	AT1G25450
Aa_G64610	-4.46492	0.00125401	AT1G74670
Aa_G71780	-4.45917	8.54032e-05
Aa_G537380	-4.42087	0.0439805	AT2G21590
Aa_G557010	-4.41914	0.00343864	AT4G34770
Aa_G237310	-4.41	0.0258835	AT4G37925
Aa_G196850	-4.39693	0.0338898	AT2G46410
Aa_G1032670	-4.38119	0.000281801
Aa_G744770	-4.37162	0.00395955	AT3G48520
Aa_G124940	-4.36754	1.97536e-11	AT4G10265
Aa_G161180	-4.36207	0.00287867
Aa_G149300	-4.36199	0.00453367	AT1G71690
Aa_G26950	-4.3599	0.0496316	AT3G24420
Aa_G53280	-4.35289	0.0305316	AT4G01250
Aa_G212950	-4.33933	0.0114773
Aa_G595900	-4.33654	4.31551e-06
Aa_G122250	-4.32207	5.22148e-05
Aa_G409930	-4.32182	0.0245918	AT1G47840
Aa_G687760	-4.29877	0.00208616	AT5G51750
Aa_G394760	-4.29668	1.45063e-16	AT1G09310
Aa_G264410	-4.29019	0.000280978	AT2G28670
Aa_G198300	-4.2662	7.28306e-08	AT5G53486
Aa_G316190	-4.26341	0.0377198	AT1G54840
Aa_G155240	-4.26212	1.36165e-07
Aa_G424860	-4.25226	0.0269724
Aa_G122450	-4.24862	0.00129212	AT3G51240
Aa_G561130	-4.24574	0.00843543	AT4G03965
Aa_G405660	-4.23125	9.76597e-05	AT1G68870
Aa_G448970	-4.2263	0.0240056
Aa_G226120	-4.21338	6.76232e-13	AT2G47360
Aa_G705340	-4.18442	2.43692e-07
Aa_G480730	-4.18151	0.0490927	AT4G10500
Aa_G521030	-4.17418	0.0444931	AT1G70340
Aa_G943760	-4.17199	0.000980228
Aa_G456490	-4.16129	0.000212892	AT5G03050
Aa_G186630	-4.15909	0.038365	AT4G29030
Aa_G575490	-4.15381	0.00660126	AT5G57560
Aa_G419960	-4.15134	0.0301965	AT5G45830
Aa_G263540	-4.13735	0.00941981
Aa_G265950	-4.11741	3.5727e-07	AT3G54040
Aa_G439480	-4.11321	0.00151589	AT5G54690
Aa_G263170	-4.10829	0.000358449
Aa_G35790	-4.10127	4.9387e-29	AT2G25680
Aa_G111610	-4.09838	0.000891994
Aa_G334620	-4.09517	0.00265289
Aa_G162810	-4.08886	0.0203474	AT5G47500
Aa_G250120	-4.08116	0.000859366
Aa_G451910	-4.06621	1.29108e-10	AT5G03170
Aa_G178010	-4.05696	0.00474642	AT2G47010
Aa_G237010	-4.05667	1.46336e-18
Aa_G526240	-4.05463	0.00933682
Aa_G182960	-4.04052	0.000952157	AT1G68725
Aa_G30620	-4.02316	0.00292915	AT1G74055
Aa_G43250	-4.02257	0.0190078	AT1G10780
Aa_G436650	-4.01602	0.0477401	AT1G20310
Aa_G860390	-4.00621	1.61581e-11	AT1G53070
Aa_G222590	-3.99985	2.13305e-09
Aa_G73930	-3.99954	0.00503821	AT5G50175
Aa_G155150	-3.99244	1.22098e-14	AT5G12940
Aa_G80490	-3.97147	0.0176764
Aa_G182720	-3.96817	0.049919	AT4G28780
Aa_G195320	-3.95967	0.0141427	AT5G06080
Aa_G761670	-3.9531	0.0018849
Aa_G26340	-3.94287	1.99256e-06	AT5G46730
Aa_G371760	-3.9203	0.0165581	AT2G26360
Aa_G12110	-3.91624	1.40775e-12
Aa_G368400	-3.91616	0.000637812	AT1G08340
Aa_G95000	-3.90687	0.0138493
Aa_G707140	-3.90682	2.15357e-07	AT5G22390
Aa_G766510	-3.90537	1.75407e-07	AT5G57785
Aa_G901630	-3.90515	0.0473832	AT4G39710
Aa_G368530	-3.89976	0.0126606
Aa_G105030	-3.88943	2.12133e-18	AT3G29670
Aa_G308770	-3.88592	0.00794613
Aa_G349650	-3.87892	0.014036	AT3G54750
Aa_G445760	-3.87529	0.00881635
Aa_G404750	-3.87477	3.85202e-06	AT5G21050
Aa_G191950	-3.85096	2.26133e-22	AT3G44990
Aa_G310560	-3.84888	0.000699217	AT1G07490
Aa_G14160	-3.82796	0.0172692
Aa_G299190	-3.82107	0.000879759
Aa_G368520	-3.81538	6.2089e-07
Aa_G417010	-3.79828	0.0182906	AT1G30250
Aa_G46780	-3.79827	1.05245e-06	AT4G01700
Aa_G337330	-3.79782	4.63063e-17	AT5G60490
Aa_G302880	-3.78507	0.0123864	AT3G10470
Aa_G574810	-3.7722	0.0158589	AT4G14330
Aa_G233040	-3.77177	0.000809858
Aa_G438580	-3.76985	6.71803e-13	AT1G27670
Aa_G498710	-3.76072	1.15387e-06	AT1G72290
Aa_G321870	-3.74976	0.0366311	AT1G65860
Aa_G719340	-3.74506	3.1412e-09	AT5G24800
Aa_G95980	-3.73887	2.82411e-07	AT1G49310
Aa_G106560	-3.72678	1.7353e-51	AT5G17760
Aa_G435150	-3.72194	0.00118502	AT5G61800
Aa_G683380	-3.71839	0.00121774	AT5G52020
Aa_G72520	-3.71789	0.0338548
Aa_G187190	-3.71393	1.17585e-13	AT1G72610
Aa_G137890	-3.70991	6.53137e-09	AT4G38860
Aa_G19470	-3.70538	0.000153348	AT5G13220
Aa_G506900	-3.69657	0.00173148	AT5G02550
Aa_G354160	-3.69141	0.0354099	AT2G36026
Aa_G278150	-3.6695	5.03221e-08	AT2G01505
Aa_G128460	-3.6683	6.14727e-09	AT1G45201
Aa_G465100	-3.65719	6.41532e-08
Aa_G405380	-3.65383	0.0492113	AT2G28470
Aa_G402280	-3.63162	0.0475398	AT4G29930
Aa_G252710	-3.63001	8.2056e-07	AT3G26060
Aa_G154300	-3.62974	4.13186e-09	AT4G10270
Aa_G672340	-3.62507	1.49894e-13	AT5G07010
Aa_G69770	-3.61837	0.00992947	AT4G26580
Aa_G122550	-3.61337	7.34623e-06
Aa_G127180	-3.6112	1.49016e-05
Aa_G64770	-3.60433	2.15152e-06	AT1G75580
Aa_G140720	-3.60324	0.000250943	AT5G04190
Aa_G11750	-3.59913	0.000700142	AT2G36500
Aa_G253700	-3.59363	2.33069e-07
Aa_G438780	-3.59053	0.000984875	AT2G33810
Aa_G183120	-3.58963	9.40798e-07	AT3G24450
Aa_G444080	-3.58682	0.00122518
Aa_G118460	-3.58545	7.03908e-05	AT1G13635
Aa_G581280	-3.58118	0.0189737
Aa_G87510	-3.58022	0.0282688
Aa_G395910	-3.57769	9.40003e-10	AT1G68795
Aa_G100480	-3.57502	2.47052e-07	AT2G44080
Aa_G421100	-3.56032	0.00492846	AT5G15630
Aa_G799570	-3.55218	3.07371e-06
Aa_G273980	-3.55192	1.24577e-06	AT1G24020
Aa_G895130	-3.55123	1.04822e-07
Aa_G18010	-3.55106	1.68588e-06	AT2G28315
Aa_G22780	-3.53391	1.15103e-05	AT1G06475
Aa_G150750	-3.53288	0.000899267	AT2G38080
Aa_G347010	-3.53188	0.00636357
Aa_G647980	-3.5276	4.39175e-14	AT3G45230
Aa_G126680	-3.5234	1.01297e-05	AT1G27045
Aa_G105110	-3.51902	0.00016216	AT2G14247
Aa_G93010	-3.51514	0.000259226	AT1G14280
Aa_G76380	-3.51423	1.6946e-08	AT5G07720
Aa_G237000	-3.5123	2.39001e-15
Aa_G634590	-3.5115	5.35719e-05	AT1G68620
Aa_G551980	-3.50422	0.0101673	AT2G43840
Aa_G222140	-3.4997	0.00125698
Aa_G578700	-3.4996	0.018851	AT4G27660
Aa_G87880	-3.49238	0.000169075	AT1G76090
Aa_G906910	-3.49068	0.000324204
Aa_G295920	-3.48532	6.74216e-09	AT4G16980
Aa_G181420	-3.4846	1.17508e-09
Aa_G155090	-3.48427	2.20154e-07	AT5G12890
Aa_G63370	-3.48282	5.59646e-07	AT5G47635
Aa_G353510	-3.47996	8.95482e-08
Aa_G74610	-3.47951	2.66438e-05
Aa_G116850	-3.47377	0.000617999	AT5G11510
Aa_G58180	-3.46876	0.000125208
Aa_G579940	-3.46028	2.02749e-05
Aa_G457150	-3.45866	4.39168e-11	AT2G37170
Aa_G465110	-3.45728	1.91019e-18	AT1G29520
Aa_G721440	-3.45726	7.64947e-08
Aa_G191540	-3.44442	3.3271e-11	AT4G02170
Aa_G433640	-3.44048	9.23448e-25
Aa_G68620	-3.43261	0.0321866
Aa_G548140	-3.43037	6.54983e-09	AT2G37090
Aa_G403360	-3.42718	0.000136527	AT3G44220
Aa_G478800	-3.42413	2.39495e-16	AT3G52370
Aa_G96590	-3.42057	9.34561e-05	AT3G22400
Aa_G44130	-3.41424	0.0214104	AT5G66230
Aa_G417980	-3.41015	5.47926e-14	AT5G55730
Aa_G144550	-3.40729	0.000665797	AT1G69880
Aa_G141420	-3.40336	5.78852e-07	AT1G68350
Aa_G155050	-3.40178	0.000117836	AT5G12870
Aa_G179020	-3.39701	3.26123e-23	AT3G23810
Aa_G198840	-3.3959	7.69544e-08	AT4G29270
Aa_G452060	-3.38712	4.506e-07
Aa_G285120	-3.38225	0.00019615	AT3G11430
Aa_G279290	-3.38134	0.0478357
Aa_G554820	-3.38129	0.00151531	AT5G37478
Aa_G440870	-3.36377	0.00941053	AT2G20750
Aa_G275910	-3.36203	1.82079e-28
Aa_G150190	-3.35698	0.00113426	AT4G18780
Aa_G281990	-3.34352	1.04784e-07	AT2G03550
Aa_G245280	-3.34108	0.00173627	AT4G20390
Aa_G512410	-3.33624	1.72266e-10	AT4G28230
Aa_G67370	-3.32845	7.9235e-07	AT2G42110
Aa_G535620	-3.32456	0.0484902	AT1G17840
Aa_G235420	-3.32368	6.01368e-08	AT1G05210
Aa_G165840	-3.32138	5.31972e-22	AT5G67210
Aa_G145420	-3.31675	0.0250143
Aa_G40150	-3.31656	0.000413679	AT3G12685
Aa_G337950	-3.31366	0.0432479	AT4G05520
Aa_G1087120	-3.31218	9.46016e-10
Aa_G350900	-3.31218	9.46016e-10
Aa_G318520	-3.30411	0.025759	AT1G10380
Aa_G488520	-3.30322	9.182e-19
Aa_G17080	-3.29301	0.00355443	AT2G45900
Aa_G166820	-3.28731	0.00637548	AT2G23970
Aa_G348070	-3.27507	1.40887e-05	AT1G29230
Aa_G44660	-3.27404	0.0103953
Aa_G382680	-3.26981	0.0488618	AT1G44110
Aa_G740750	-3.25672	6.40221e-20	AT1G72230
Aa_G533090	-3.25448	0.0255733	AT1G45130
Aa_G428730	-3.2506	0.0170098	AT2G22860
Aa_G940240	-3.24986	0.0360783
Aa_G570910	-3.24734	2.76326e-06
Aa_G332010	-3.24318	0.017434	AT4G24140
Aa_G230160	-3.23988	0.00967099	AT2G19590
Aa_G117420	-3.2362	0.000699271	AT4G21970
Aa_G40130	-3.2258	1.13204e-11
Aa_G1035860	-3.22574	0.000133816
Aa_G689240	-3.2257	0.00417147	AT4G22680
Aa_G150420	-3.22158	6.49138e-12	AT5G42780
Aa_G406830	-3.22022	9.73557e-17	AT4G39780
Aa_G414810	-3.2185	1.43119e-06	AT5G06330
Aa_G128890	-3.21694	2.55126e-09	AT5G19110
Aa_G132700	-3.21522	8.76885e-05	AT3G59845
Aa_G41520	-3.21426	2.83169e-17	AT2G24580
Aa_G375510	-3.2141	0.00401631
Aa_G244010	-3.2109	0.000166946	AT2G01755
Aa_G318690	-3.20416	0.000498495
Aa_G264650	-3.20051	5.25538e-08	AT5G01790
Aa_G165760	-3.19175	7.07446e-40	AT5G67280
Aa_G288450	-3.19145	5.54719e-27	AT2G44450
Aa_G299920	-3.18536	0.000123163	AT4G00360
Aa_G295490	-3.18112	0.00860987	AT1G56260
Aa_G398120	-3.18043	7.59563e-17	AT5G25090
Aa_G170520	-3.17536	6.71806e-05	AT5G05340
Aa_G342540	-3.17372	8.92787e-22	AT4G12730
Aa_G30640	-3.15687	0.0249438	AT1G74070
Aa_G490910	-3.15529	0.00338095
Aa_G858190	-3.14532	1.01407e-21	AT3G22060
Aa_G450130	-3.14001	0.00368756
Aa_G332570	-3.13819	2.76609e-08	AT2G46535
Aa_G271810	-3.13142	1.54625e-05	AT5G01910
Aa_G355590	-3.12835	0.000721734
Aa_G159730	-3.11345	1.59222e-19	AT2G36870
Aa_G71250	-3.10651	0.00963384
Aa_G335510	-3.10443	0.00134646
Aa_G96240	-3.09501	1.7902e-07	AT4G17280
Aa_G71700	-3.08619	6.65696e-09	AT3G02120
Aa_G755620	-3.08497	8.84753e-05	AT3G55660
Aa_G177290	-3.08202	0.00871741	AT1G61340
Aa_G116410	-3.08131	4.63098e-43	AT2G06850
Aa_G431240	-3.0762	0.0118901	AT2G40320
Aa_G20460	-3.073	2.18043e-09	AT3G16920
Aa_G716110	-3.06988	5.72339e-06	AT4G28250
Aa_G11520	-3.05959	1.73626e-05
Aa_G231450	-3.05846	3.9476e-20	AT1G55330
Aa_G230820	-3.05785	1.99287e-05	AT2G42260
Aa_G836680	-3.05098	0.0275179
Aa_G386340	-3.05082	0.046833
Aa_G54440	-3.04827	1.66568e-10
Aa_G640480	-3.04761	0.00471514	AT2G31570
Aa_G407800	-3.04478	3.43681e-20	AT1G19300
Aa_G233070	-3.0435	0.0104757
Aa_G202470	-3.03448	0.0271982	AT2G39180
Aa_G349440	-3.03296	0.0207354	AT3G60010
Aa_G781200	-3.03096	0.0373082	AT5G17160
Aa_G423560	-3.03041	0.0150633	AT1G04220
Aa_G149560	-3.02843	1.57665e-29	AT5G45280
Aa_G329260	-3.02821	1.35895e-12	AT1G19840
Aa_G214790	-3.02633	0.00106061
Aa_G210650	-3.02384	4.45716e-05	AT2G27740
Aa_G64780	-3.02194	1.25506e-12	AT1G75590
Aa_G171990	-3.01789	6.39242e-17	AT2G03200
Aa_G92260	-3.01145	6.88731e-09	AT4G24275
Aa_G216620	-3.01111	0.035142	AT5G56220
Aa_G222130	-3.01093	1.21485e-16	AT4G23690
Aa_G704380	-3.00827	0.0297176	AT5G65020
Aa_G286470	-3.0038	6.39138e-22	AT2G35860
Aa_G353280	-3.00343	0.0290385	AT5G05220
Aa_G642620	-2.989	0.000880485	AT5G20270
Aa_G438200	-2.98802	0.0476866
Aa_G58310	-2.9818	9.54609e-10	AT5G46230
Aa_G195960	-2.9798	0.000119814	AT5G09980
Aa_G726490	-2.9747	0.00017169
Aa_G624710	-2.97469	0.000155063
Aa_G670970	-2.97441	1.96218e-10	AT4G14440
Aa_G153330	-2.97417	4.8279e-15	AT4G37450
Aa_G171370	-2.9737	2.36683e-07	AT3G29680
Aa_G193980	-2.96284	0.00324542	AT1G09440
Aa_G535000	-2.94829	1.49204e-26	AT3G13650
Aa_G581150	-2.94671	2.28751e-14	AT5G42860
Aa_G689720	-2.94595	0.00708281
Aa_G559440	-2.94216	1.78335e-19	AT3G14560
Aa_G151080	-2.93954	0.000188023	AT4G08210
Aa_G779750	-2.93651	3.82288e-09
Aa_G253680	-2.93192	0.0117135
Aa_G534650	-2.92939	1.4026e-08	AT3G30775
Aa_G95870	-2.92116	0.00272042	AT1G49430
Aa_G151790	-2.91837	1.44504e-10	AT1G08250
Aa_G202680	-2.9139	4.88275e-05	AT1G58420
Aa_G617070	-2.91014	0.00420735	AT2G37678
Aa_G175200	-2.90361	8.95355e-07	AT2G45040
Aa_G155430	-2.90309	3.67455e-06
Aa_G2770	-2.90205	4.66193e-12	AT4G29110
Aa_G462260	-2.89949	0.0328853	AT2G46770
Aa_G101910	-2.88792	0.0215949	AT5G51600
Aa_G1039270	-2.8872	0.000973992
Aa_G299580	-2.87571	0.000930364
Aa_G124040	-2.87356	0.0295687
Aa_G2370	-2.87199	0.000277854	AT3G62020
Aa_G138980	-2.8718	0.0112161	AT5G48820
Aa_G287160	-2.85791	0.0161499	AT3G56130
Aa_G86630	-2.85539	0.0139067	AT4G26790
Aa_G485110	-2.85148	6.41085e-05	AT1G58070
Aa_G294500	-2.85016	4.55787e-12	AT4G38070
Aa_G414370	-2.8466	4.60891e-13	AT1G31335
Aa_G424670	-2.84651	0.00396766	AT3G27220
Aa_G122200	-2.84489	0.0120582	AT5G26850
Aa_G33520	-2.83193	1.63392e-11	AT3G61750
Aa_G127170	-2.82716	4.91964e-05
Aa_G33350	-2.827	0.00803705	AT1G20930
Aa_G236890	-2.82571	7.30606e-18	AT5G15490
Aa_G570070	-2.8253	2.10875e-07	AT5G06150
Aa_G21690	-2.82476	2.04162e-09	AT1G80760
Aa_G128250	-2.82032	0.000365688	AT5G49460
Aa_G10450	-2.81849	0.00695788
Aa_G780410	-2.81826	1.38424e-15	AT1G78370
Aa_G415550	-2.81748	5.21654e-07	AT2G18328
Aa_G424460	-2.80927	1.47935e-05	AT3G45870
Aa_G600520	-2.80828	1.32335e-07	AT1G05100
Aa_G320	-2.80765	8.94054e-29	AT2G04780
Aa_G282500	-2.79945	0.0346046	AT2G23840
Aa_G75590	-2.79608	0.0201764	AT3G05390
Aa_G318700	-2.79596	0.000301093
Aa_G521050	-2.79526	0.000629195	AT1G70370
Aa_G723080	-2.79107	2.18971e-06
Aa_G332900	-2.78641	0.0351847	AT1G47485
Aa_G552180	-2.78477	1.40995e-19	AT5G22880
Aa_G414870	-2.78403	0.0316995	AT5G06270
Aa_G234900	-2.78301	1.51141e-13
Aa_G137960	-2.7799	3.53705e-14	AT4G38770
Aa_G163070	-2.77497	0.00436228	AT3G06140
Aa_G637260	-2.77388	6.03445e-14	AT5G23420
Aa_G158870	-2.77112	3.4959e-07	AT4G30410
Aa_G42780	-2.76135	0.000170623	AT4G22590
Aa_G230390	-2.75645	0.00355415	AT5G19870
Aa_G651390	-2.75556	0.000344407
Aa_G83270	-2.74933	0.00428682	AT3G26125
Aa_G592040	-2.74366	5.85245e-05	AT4G33550
Aa_G226580	-2.73645	0.0245064	AT1G59640
Aa_G704860	-2.73619	0.000856351	AT1G14120
Aa_G191980	-2.73455	0.000285534	AT3G44940
Aa_G344360	-2.73164	4.67596e-12	AT5G58400
Aa_G6850	-2.73002	5.76202e-22	AT1G02900
Aa_G112870	-2.72937	0.00595834	AT5G26200
Aa_G409530	-2.7254	8.02885e-21	AT5G62680
Aa_G181410	-2.72428	1.37583e-08	AT5G19440
Aa_G77860	-2.71334	1.81926e-05	AT4G27435
Aa_G374910	-2.70815	0.00399988	AT4G39510
Aa_G550990	-2.70798	6.02305e-08	AT4G15830
Aa_G232850	-2.70265	7.52732e-07	AT5G56540
Aa_G63770	-2.69955	1.3181e-06	AT1G67035
Aa_G287330	-2.6991	1.90931e-05	AT3G55990
Aa_G64880	-2.69827	1.32981e-19	AT1G75680
Aa_G520480	-2.69415	0.0300047
Aa_G621820	-2.69379	2.56433e-09	AT5G14610
Aa_G368570	-2.69241	0.0114231
Aa_G210130	-2.69154	1.22289e-15	AT2G42320
Aa_G334120	-2.68902	0.000964766	AT1G20850
Aa_G376600	-2.68524	1.08508e-08	AT4G33330
Aa_G393040	-2.67621	4.76086e-09	AT2G25060
Aa_G502390	-2.67538	3.89276e-27	AT1G22410
Aa_G14580	-2.67483	4.86242e-09	AT3G01070
Aa_G153550	-2.67147	8.55501e-09	AT3G52630
Aa_G418350	-2.67066	1.36101e-27	AT2G23120
Aa_G72800	-2.66496	4.59015e-07	AT5G14200
Aa_G258100	-2.6618	1.71812e-05	AT5G14450
Aa_G94130	-2.6594	6.60144e-16	AT4G12420
Aa_G88880	-2.65308	1.15828e-15	AT3G46940
Aa_G146020	-2.64901	0.0207203	AT2G34030
Aa_G317300	-2.64286	0.0238444
Aa_G121530	-2.64165	0.0301965	AT1G77720
Aa_G197570	-2.63357	3.68564e-07	AT3G48510
Aa_G457550	-2.63072	8.46952e-08	AT1G10960
Aa_G426620	-2.62579	0.00245715	AT2G18650
Aa_G171500	-2.62511	0.00185973	AT4G23030
Aa_G246290	-2.6251	3.41541e-07	AT5G58860
Aa_G339690	-2.61203	0.000539736
Aa_G292910	-2.60839	2.09512e-07	AT5G50720
Aa_G430400	-2.60324	0.000118705	AT1G51650
Aa_G43270	-2.60278	0.0343368	AT1G10800
Aa_G98170	-2.59666	1.28116e-24	AT5G10430
Aa_G476190	-2.59174	3.38893e-09	AT1G30900
Aa_G681550	-2.58655	0.000373242	AT4G36640
Aa_G552160	-2.58356	2.53418e-05	AT5G22870
Aa_G317830	-2.58138	1.40555e-11	AT4G28660
Aa_G174890	-2.57897	0.00633703	AT3G56770
Aa_G72440	-2.57442	0.021351	AT1G57820
Aa_G479990	-2.57	4.97572e-08	AT5G44550
Aa_G320480	-2.56725	0.0492156	AT4G04190
Aa_G1010450	-2.56644	0.00322036
Aa_G14320	-2.56541	2.12627e-07	AT3G53235
Aa_G536610	-2.5645	4.26763e-07	AT1G66350
Aa_G414750	-2.55977	1.40995e-19	AT5G06390
Aa_G252170	-2.55595	2.66268e-08	AT1G72200
Aa_G486320	-2.55101	4.05756e-06	AT4G39940
Aa_G603250	-2.54874	5.21213e-12	AT4G30530
Aa_G486860	-2.5472	4.69168e-36	AT3G29030
Aa_G596260	-2.54647	0.00170333
Aa_G437800	-2.54632	0.0337017
Aa_G476870	-2.54166	0.00373927
Aa_G170130	-2.54153	0.00320753	AT5G03455
Aa_G558800	-2.53953	2.32477e-15	AT4G10630
Aa_G59060	-2.53819	0.0200682	AT4G20200
Aa_G245620	-2.53786	4.68309e-21	AT5G39320
Aa_G65170	-2.53769	1.11978e-12
Aa_G568080	-2.53665	5.81654e-08
Aa_G269060	-2.53628	0.0218842	AT2G14880
Aa_G251070	-2.53473	3.26692e-11	AT5G27330
Aa_G178950	-2.53335	9.03831e-06	AT3G23760
Aa_G375660	-2.5324	0.000379017	AT5G42240
Aa_G242220	-2.53058	2.25428e-05	AT4G00305
Aa_G363750	-2.52897	8.93338e-06
Aa_G314850	-2.52695	0.0089112
Aa_G759750	-2.52678	1.2022e-11	AT3G12145
Aa_G548450	-2.5218	0.00101318	AT4G35350
Aa_G13260	-2.5105	5.6236e-07	AT2G48130
Aa_G309200	-2.50966	1.4632e-05	AT5G09805
Aa_G76080	-2.50715	0.00433805	AT5G63810
Aa_G894250	-2.50428	0.00167606
Aa_G186140	-2.50286	0.0324878
Aa_G293830	-2.50257	2.28674e-18	AT4G35320
Aa_G18400	-2.50228	0.000209435	AT4G28310
Aa_G402080	-2.49943	0.00683222	AT4G37295
Aa_G24320	-2.49408	0.0151293	AT3G08770
Aa_G218640	-2.49362	0.00725242	AT1G68200
Aa_G711460	-2.49357	0.028787
Aa_G494010	-2.49271	2.0035e-12	AT5G06610
Aa_G635100	-2.49179	3.5744e-20	AT3G21230
Aa_G71170	-2.48711	7.38655e-20	AT3G17120
Aa_G150930	-2.48658	0.00285014	AT2G37925
Aa_G39990	-2.48366	2.16116e-07	AT3G12870
Aa_G502200	-2.4802	0.0475398
Aa_G570390	-2.47909	3.74171e-15	AT2G37040
Aa_G44070	-2.47729	1.60251e-05
Aa_G182550	-2.47676	0.00656958
Aa_G400850	-2.47631	2.12446e-10	AT1G61760
Aa_G604580	-2.47234	3.16583e-07	AT5G42200
Aa_G42350	-2.47151	0.000487538	AT3G02580
Aa_G308790	-2.47004	0.0428708
Aa_G234060	-2.46384	5.67356e-05	AT4G26950
Aa_G279230	-2.46328	0.0442227
Aa_G580090	-2.46036	2.86812e-17	AT2G17630
Aa_G108310	-2.45794	2.50643e-09
Aa_G123470	-2.45604	3.23087e-08	AT5G54585
Aa_G132960	-2.45486	0.0293573	AT4G03540
Aa_G652420	-2.45364	1.92787e-14	AT5G59870
Aa_G269480	-2.45277	0.00668097	AT2G38810
Aa_G130680	-2.45202	2.32109e-09	AT1G27950
Aa_G542940	-2.45028	5.34028e-07	AT3G44150
Aa_G687260	-2.44765	0.00229148	AT1G02335
Aa_G96840	-2.44714	9.2302e-10	AT5G16250
Aa_G609030	-2.44289	3.33373e-15	AT3G62660
Aa_G42300	-2.44174	1.63096e-06	AT3G02640
Aa_G269280	-2.43697	0.000174211	AT3G05800
Aa_G25550	-2.43298	0.00374113	AT3G26740
Aa_G253650	-2.43226	0.00603256
Aa_G114250	-2.43222	0.00472268
Aa_G44040	-2.43144	2.20588e-06
Aa_G181160	-2.43076	0.000112559	AT5G19680
Aa_G368540	-2.43062	7.97277e-05
Aa_G401930	-2.43043	3.68877e-09	AT3G57450
Aa_G255490	-2.42349	3.34017e-05	AT5G19260
Aa_G518250	-2.42196	0.00290718	AT4G14310
Aa_G476760	-2.42062	0.000203178	AT5G47050
Aa_G661720	-2.4191	1.03584e-11	AT4G09950
Aa_G105700	-2.41465	0.0173913
Aa_G367850	-2.41305	0.000367274	AT4G14040
Aa_G545370	-2.40889	0.000128837	AT5G18600
Aa_G499160	-2.40875	1.68682e-06	AT2G23540
Aa_G68570	-2.40784	0.00478238	AT1G70690
Aa_G75140	-2.40488	4.41041e-05	AT5G63500
Aa_G270040	-2.40447	7.50863e-11	AT1G64390
Aa_G1280	-2.40425	4.05859e-12	AT3G15040
Aa_G205000	-2.40407	1.95079e-12	AT1G28680
Aa_G53620	-2.40394	3.12385e-10	AT3G17380
Aa_G213380	-2.40066	0.0361001	AT4G21865
Aa_G292870	-2.39831	2.90211e-05	AT5G65410
Aa_G130550	-2.39557	0.0211281	AT5G09370
Aa_G418950	-2.39511	0.029914	AT1G76650
Aa_G260570	-2.39494	0.0427398	AT5G02580
Aa_G411720	-2.39127	3.85836e-10	AT3G54560
Aa_G93500	-2.38567	9.37572e-15	AT4G12450
Aa_G175160	-2.38347	2.82652e-08	AT2G45080
Aa_G795570	-2.38044	1.2892e-05	AT4G15120
Aa_G87970	-2.37963	5.27084e-15	AT3G51930
Aa_G651380	-2.37122	0.00225546
Aa_G711810	-2.3712	6.92113e-37	AT1G12090
Aa_G363920	-2.37092	7.65086e-10	AT3G47540
Aa_G542680	-2.36975	2.38455e-09	AT5G54970
Aa_G302030	-2.36842	9.8158e-05	AT3G08490
Aa_G543470	-2.36747	0.00801967	AT2G16440
Aa_G458640	-2.3664	0.00608547	AT3G47380
Aa_G244330	-2.36507	0.00442877	AT5G07110
Aa_G55500	-2.36462	0.00414986	AT4G28500
Aa_G189230	-2.36066	2.62354e-10	AT4G03100
Aa_G294870	-2.35701	0.013833
Aa_G236990	-2.35318	4.73795e-06	AT5G15350
Aa_G440100	-2.35196	1.32409e-13	AT2G33570
Aa_G120860	-2.35022	0.000177731
Aa_G545760	-2.3502	1.08039e-14	AT1G10670
Aa_G448730	-2.34964	0.000282117	AT5G61260
Aa_G174120	-2.34891	3.14959e-12	AT3G07800
Aa_G195190	-2.3419	0.00323308	AT5G05940
Aa_G68590	-2.34176	0.0026754
Aa_G592530	-2.33684	0.0129143	AT1G14140
Aa_G72510	-2.3367	0.0274105	AT1G63295
Aa_G110330	-2.33325	0.040151	AT2G16270
Aa_G142210	-2.33213	9.29569e-05	AT2G34300
Aa_G371010	-2.33202	4.05759e-36	AT4G22120
Aa_G52060	-2.33006	4.63204e-06
Aa_G239590	-2.32795	1.67186e-15	AT1G36940
Aa_G97870	-2.32372	0.000188023	AT5G23190
Aa_G759740	-2.31985	1.05604e-05	AT3G12150
Aa_G226380	-2.3183	1.11317e-14	AT5G03760
Aa_G189100	-2.31535	4.3181e-13	AT4G03010
Aa_G423120	-2.31525	0.0174526	AT4G18425
Aa_G278380	-2.31495	9.56012e-21	AT1G17620
Aa_G258430	-2.3149	4.90288e-06
Aa_G258020	-2.31484	0.00149506	AT5G14510
Aa_G283780	-2.31433	3.04493e-08
Aa_G477060	-2.31272	0.011983	AT1G74890
Aa_G595240	-2.3115	2.84159e-05	AT2G44060
Aa_G538650	-2.31136	2.78068e-16	AT1G30120
Aa_G320940	-2.30766	0.00087964	AT5G63090
Aa_G258790	-2.30532	2.44123e-06	AT4G34260
Aa_G417800	-2.30457	1.10089e-10	AT5G38300
Aa_G342850	-2.30305	0.00156014	AT3G18850
Aa_G238740	-2.30182	0.0328853
Aa_G375840	-2.2971	4.2821e-05	AT1G07720
Aa_G552210	-2.2943	0.00409591	AT5G22920
Aa_G102580	-2.29133	7.39603e-29	AT3G49220
Aa_G120840	-2.29115	2.51881e-10	AT3G27060
Aa_G220640	-2.28754	6.46314e-07	AT1G05870
Aa_G387860	-2.28744	1.64049e-07	AT1G65710
Aa_G98740	-2.28638	1.93992e-16	AT5G45100
Aa_G451160	-2.28608	3.46358e-05
Aa_G132320	-2.28435	0.00887408	AT1G18400
Aa_G412140	-2.28299	4.25434e-12	AT2G28950
Aa_G374380	-2.27514	0.000181161	AT1G21500
Aa_G249070	-2.2751	1.30084e-19	AT5G52060
Aa_G510250	-2.27495	6.72727e-11	AT1G67050
Aa_G152760	-2.27475	4.94857e-12	AT5G09870
Aa_G58550	-2.27381	0.000130394	AT4G32980
Aa_G117720	-2.26769	6.92953e-05	AT1G14430
Aa_G186260	-2.26554	6.60423e-07	AT1G64380
Aa_G669050	-2.26017	1.13943e-09	AT5G53590
Aa_G356450	-2.25879	0.00670108	AT5G10180
Aa_G409780	-2.25861	0.000262553	AT3G25717
Aa_G167480	-2.25852	5.0474e-24	AT2G31390
Aa_G303510	-2.25705	0.0138868	AT1G73410
Aa_G178540	-2.25665	2.21777e-07	AT3G51740
Aa_G759400	-2.25484	0.0084464
Aa_G542800	-2.25222	8.16337e-12	AT2G38360
Aa_G37210	-2.24616	2.9378e-05	AT5G65207
Aa_G266410	-2.24454	0.00605676	AT1G20070
Aa_G111040	-2.24214	0.0474203	AT1G76540
Aa_G577360	-2.24161	0.000654209
Aa_G580980	-2.23998	1.06348e-31	AT3G28860
Aa_G312940	-2.23768	1.28652e-10	AT4G06744
Aa_G175670	-2.23746	0.0021328	AT3G58990
Aa_G37250	-2.23592	0.000259226	AT5G65230
Aa_G291150	-2.23275	0.00374256	AT1G01610
Aa_G314670	-2.23214	2.25563e-07	AT2G21240
Aa_G664910	-2.23165	4.3971e-14	AT5G61440
Aa_G15710	-2.22507	1.11068e-06	AT5G20360
Aa_G997470	-2.22275	0.00371699
Aa_G98180	-2.22168	0.0341952	AT5G10440
Aa_G214630	-2.22041	0.015229	AT4G33720
Aa_G424610	-2.21859	9.50971e-13	AT3G27270
Aa_G64290	-2.21755	6.58278e-11	AT2G19970
Aa_G293180	-2.20506	1.13874e-05
Aa_G351540	-2.205	6.80365e-05
Aa_G322960	-2.20346	6.95722e-07	AT3G59690
Aa_G796350	-2.20182	0.000365688
Aa_G84860	-2.20095	2.4998e-06	AT4G34920
Aa_G374370	-2.20037	2.22948e-07	AT1G21510
Aa_G698640	-2.20022	9.1484e-13	AT5G59290
Aa_G298280	-2.19309	0.000177659
Aa_G514470	-2.1901	8.7242e-06	AT3G29575
Aa_G298960	-2.18843	1.21269e-19	AT1G12000
Aa_G516420	-2.18738	0.0301965	AT1G09580
Aa_G252740	-2.18662	1.51496e-08	AT3G43190
Aa_G341720	-2.18518	9.46016e-10	AT1G73010
Aa_G173190	-2.1842	3.36854e-11
Aa_G637270	-2.18058	9.44515e-15	AT5G23400
Aa_G411880	-2.18014	6.35795e-09	AT3G49330
Aa_G336780	-2.1776	6.95371e-13	AT3G63200
Aa_G126270	-2.17584	0.0407498	AT5G18710
Aa_G75210	-2.175	4.13243e-09	AT5G63450
Aa_G100560	-2.17394	1.50019e-20	AT2G44160
Aa_G134490	-2.17197	0.0209646	AT1G03920
Aa_G671580	-2.17015	1.71457e-13	AT1G17170
Aa_G4410	-2.16865	2.19924e-05	AT3G04720
Aa_G692590	-2.16821	7.61433e-07	AT4G23790
Aa_G352090	-2.16739	7.4723e-06	AT4G39320
Aa_G499640	-2.16501	1.8081e-05	AT2G40150
Aa_G176620	-2.16482	1.46822e-07	AT5G45700
Aa_G256660	-2.16469	3.25227e-27	AT5G12250
Aa_G190550	-2.16465	0.00080528	AT4G30845
Aa_G272450	-2.16454	0.00382844	AT2G37750
Aa_G159180	-2.16308	4.31389e-16
Aa_G159190	-2.16308	4.31389e-16
Aa_G19080	-2.16308	4.31389e-16
Aa_G37410	-2.16308	4.31389e-16
Aa_G37430	-2.16308	4.31389e-16
Aa_G151890	-2.16298	4.53653e-13	AT1G08160
Aa_G123360	-2.15877	1.6518e-08	AT5G54660
Aa_G99870	-2.15809	1.46257e-08	AT1G70000
Aa_G578820	-2.15666	1.49093e-08	AT5G54160
Aa_G639160	-2.15649	2.90179e-25	AT3G52500
Aa_G356240	-2.1554	0.000463828
Aa_G274290	-2.1543	2.19992e-17	AT4G34050
Aa_G77430	-2.15322	0.0220733
Aa_G73060	-2.153	0.0150226	AT5G04390
Aa_G211160	-2.15239	2.62098e-22	AT2G04850
Aa_G337500	-2.15036	1.99106e-06	AT3G43270
Aa_G189590	-2.14944	4.5645e-06	AT1G70260
Aa_G336740	-2.14888	1.67469e-07	AT3G63170
Aa_G121210	-2.14695	0.0109428	AT1G15260
Aa_G127790	-2.1467	2.05628e-08	AT1G53840
Aa_G231010	-2.14655	5.794e-06	AT5G09480
Aa_G356470	-2.14456	1.42347e-13	AT5G10160
Aa_G158860	-2.14411	7.92183e-05	AT4G30400
Aa_G482350	-2.14344	1.32868e-19	AT5G67070
Aa_G14430	-2.14213	5.16952e-14	AT3G53190
Aa_G6600	-2.13968	6.76878e-11	AT1G02730
Aa_G311330	-2.13684	5.78274e-15	AT2G37470
Aa_G433780	-2.13023	2.51936e-11	AT1G33800
Aa_G338560	-2.12853	0.0164654	AT5G52870
Aa_G627590	-2.12836	0.00392674
Aa_G74870	-2.12605	4.405e-11	AT4G31840
Aa_G33830	-2.12544	2.80952e-14
Aa_G1007700	-2.12496	0.00156697
Aa_G381070	-2.12368	1.85105e-10	AT2G46225
Aa_G296090	-2.11868	2.44301e-10	AT4G16750
Aa_G460000	-2.11646	1.14281e-06	AT5G39890
Aa_G156070	-2.11632	1.07071e-06	AT4G30270
Aa_G59820	-2.11537	0.0014898	AT4G24175
Aa_G627440	-2.1149	7.26865e-11	AT2G20680
Aa_G261360	-2.11481	0.00190791	AT5G05810
Aa_G603850	-2.11409	3.6261e-27	AT5G26667
Aa_G113010	-2.11327	1.77338e-05
Aa_G692600	-2.11244	1.73456e-05	AT4G23800
Aa_G156480	-2.11048	1.21134e-09
Aa_G751090	-2.10987	0.0305992	AT1G54020
Aa_G140750	-2.10987	6.97933e-10	AT5G04160
Aa_G133350	-2.10968	7.63568e-16	AT3G20670
Aa_G179460	-2.10964	2.44865e-11	AT4G36380
Aa_G198900	-2.10301	0.000878847	AT3G22300
Aa_G332670	-2.10255	3.63474e-17	AT2G46630
Aa_G679800	-2.09909	6.95031e-23	AT5G34940
Aa_G76360	-2.09848	3.12539e-07	AT5G07690
Aa_G353340	-2.09656	8.28557e-16	AT5G05160
Aa_G439450	-2.09481	1.70811e-21	AT5G54770
Aa_G7970	-2.09422	6.07869e-20	AT5G14790
Aa_G826290	-2.09404	0.000332507	AT3G46890
Aa_G318540	-2.09384	1.0775e-11	AT1G10370
Aa_G733410	-2.09103	0.0102233
Aa_G3370	-2.08797	0.00317153
Aa_G179010	-2.08393	1.66346e-09	AT3G23805
Aa_G66710	-2.08326	1.46556e-09	AT4G13370
Aa_G186240	-2.08292	8.09781e-06	AT1G64360
Aa_G143500	-2.08213	1.30926e-07	AT1G64760
Aa_G124050	-2.08168	1.13111e-05	AT2G41330
Aa_G686370	-2.07985	1.52905e-06	AT4G11080
Aa_G86080	-2.07831	0.000375696	AT2G30920
Aa_G373660	-2.07734	0.00286185	AT2G25200
Aa_G16200	-2.07649	6.40184e-17	AT2G45470
Aa_G139460	-2.0738	1.22488e-18	AT4G36990
Aa_G274060	-2.07139	0.000150813	AT1G24100
Aa_G206680	-2.06798	5.21839e-17	AT4G13930
Aa_G179450	-2.06571	4.57098e-16	AT4G36360
Aa_G786710	-2.06233	0.00278321	AT1G69530
Aa_G70380	-2.06094	2.14145e-16	AT5G17920
Aa_G383030	-2.0606	0.0313452	AT5G67390
Aa_G288130	-2.06059	2.30196e-21	AT1G66430
Aa_G615520	-2.05971	0.000934194	AT1G19830
Aa_G265980	-2.05912	5.4171e-18	AT1G41830
Aa_G344320	-2.058	8.62186e-06	AT5G58360
Aa_G13250	-2.05449	8.70161e-05	AT2G48140
Aa_G456700	-2.04946	6.15712e-05	AT5G37010
Aa_G111940	-2.04744	1.99957e-14	AT3G02910
Aa_G100060	-2.04266	2.39495e-16	AT3G52750
Aa_G219090	-2.04113	1.68998e-09	AT1G05370
Aa_G307540	-2.04103	0.0324991	AT5G06090
Aa_G318550	-2.04016	0.0205306	AT1G10360
Aa_G259880	-2.03986	2.32552e-10	AT5G03300
Aa_G89550	-2.03895	5.65595e-06	AT5G44040
Aa_G510100	-2.03514	0.000537409	AT1G54540
Aa_G130080	-2.03366	0.0113113	AT4G24910
Aa_G179520	-2.03321	3.16231e-21	AT4G36430
Aa_G417310	-2.03253	4.22037e-10	AT4G23730
Aa_G33840	-2.03228	0.0115023
Aa_G404590	-2.03177	0.0357773	AT2G32990
Aa_G266460	-2.02764	0.00080528	AT1G20020
Aa_G2410	-2.02685	0.000426385	AT3G62060
Aa_G99050	-2.02621	9.44515e-15	AT3G55260
Aa_G78140	-2.0243	2.43738e-17	AT4G19120
Aa_G300670	-2.02027	3.55674e-05
Aa_G323360	-2.01885	0.0471536
Aa_G439790	-2.01666	3.09803e-11	AT4G23400
Aa_G557000	-2.01493	1.26849e-08	AT4G34760
Aa_G171320	-2.01354	3.56467e-10	AT1G10030
Aa_G174710	-2.01254	0.0015251	AT3G07320
Aa_G571560	-2.01212	8.48837e-07	AT5G55830
Aa_G88440	-2.01113	2.70331e-07	AT2G41200
Aa_G35450	-2.01096	2.45997e-06	AT2G30210
Aa_G363180	-2.00877	4.93087e-12	AT4G37240
Aa_G183990	-2.00744	0.00877817	AT3G24535
Aa_G300560	-2.00704	2.26837e-23	AT3G54400
Aa_G129390	-2.00692	1.11427e-05	AT1G77520
Aa_G47340	-2.00626	1.73448e-10	AT3G06650
Aa_G152600	-2.00521	0.001495
Aa_G20520	-2.00244	7.39638e-07	AT3G16870
Aa_G944310	-2.00146	3.67848e-07
Aa_G44940	-2.00113	0.00141069
Aa_G467500	-2.00097	7.30466e-10	AT4G36540
Aa_G332910	-1.99985	2.32064e-08	AT1G47480
Aa_G199940	-1.99834	7.76672e-12	AT2G42800
Aa_G88470	-1.99779	0.043346	AT2G41170
Aa_G145320	-1.99765	0.0136837	AT1G79410
Aa_G297780	-1.99658	0.0195474
Aa_G194540	-1.9963	1.72046e-10	AT2G07690
Aa_G194200	-1.99422	0.000626741
Aa_G92650	-1.99419	0.0388236	AT1G49780
Aa_G656110	-1.99121	5.30868e-25	AT1G75780
Aa_G11850	-1.98928	0.0002159	AT2G23690
Aa_G95130	-1.98896	1.8027e-16	AT4G37800
Aa_G215340	-1.98722	0.00651581	AT5G44210
Aa_G442620	-1.98665	8.23344e-12	AT1G08560
Aa_G463610	-1.98643	1.69498e-09	AT3G13520
Aa_G487860	-1.98472	0.0203941	AT1G17310
Aa_G730800	-1.98224	2.08168e-12	AT1G78320
Aa_G406300	-1.98204	0.0152658	AT5G62960
Aa_G338680	-1.97879	2.2308e-10	AT3G10340
Aa_G138040	-1.97847	1.27838e-12	AT4G38660
Aa_G376800	-1.9758	0.000214966	AT5G15740
Aa_G21120	-1.97351	4.53508e-31	AT5G64570
Aa_G480340	-1.97227	0.000109326	AT2G03350
Aa_G145760	-1.97077	2.52514e-13	AT2G41770
Aa_G22360	-1.97019	0.0203816	AT1G06850
Aa_G258660	-1.97018	0.0383361	AT3G07970
Aa_G508030	-1.97007	2.15888e-05	AT3G27200
Aa_G598610	-1.96759	0.00724006
Aa_G577370	-1.9675	8.61549e-09	AT4G02290
Aa_G304030	-1.96722	0.000131698	AT5G04890
Aa_G166360	-1.96686	0.0293332	AT1G51770
Aa_G400340	-1.96447	0.0407171	AT1G04040
Aa_G245890	-1.96315	0.0319631	AT1G71740
Aa_G237300	-1.96226	5.05415e-17	AT4G37930
Aa_G332020	-1.96139	0.00041138	AT4G24130
Aa_G58500	-1.95819	4.08211e-08	AT4G33010
Aa_G213370	-1.95808	5.12818e-12	AT4G21860
Aa_G991200	-1.95628	0.0159942
Aa_G145810	-1.95627	3.67666e-05	AT2G41730
Aa_G256210	-1.95588	0.0121598	AT1G54790
Aa_G87810	-1.95514	4.11983e-19	AT1G76160
Aa_G481470	-1.95387	0.0156457	AT1G07880
Aa_G549480	-1.95191	0.000298615	AT3G18210
Aa_G127520	-1.95049	4.84138e-15	AT1G42960
Aa_G159090	-1.94667	0.000225525	AT5G10300
Aa_G161430	-1.94426	0.00130834	AT2G22500
Aa_G296030	-1.94415	3.43983e-10	AT4G16790
Aa_G275920	-1.94271	5.19325e-12
Aa_G139270	-1.94245	1.30083e-10	AT4G16141
Aa_G455330	-1.93951	1.09414e-10
Aa_G28110	-1.93779	0.0312498	AT5G59480
Aa_G134610	-1.93122	2.79547e-06	AT1G03820
Aa_G438140	-1.93062	8.87593e-13	AT3G03780
Aa_G241440	-1.93029	6.77758e-20	AT4G31590
Aa_G505910	-1.92926	1.70969e-05
Aa_G170150	-1.92916	0.00459531	AT5G03440
Aa_G75980	-1.9276	0.00798993	AT5G63670
Aa_G189140	-1.92714	0.00350954	AT4G03050
Aa_G368550	-1.9271	0.00675896
Aa_G362160	-1.92394	0.00060762
Aa_G213410	-1.91677	2.99659e-10	AT4G21890
Aa_G611590	-1.91673	4.33104e-09
Aa_G405240	-1.91558	3.39324e-10	AT2G15440
Aa_G308750	-1.91411	2.71576e-15	AT5G52920
Aa_G442070	-1.912	0.0383133	AT5G55220
Aa_G378660	-1.91048	1.86812e-08	AT1G55840
Aa_G337170	-1.90737	3.45458e-07	AT5G03870
Aa_G427130	-1.90595	0.000165908
Aa_G364660	-1.9055	0.000149611
Aa_G666150	-1.90545	2.60905e-11	AT1G13250
Aa_G115060	-1.9052	0.0397286	AT3G20100
Aa_G692170	-1.90504	4.45652e-05	AT2G01660
Aa_G486240	-1.90342	6.01564e-16	AT4G39980
Aa_G376670	-1.90183	5.25238e-11	AT4G33270
Aa_G136880	-1.89908	1.92586e-09
Aa_G17190	-1.89908	7.47559e-08	AT2G45790
Aa_G19060	-1.89882	0.0109344	AT1G09220
Aa_G659800	-1.89859	0.000374508
Aa_G356210	-1.89749	0.0375744	AT4G13040
Aa_G165280	-1.89726	1.0695e-08	AT5G41460
Aa_G220660	-1.89721	4.58272e-27	AT1G05850
Aa_G619980	-1.89617	0.0313941
Aa_G91300	-1.89601	0.00199014	AT3G22620
Aa_G432960	-1.89568	1.4299e-06	AT5G54510
Aa_G710670	-1.89566	0.00899529	AT3G48150
Aa_G175130	-1.89518	0.0463009	AT2G45120
Aa_G107450	-1.89205	2.80218e-08	AT1G63310
Aa_G241210	-1.88855	4.67821e-14	AT2G47500
Aa_G235690	-1.88672	0.000804888	AT2G18193
Aa_G380140	-1.88634	5.99646e-12	AT3G25030
Aa_G316620	-1.88462	2.69132e-08
Aa_G630880	-1.88238	2.92441e-14	AT5G23860
Aa_G392530	-1.88203	1.02958e-08	AT1G60790
Aa_G258610	-1.8817	0.00276089	AT3G07930
Aa_G431200	-1.88104	7.73691e-07
Aa_G514770	-1.87974	2.38955e-06	AT4G35840
Aa_G110700	-1.87858	5.11902e-20	AT1G48480
Aa_G81340	-1.87789	8.77746e-12	AT5G65683
Aa_G109800	-1.87718	0.00807472	AT3G50440
Aa_G564970	-1.87564	1.17917e-10	AT5G07220
Aa_G173220	-1.87513	0.0265186	AT2G25770
Aa_G93780	-1.87427	0.0004528	AT5G58480
Aa_G277030	-1.8733	1.69531e-06	AT3G54260
Aa_G42290	-1.87134	0.0015593
Aa_G420120	-1.87097	4.01306e-10	AT5G01320
Aa_G218190	-1.8694	0.000784326
Aa_G105180	-1.86898	0.00816897	AT2G14095
Aa_G383040	-1.86871	4.08081e-10	AT5G67385
Aa_G393140	-1.8686	9.36471e-05
Aa_G370870	-1.86753	0.000669812	AT5G40970
Aa_G434760	-1.8659	1.37914e-08	AT1G31490
Aa_G206690	-1.86585	3.37766e-18
Aa_G167080	-1.86481	1.43475e-06	AT1G32760
Aa_G90170	-1.86291	1.40928e-18	AT5G47870
Aa_G12990	-1.86243	0.0255761	AT2G47920
Aa_G318840	-1.8619	2.30038e-05
Aa_G426800	-1.86057	2.82411e-07	AT3G44720
Aa_G4680	-1.86047	3.88455e-08	AT3G04980
Aa_G720010	-1.85947	7.27489e-08	AT5G06870
Aa_G304000	-1.85903	6.17597e-11	AT2G26640
Aa_G367680	-1.85871	0.000127324
Aa_G13710	-1.85845	5.43901e-16	AT5G62580
Aa_G267670	-1.85711	3.57319e-08	AT5G11790
Aa_G56650	-1.8548	0.0138967	AT5G07280
Aa_G447440	-1.85465	0.00190933	AT1G76952
Aa_G607640	-1.85409	2.56854e-13	AT5G57410
Aa_G18630	-1.853	0.0233891	AT5G01075
Aa_G165820	-1.85262	5.02025e-05	AT5G67230
Aa_G621030	-1.84591	0.00625204	AT5G62720
Aa_G21020	-1.84468	0.00433958	AT3G05360
Aa_G350120	-1.84405	5.0965e-15	AT5G37600
Aa_G148840	-1.8435	6.36115e-11	AT1G20510
Aa_G495300	-1.83957	3.0689e-05	AT5G40460
Aa_G258380	-1.83951	7.53434e-11	AT4G33640
Aa_G71760	-1.83794	9.97679e-15
Aa_G20980	-1.8362	0.00432894	AT5G64690
Aa_G91310	-1.83566	0.0419589	AT3G22600
Aa_G137780	-1.8352	0.000498066	AT4G38970
Aa_G137980	-1.83265	1.26163e-24	AT4G38740
Aa_G62990	-1.83154	0.00049271	AT3G18080
Aa_G25330	-1.83045	2.60841e-09	AT2G36830
Aa_G253200	-1.82942	1.26319e-09	AT5G56120
Aa_G309970	-1.82924	0.000844823	AT2G24490
Aa_G64570	-1.82786	0.00124161	AT1G74710
Aa_G144270	-1.82664	2.40749e-09	AT2G40970
Aa_G262530	-1.82519	8.16362e-07
Aa_G40050	-1.82484	0.0054888	AT3G12800
Aa_G27700	-1.82357	0.0205517	AT1G44414
Aa_G41490	-1.82344	0.00113254	AT2G24630
Aa_G275760	-1.82224	3.3084e-19	AT1G07370
Aa_G538270	-1.81903	0.00656958	AT3G21550
Aa_G668320	-1.8186	5.808e-10	AT3G52900
Aa_G283690	-1.81803	3.29856e-19	AT1G74420
Aa_G126260	-1.81796	8.24751e-05
Aa_G399640	-1.8179	3.65582e-17	AT3G21770
Aa_G208730	-1.81404	1.69198e-05	AT2G33330
Aa_G435140	-1.81375	1.0894e-16	AT5G61810
Aa_G287830	-1.81039	1.03621e-13	AT1G38131
Aa_G138010	-1.81032	6.86636e-06	AT4G38690
Aa_G1117480	-1.80984	0.000786345
Aa_G253980	-1.80984	0.000786345	AT5G38410
Aa_G265910	-1.80854	0.00359925	AT3G54000
Aa_G495040	-1.8081	3.40937e-08	AT4G11320
Aa_G422270	-1.80767	0.00031797	AT2G20362
Aa_G75290	-1.80591	0.0432787	AT5G63380
Aa_G168320	-1.80126	0.0224219	AT3G48690
Aa_G318030	-1.79883	0.00018118	AT4G21445
Aa_G657760	-1.79866	3.40212e-05	AT1G29820
Aa_G338920	-1.79782	4.4823e-07	AT1G11790
Aa_G168060	-1.79649	1.21783e-10	AT5G57070
Aa_G54590	-1.79481	9.29951e-10	AT5G54400
Aa_G281110	-1.79252	3.18099e-18	AT1G24170
Aa_G180810	-1.79096	9.90569e-10	AT5G66920
Aa_G211000	-1.78733	0.00242812
Aa_G487100	-1.78504	0.0244744	AT4G38210
Aa_G230720	-1.78399	7.71127e-06
Aa_G800570	-1.78362	0.00133519	AT3G20450
Aa_G203400	-1.77917	4.3624e-05	AT4G18910
Aa_G427080	-1.77904	1.15814e-10
Aa_G427140	-1.77904	1.15814e-10
Aa_G160480	-1.77889	5.71971e-10	AT5G46530
Aa_G17420	-1.77847	0.0109665	AT1G60080
Aa_G349400	-1.77819	8.10519e-23	AT3G59970
Aa_G31670	-1.77456	2.8757e-11	AT5G58000
Aa_G796460	-1.77436	0.000629894	AT1G32920
Aa_G146420	-1.7739	2.16813e-05	AT2G02980
Aa_G95400	-1.77201	9.74206e-07	AT1G63120
Aa_G252350	-1.77134	2.91947e-13	AT2G44740
Aa_G329120	-1.77089	0.0411391
Aa_G234320	-1.77036	0.0195475	AT5G48600
Aa_G170090	-1.7703	0.000697688	AT5G03510
Aa_G440510	-1.76889	1.83765e-12	AT4G32800
Aa_G39020	-1.76873	8.9188e-07	AT1G04680
Aa_G239120	-1.76867	3.46068e-20	AT1G79870
Aa_G151750	-1.76767	1.95026e-08	AT1G08280
Aa_G150820	-1.76667	1.429e-09	AT2G38010
Aa_G700810	-1.7647	0.0164346	AT2G32230
Aa_G433410	-1.76238	8.23946e-11	AT1G63100
Aa_G400040	-1.76107	0.0312711
Aa_G247920	-1.76093	0.0028925	AT3G26950
Aa_G579810	-1.75631	0.00313717	AT1G26760
Aa_G290640	-1.75433	1.37284e-14	AT1G01120
Aa_G590600	-1.75299	0.0270461
Aa_G104800	-1.75211	0.0154919	AT5G23370
Aa_G245590	-1.7513	0.00469642	AT5G39350
Aa_G181170	-1.74891	3.89832e-05	AT5G19670
Aa_G636990	-1.74374	3.26651e-12	AT1G25370
Aa_G81490	-1.74145	0.00263551	AT5G65520
Aa_G619030	-1.74119	4.30845e-05
Aa_G606850	-1.74037	9.03831e-06	AT5G61420
Aa_G474470	-1.73943	8.73351e-08	AT1G24575
Aa_G284680	-1.73861	0.0448315	AT3G24730
Aa_G87870	-1.73748	4.50949e-10	AT1G76100
Aa_G112630	-1.73712	2.20966e-05	AT5G26330
Aa_G40060	-1.73681	6.08688e-07	AT3G12780
Aa_G63460	-1.73669	4.30003e-05	AT5G47730
Aa_G362120	-1.73637	1.55878e-05	AT5G60400
Aa_G18170	-1.73607	0.0314208	AT2G28410
Aa_G302460	-1.73585	0.00312902	AT1G32080
Aa_G19720	-1.73332	0.000761681	AT5G13430
Aa_G453050	-1.73323	4.79324e-14	AT2G47160
Aa_G65470	-1.73235	0.00486328	AT1G16410
Aa_G245250	-1.73153	9.83567e-10	AT4G20430
Aa_G163910	-1.73032	1.0759e-09	AT4G30996
Aa_G158030	-1.72736	0.00475865	AT5G16530
Aa_G299700	-1.72662	1.01523e-07	AT4G19450
Aa_G444280	-1.72509	7.2037e-16	AT5G21105
Aa_G110040	-1.72503	0.00340151	AT5G38610
Aa_G309400	-1.72479	0.000457677	AT3G51010
Aa_G107920	-1.72374	5.51534e-06	AT1G33265
Aa_G134140	-1.72266	2.57597e-12	AT5G53370
Aa_G620780	-1.72218	6.51132e-12	AT5G61240
Aa_G18910	-1.72017	1.33065e-13	AT5G02160
Aa_G648160	-1.71727	1.19931e-05	AT3G05910
Aa_G113720	-1.71727	0.047965	AT5G66000
Aa_G235370	-1.71585	2.43756e-06	AT1G05170
Aa_G119000	-1.71531	3.47443e-05	AT1G18590
Aa_G249590	-1.71391	0.0021355	AT2G17850
Aa_G50040	-1.71346	1.22839e-13	AT3G06550
Aa_G266020	-1.71298	1.55501e-14
Aa_G502970	-1.7123	1.80642e-06	AT2G28250
Aa_G125960	-1.71158	1.54223e-10	AT5G50370
Aa_G225600	-1.71091	1.49962e-05	AT4G11960
Aa_G389860	-1.70984	0.000119634	AT1G30370
Aa_G124500	-1.70615	1.24699e-17	AT4G23820
Aa_G62630	-1.70475	0.000859366	AT1G23190
Aa_G85830	-1.7027	1.24692e-08	AT5G17990
Aa_G15890	-1.70245	0.000127783	AT2G45720
Aa_G364290	-1.70175	0.000151698	AT3G62820
Aa_G220210	-1.70163	1.80539e-11	AT5G45750
Aa_G42360	-1.70161	4.96868e-07
Aa_G621200	-1.70023	1.36289e-09
Aa_G435120	-1.69931	9.8087e-08
Aa_G61550	-1.69931	9.8087e-08	AT5G61840
Aa_G163660	-1.69839	0.0146133	AT3G63095
Aa_G227070	-1.69821	2.12656e-05	AT3G25700
Aa_G100810	-1.69802	3.68169e-06	AT1G58170
Aa_G6560	-1.69592	0.00143937	AT5G38700
Aa_G436670	-1.69521	9.02294e-10	AT1G20340
Aa_G140710	-1.69277	0.0142385	AT5G04200
Aa_G781680	-1.69273	0.00803705
Aa_G22380	-1.69218	0.0338086	AT1G06830
Aa_G53820	-1.69162	3.83768e-14	AT5G01620
Aa_G346180	-1.69118	2.83819e-19	AT4G15093
Aa_G1160	-1.69061	0.0260009	AT3G15130
Aa_G111980	-1.69018	2.19924e-05	AT3G02885
Aa_G179060	-1.68954	1.29211e-55	AT3G23820
Aa_G93900	-1.68903	0.000683961	AT5G58580
Aa_G375060	-1.68828	2.57845e-12	AT2G22795
Aa_G617600	-1.68751	0.00153665	AT1G26590
Aa_G109360	-1.68632	0.0110498	AT1G32450
Aa_G34520	-1.68607	1.28246e-13	AT3G09820
Aa_G103090	-1.68316	1.39938e-05	AT5G44410
Aa_G253030	-1.6811	4.00141e-08	AT2G23340
Aa_G748010	-1.6811	4.00141e-08	AT4G36900
Aa_G164490	-1.68098	0.029492
Aa_G103930	-1.67916	2.17455e-13	AT1G16520
Aa_G424060	-1.67853	9.54589e-15	AT3G15540
Aa_G807280	-1.67779	0.000629195
Aa_G815830	-1.67779	0.000629195
Aa_G845300	-1.67779	0.000629195
Aa_G204340	-1.67674	0.0461258	AT1G78050
Aa_G46660	-1.67598	1.17994e-22	AT4G01850
Aa_G116270	-1.67532	3.5489e-13	AT2G05990
Aa_G583140	-1.67423	2.8347e-07	AT5G23000
Aa_G199350	-1.67123	3.33999e-10	AT1G72470
Aa_G48710	-1.67099	0.0021136	AT3G60810
Aa_G208940	-1.67062	1.88173e-09	AT3G60490
Aa_G268270	-1.67024	4.99432e-08	AT5G64030
Aa_G401570	-1.66984	0.02524	AT2G43100
Aa_G84570	-1.66826	1.22735e-13	AT5G11230
Aa_G141150	-1.66656	0.0341052	AT5G53900
Aa_G676720	-1.66636	9.03542e-08	AT1G14180
Aa_G467920	-1.65916	0.0292987
Aa_G419700	-1.6587	0.000454127	AT4G22460
Aa_G61740	-1.65823	0.0333406	AT1G24430
Aa_G81640	-1.65778	3.65719e-09	AT2G16060
Aa_G270060	-1.6568	0.000421504	AT1G64405
Aa_G182430	-1.65486	6.44841e-14	AT1G59970
Aa_G245300	-1.65297	0.00923145
Aa_G207900	-1.65256	6.468e-18	AT3G13750
Aa_G424450	-1.65183	1.22952e-14	AT3G45850
Aa_G9070	-1.65086	4.86121e-09	AT5G21482
Aa_G190	-1.65073	0.047965	AT2G04515
Aa_G192180	-1.65016	7.78066e-21	AT1G19170
Aa_G43770	-1.64673	3.27772e-08	AT5G66530
Aa_G44670	-1.64478	0.0244643	AT4G28410
Aa_G59810	-1.64401	0.00183	AT4G31530
Aa_G464390	-1.64392	0.000466603
Aa_G1060940	-1.64271	0.0308909
Aa_G375080	-1.64202	3.73677e-22
Aa_G603620	-1.64072	5.00664e-11	AT1G53300
Aa_G275320	-1.64011	8.34715e-12	AT4G11010
Aa_G552340	-1.63976	1.44371e-17	AT2G30490
Aa_G374430	-1.63962	1.78875e-05	AT1G21440
Aa_G195770	-1.63886	0.000214346	AT4G29590
Aa_G148400	-1.63876	1.38374e-08	AT4G19590
Aa_G98840	-1.63824	0.00023337	AT1G74100
Aa_G206390	-1.63671	1.27046e-17	AT5G46290
Aa_G123720	-1.63554	4.81357e-07	AT5G44730
Aa_G40590	-1.63257	3.89636e-09	AT3G12260
Aa_G374670	-1.6313	1.53615e-12	AT2G42670
Aa_G613750	-1.63108	8.79117e-18	AT1G27970
Aa_G205210	-1.63102	0.00147674	AT5G52320
Aa_G32090	-1.6308	0.000160936	AT4G26310
Aa_G199270	-1.63054	0.00129485	AT1G72416
Aa_G294370	-1.62986	0.00810707
Aa_G609180	-1.62896	4.09769e-05	AT1G68238
Aa_G678270	-1.62895	6.8726e-06
Aa_G10730	-1.62865	0.00276089	AT1G12550
Aa_G23500	-1.6252	0.00117486	AT5G67620
Aa_G22690	-1.62512	0.000301732	AT1G06550
Aa_G250680	-1.62124	1.4026e-08	AT3G20570
Aa_G643840	-1.6174	0.0372504
Aa_G178940	-1.61585	6.01564e-16	AT3G23750
Aa_G158240	-1.61481	0.000519662	AT2G28500
Aa_G334130	-1.61461	0.000172243	AT1G20840
Aa_G652130	-1.61394	6.05032e-06	AT2G35240
Aa_G448800	-1.61341	1.00588e-07	AT5G61340
Aa_G441080	-1.61303	0.000373242
Aa_G2140	-1.61256	1.38023e-12	AT3G61820
Aa_G392500	-1.61198	1.92286e-11	AT1G60810
Aa_G1950	-1.60921	0.0223112	AT4G07740
Aa_G164530	-1.60587	1.30743e-14
Aa_G180990	-1.60587	1.30743e-14
Aa_G116880	-1.60287	3.73078e-05	AT5G11540
Aa_G233690	-1.60145	5.42797e-14	AT3G15850
Aa_G309620	-1.60024	6.25076e-07	AT5G17170
Aa_G124010	-1.59882	1.23272e-18	AT2G41300
Aa_G319560	-1.59868	0.0005347	AT1G71400
Aa_G88460	-1.59759	9.51885e-09	AT2G41180
Aa_G462020	-1.59753	8.94994e-14	AT3G55430
Aa_G221030	-1.59746	0.00615988	AT3G58000
Aa_G362340	-1.59673	1.7747e-05	AT1G49660
Aa_G447060	-1.59539	2.43207e-05
Aa_G322970	-1.59488	8.06333e-06	AT3G59680
Aa_G107710	-1.59483	7.5105e-11	AT3G17210
Aa_G121580	-1.59083	8.42392e-05	AT1G77760
Aa_G238250	-1.58982	2.00958e-08	AT4G34710
Aa_G561550	-1.58932	9.96819e-13	AT4G37650
Aa_G507510	-1.58888	0.0297963	AT4G16050
Aa_G461880	-1.58604	5.00664e-11	AT2G39560
Aa_G118060	-1.58427	0.000115622	AT5G45540
Aa_G417300	-1.58317	4.66558e-20	AT4G23740
Aa_G365890	-1.5831	3.85772e-05	AT1G56430
Aa_G271320	-1.5831	0.0303627	AT3G59280
Aa_G30800	-1.5821	2.44749e-30	AT1G66150
Aa_G6830	-1.58165	1.11122e-07	AT1G02880
Aa_G9880	-1.58082	1.25724e-07	AT4G32410
Aa_G640070	-1.58066	8.87502e-06	AT2G01610
Aa_G237610	-1.57402	7.76672e-12	AT3G14067
Aa_G290700	-1.57392	0.0396727	AT1G01190
Aa_G56210	-1.57363	0.0433805	AT3G14410
Aa_G432970	-1.5735	0.00128294	AT5G54500
Aa_G391150	-1.57146	8.10907e-09
Aa_G632110	-1.5711	3.11507e-06
Aa_G376810	-1.56853	1.98389e-06
Aa_G248860	-1.56781	9.17622e-12	AT1G29980
Aa_G17650	-1.56495	0.0159013
Aa_G135550	-1.56372	3.72038e-11	AT1G64200
Aa_G729270	-1.56347	5.51959e-12	AT1G17970
Aa_G100610	-1.56238	5.58197e-10	AT2G44210
Aa_G226780	-1.56036	0.0222509
Aa_G414390	-1.55971	3.69582e-05	AT1G31350
Aa_G158110	-1.55902	4.7695e-09	AT5G16590
Aa_G109750	-1.55868	2.10333e-07	AT3G50410
Aa_G233780	-1.55576	4.91093e-10	AT3G15940
Aa_G726460	-1.55556	0.000123751	AT5G18920
Aa_G267910	-1.55523	1.06825e-15	AT3G03250
Aa_G251510	-1.55493	0.00412614	AT2G01400
Aa_G177340	-1.55474	0.0093295	AT1G61255
Aa_G492520	-1.5534	1.1853e-18	AT5G42980
Aa_G46730	-1.55298	7.32658e-09	AT4G01900
Aa_G314210	-1.55255	0.000228564	AT1G77670
Aa_G19240	-1.55226	1.91942e-06	AT1G09070
Aa_G113910	-1.55221	0.000396951	AT5G66170
Aa_G536060	-1.55133	3.2813e-10	AT2G46330
Aa_G211800	-1.55033	4.84779e-15	AT1G01050
Aa_G165790	-1.54951	4.99635e-07	AT5G67260
Aa_G300860	-1.54788	0.000860985	AT1G33480
Aa_G144080	-1.54779	0.0175526	AT2G40610
Aa_G514020	-1.54738	0.0254635
Aa_G114310	-1.54714	9.75407e-05	AT3G58850
Aa_G140070	-1.54644	2.63556e-05	AT1G06000
Aa_G121810	-1.54518	6.23856e-10	AT1G22800
Aa_G144150	-1.54502	5.39108e-17	AT2G40890
Aa_G257830	-1.54277	6.92632e-06	AT2G32720
Aa_G53610	-1.54134	1.70593e-14	AT3G17390
Aa_G798900	-1.53994	7.65266e-06	AT4G05010
Aa_G200020	-1.53821	5.94245e-08	AT2G42880
Aa_G635210	-1.53787	0.022808	AT3G28850
Aa_G251500	-1.53611	0.000779877	AT2G01390
Aa_G207030	-1.53489	1.42347e-13	AT3G25860
Aa_G448980	-1.53391	0.0139659	AT2G01990
Aa_G518450	-1.53375	2.88261e-06	AT2G40460
Aa_G661340	-1.53186	8.62286e-06	AT3G50760
Aa_G75520	-1.53108	0.00308071	AT3G05320
Aa_G129270	-1.53102	0.000884309	AT1G77420
Aa_G78040	-1.53014	0.00382844	AT4G19045
Aa_G115600	-1.52943	4.92622e-05	AT1G14686
Aa_G100830	-1.5294	0.0117849	AT1G58120
Aa_G395920	-1.52931	2.93529e-06
Aa_G468390	-1.52925	3.00384e-06	AT1G68430
Aa_G51590	-1.52922	1.85812e-10	AT5G64310
Aa_G274770	-1.52715	2.96404e-11	AT1G63000
Aa_G764520	-1.52582	0.000496874	AT4G15140
Aa_G409550	-1.52206	2.49886e-13
Aa_G550370	-1.52035	7.43447e-05	AT5G25490
Aa_G113810	-1.5187	0.00166348	AT5G66070
Aa_G468660	-1.5183	4.83648e-10	AT1G31070
Aa_G159770	-1.5176	0.000560921	AT2G36880
Aa_G429490	-1.51756	0.000340073	AT3G18800
Aa_G344060	-1.51691	1.52615e-06	AT1G71880
Aa_G70140	-1.51659	4.56746e-07	AT2G16750
Aa_G374880	-1.51551	0.000650278	AT4G39540
Aa_G398870	-1.51318	0.0115802
Aa_G241220	-1.51284	5.00357e-27	AT2G47510
Aa_G589100	-1.51257	0.000141986	AT2G31110
Aa_G444270	-1.51224	0.0316481	AT5G21120
Aa_G19290	-1.51218	0.011584	AT1G09000
Aa_G293640	-1.51199	4.85862e-16	AT1G79720
Aa_G53030	-1.51154	0.000222275	AT3G49940
Aa_G610350	-1.50961	6.50691e-08
Aa_G124430	-1.50956	0.00399801	AT4G23885
Aa_G30590	-1.50864	4.67991e-06	AT1G74030
Aa_G418470	-1.50639	0.00554715	AT4G15010
Aa_G318820	-1.5052	9.73408e-05
Aa_G780430	-1.50373	2.23476e-20	AT1G78380
Aa_G527550	-1.50323	0.038453	AT3G17300
Aa_G273420	-1.50246	2.84272e-12	AT4G30810
Aa_G737720	-1.50164	7.03242e-09	AT4G34230
Aa_G15950	-1.50122	2.67524e-05	AT2G45680
Aa_G440800	-1.50061	8.15093e-22	AT2G20810
Aa_G381300	-1.50034	2.79986e-06	AT3G54820
Aa_G20410	-1.4997	2.53517e-10
Aa_G74240	-1.49699	8.2916e-11	AT1G53500
Aa_G177320	-1.49656	2.88026e-11	AT1G61260
Aa_G503370	-1.4958	9.36007e-07	AT4G40042
Aa_G76480	-1.49148	0.000114707	AT4G28010
Aa_G312590	-1.49108	0.0118267	AT2G23800
Aa_G469920	-1.49037	1.28456e-12	AT1G11545
Aa_G83720	-1.48778	8.47955e-08	AT5G18970
Aa_G196690	-1.48761	0.000151194
Aa_G39130	-1.48681	0.0370758
Aa_G567810	-1.48583	0.00203746	AT1G73760
Aa_G274760	-1.48438	1.30743e-14	AT1G62990
Aa_G226610	-1.4842	0.0100557
Aa_G52570	-1.48408	1.09932e-17	AT3G01810
Aa_G503100	-1.48396	4.70044e-05	AT4G34610
Aa_G430390	-1.48201	4.4964e-14	AT3G21200
Aa_G586780	-1.48156	6.9822e-06	AT4G21105
Aa_G123350	-1.48154	6.97243e-12	AT5G54670
Aa_G302010	-1.48021	0.000130032	AT3G08030
Aa_G600260	-1.47987	3.02723e-08	AT1G55670
Aa_G754690	-1.47912	0.00281783
Aa_G67760	-1.47893	6.50302e-17	AT4G00900
Aa_G91740	-1.47789	6.12197e-12	AT2G22230
Aa_G55690	-1.47746	1.02928e-16	AT4G23500
Aa_G112800	-1.47663	0.0254286	AT1G07700
Aa_G545250	-1.47494	0.000527949	AT1G68010
Aa_G243590	-1.47434	7.9915e-07	AT2G32450
Aa_G759390	-1.47401	0.024285
Aa_G79970	-1.47365	2.49847e-06
Aa_G184290	-1.47076	2.13723e-07	AT1G48660
Aa_G85620	-1.46955	6.30819e-11	AT2G30010
Aa_G150170	-1.4671	7.60884e-12
Aa_G70090	-1.46687	1.23259e-05	AT2G16850
Aa_G334150	-1.46649	8.71148e-05	AT1G20823
Aa_G289700	-1.46595	1.13985e-12	AT2G45290
Aa_G273140	-1.46559	1.70864e-06	AT3G63440
Aa_G290470	-1.46297	0.0058133	AT2G26190
Aa_G553710	-1.4628	4.57373e-19	AT4G39350
Aa_G9080	-1.46173	0.00533489	AT5G21430
Aa_G280910	-1.46077	4.46602e-19	AT2G01950
Aa_G223370	-1.4602	5.61098e-06	AT3G16180
Aa_G64850	-1.45985	0.0224357	AT1G75640
Aa_G136790	-1.45662	6.94781e-05	AT3G10940
Aa_G594390	-1.45649	2.6163e-12	AT2G26900
Aa_G53660	-1.45636	0.00160893	AT3G17350
Aa_G567410	-1.45636	7.30991e-08	AT1G56720
Aa_G242040	-1.45394	1.65678e-06	AT3G15990
Aa_G374580	-1.45297	1.33544e-05	AT2G42770
Aa_G40260	-1.45237	1.07353e-05	AT3G12600
Aa_G267690	-1.45164	4.78293e-06	AT5G11810
Aa_G333240	-1.45158	2.62759e-16	AT3G11090
Aa_G521640	-1.45125	0.0304599	AT3G19550
Aa_G425210	-1.45124	0.00926807	AT4G32690
Aa_G208950	-1.44986	0.000671101
Aa_G460450	-1.44976	1.1403e-07	AT2G31680
Aa_G82150	-1.44891	3.47416e-12	AT3G18280
Aa_G299690	-1.44862	0.0286315	AT4G19460
Aa_G54110	-1.4482	2.64575e-10	AT5G01370
Aa_G129440	-1.44776	4.07229e-07	AT1G77590
Aa_G106550	-1.44761	1.22622e-31	AT5G17770
Aa_G641110	-1.44449	0.000184459	AT2G24270
Aa_G215890	-1.4434	0.0277972	AT5G11990
Aa_G677910	-1.44162	0.00952025	AT2G40540
Aa_G66440	-1.44112	0.0147846
Aa_G244350	-1.44077	0.0487483
Aa_G623410	-1.44065	0.0058195	AT5G12300
Aa_G149130	-1.43977	0.0362188
Aa_G331310	-1.43946	6.40425e-10	AT3G54690
Aa_G150500	-1.43888	0.0368974	AT5G42720
Aa_G579200	-1.43754	0.0361616	AT1G72990
Aa_G633950	-1.43681	9.80221e-06	AT2G43710
Aa_G368360	-1.43629	3.46103e-10	AT1G08380
Aa_G501470	-1.43546	3.77419e-12	AT1G53240
Aa_G482970	-1.43332	0.0078939	AT1G30290
Aa_G238660	-1.43237	4.53792e-12	AT3G57070
Aa_G635810	-1.42776	2.79855e-06	AT1G09812
Aa_G515870	-1.42733	0.00603747	AT3G50770
Aa_G567800	-1.42728	0.0249154	AT1G73770
Aa_G124230	-1.42724	0.0475156	AT5G50890
Aa_G216120	-1.42657	8.61211e-06	AT3G11490
Aa_G567270	-1.42625	0.00783611	AT4G15715
Aa_G996590	-1.42622	0.0331274
Aa_G477710	-1.42617	8.23013e-14	AT1G04690
Aa_G664180	-1.42612	0.000883897
Aa_G279010	-1.42573	4.23875e-07	AT5G11890
Aa_G231630	-1.4248	0.0225693	AT5G53880
Aa_G47150	-1.42361	2.03856e-14	AT3G06740
Aa_G277480	-1.42341	0.000161699	AT1G64650
Aa_G260580	-1.42294	1.46547e-06	AT5G02590
Aa_G85300	-1.42114	0.00780531	AT5G02420
Aa_G239000	-1.42028	1.34396e-07	AT1G79970
Aa_G158470	-1.41857	1.22072e-11	AT5G11340
Aa_G248950	-1.41662	0.000156081
Aa_G134480	-1.41562	2.98954e-13	AT1G03930
Aa_G24060	-1.41449	0.00233645	AT3G09032
Aa_G579820	-1.41376	0.000868265	AT1G26761
Aa_G279000	-1.41376	6.43643e-09	AT5G11880
Aa_G304530	-1.41351	8.15494e-08	AT4G29070
Aa_G17400	-1.41351	5.09432e-05	AT5G49630
Aa_G712090	-1.41349	0.0484322
Aa_G578280	-1.41111	0.000998009	AT5G23670
Aa_G258620	-1.41094	1.41698e-05	AT3G07940
Aa_G325190	-1.41088	8.06695e-09	AT1G01300
Aa_G234940	-1.4063	4.30719e-05	AT3G15353
Aa_G52580	-1.40611	0.00382297	AT3G01800
Aa_G245510	-1.40516	0.0125526
Aa_G174550	-1.40472	7.5319e-11	AT3G07480
Aa_G384620	-1.40298	5.92627e-10	AT2G15620
Aa_G102230	-1.40263	0.00152941	AT5G48230
Aa_G262520	-1.40235	2.57632e-06	AT4G30660
Aa_G385720	-1.40231	0.033191	AT1G80160
Aa_G524880	-1.40124	1.12869e-06	AT5G46340
Aa_G353490	-1.39725	0.000150148	AT1G10690
Aa_G203540	-1.3962	1.04042e-06	AT4G13990
Aa_G315610	-1.39472	3.43608e-09
Aa_G43820	-1.39467	5.1448e-06	AT5G66460
Aa_G332690	-1.39466	0.0018638	AT2G46650
Aa_G34550	-1.39407	2.39778e-11	AT3G09800
Aa_G85260	-1.39188	2.49019e-05
Aa_G25630	-1.39168	0.00264432	AT3G26650
Aa_G562810	-1.39149	9.22576e-15
Aa_G754680	-1.39016	0.00120911
Aa_G92550	-1.38842	1.18405e-10	AT1G49890
Aa_G395410	-1.38788	3.83973e-05	AT2G14750
Aa_G54010	-1.38721	4.47155e-05	AT5G01500
Aa_G570530	-1.38698	7.13038e-11	AT4G34215
Aa_G256220	-1.38641	8.18666e-05	AT1G54780
Aa_G265730	-1.3857	0.00635833	AT1G79650
Aa_G434810	-1.38448	1.51495e-06	AT1G31650
Aa_G584930	-1.38446	0.0281305	AT1G13180
Aa_G51360	-1.38203	1.67483e-10
Aa_G80720	-1.38142	9.66841e-07	AT1G08800
Aa_G268320	-1.38084	3.26605e-09	AT5G64080
Aa_G268280	-1.38024	1.68524e-09	AT5G64040
Aa_G41830	-1.37832	1.42157e-09	AT4G05180
Aa_G261890	-1.37773	3.60969e-09	AT1G12140
Aa_G275900	-1.37731	0.0246828	AT1G07260
Aa_G718080	-1.3764	1.78387e-07	AT3G55350
Aa_G140300	-1.376	3.43565e-09	AT3G14790
Aa_G344340	-1.37583	3.52031e-11	AT5G58375
Aa_G72850	-1.37566	2.41087e-15
Aa_G67120	-1.37481	0.0282746
Aa_G603610	-1.37309	8.95355e-07	AT1G53290
Aa_G472920	-1.37187	2.08182e-13	AT1G28400
Aa_G25590	-1.37186	3.24669e-05
Aa_G484280	-1.36977	8.83241e-24
Aa_G301500	-1.36965	2.8491e-14	AT3G54950
Aa_G366460	-1.36884	7.63924e-11	AT1G72810
Aa_G247740	-1.36879	2.42058e-12	AT3G29320
Aa_G108900	-1.36873	0.00631232	AT1G56020
Aa_G287480	-1.3687	8.41707e-07	AT4G18030
Aa_G153500	-1.36846	2.81508e-16
Aa_G216100	-1.36846	2.81508e-16
Aa_G313400	-1.36846	2.81508e-16
Aa_G238240	-1.36722	0.00120306	AT4G34700
Aa_G95970	-1.36681	3.94319e-05	AT1G49320
Aa_G715630	-1.36657	0.00610549	AT1G11580
Aa_G554670	-1.36582	1.95655e-08	AT1G34430
Aa_G238700	-1.36537	0.0154599	AT3G57040
Aa_G206160	-1.36478	3.40937e-08	AT2G47690
Aa_G76940	-1.36417	0.0499191	AT3G25100
Aa_G53380	-1.35989	1.73129e-10	AT4G01130
Aa_G139260	-1.35955	1.05704e-15	AT4G16140
Aa_G16640	-1.35924	1.33408e-22	AT4G17100
Aa_G98590	-1.35804	0.000150806	AT3G58100
Aa_G89650	-1.3554	2.12448e-08	AT5G43980
Aa_G752880	-1.35496	5.63287e-06
Aa_G352080	-1.35449	3.16955e-05	AT4G39300
Aa_G540760	-1.35438	1.32686e-10	AT4G36890
Aa_G45430	-1.35348	0.0151752	AT5G24420
Aa_G420730	-1.35246	8.51093e-32	AT5G06700
Aa_G340150	-1.35147	1.64784e-05
Aa_G265720	-1.349	5.73937e-06	AT1G79660
Aa_G331430	-1.34785	1.09806e-09
Aa_G552750	-1.34784	2.48356e-08	AT5G25530
Aa_G355780	-1.34674	0.00672818	AT1G31010
Aa_G114900	-1.34661	0.0045501	AT3G57500
Aa_G5480	-1.34654	0.0255559	AT3G11945
Aa_G492870	-1.34609	2.34554e-06	AT1G74530
Aa_G6420	-1.34592	1.10425e-08
Aa_G72770	-1.34534	3.72859e-10	AT5G14230
Aa_G260670	-1.34493	8.34715e-12	AT5G02750
Aa_G12570	-1.34346	9.23656e-13	AT4G08390
Aa_G618320	-1.34339	5.52005e-17	AT4G26690
Aa_G19730	-1.34298	0.00104399	AT5G13440
Aa_G356230	-1.34068	1.94422e-06	AT4G13050
Aa_G194650	-1.33722	0.0199223	AT2G20650
Aa_G99360	-1.33684	1.82637e-09	AT3G46540
Aa_G45300	-1.33438	0.00114452	AT5G24570
Aa_G768640	-1.33276	9.25927e-07	AT3G28200
Aa_G740970	-1.33204	0.0253456
Aa_G286090	-1.33126	6.66632e-19	AT1G08010
Aa_G149090	-1.33122	0.00526617	AT5G54860
Aa_G212780	-1.3307	0.0107814	AT3G53010
Aa_G38830	-1.3305	8.81909e-09	AT1G04520
Aa_G102280	-1.33018	0.0395613	AT5G48170
Aa_G512080	-1.32993	1.3843e-06	AT4G29240
Aa_G109300	-1.32992	0.0467412	AT1G32370
Aa_G55930	-1.32979	4.00626e-13	AT1G67830
Aa_G117410	-1.32916	1.12164e-16	AT4G21960
Aa_G281920	-1.32757	2.20603e-10
Aa_G64900	-1.32747	5.48758e-05	AT1G75690
Aa_G314720	-1.32698	6.35398e-12	AT2G21300
Aa_G596290	-1.32507	0.000174563	AT1G25530
Aa_G205930	-1.3246	4.08591e-05	AT3G06020
Aa_G421080	-1.32418	0.012211	AT5G15600
Aa_G566900	-1.32354	0.000139006	AT5G06940
Aa_G679170	-1.32309	5.23408e-12	AT5G55630
Aa_G580370	-1.3228	1.01492e-09	AT4G20880
Aa_G430870	-1.32165	0.0179784
Aa_G114800	-1.3214	1.99967e-18	AT3G57610
Aa_G367180	-1.32118	1.39843e-06	AT1G23040
Aa_G432830	-1.32091	0.00489672	AT1G11220
Aa_G487050	-1.32022	0.00022992	AT4G38160
Aa_G47140	-1.32013	2.70694e-11
Aa_G189050	-1.31907	1.67186e-15	AT4G02940
Aa_G561390	-1.31851	0.00104126	AT3G48100
Aa_G359450	-1.31742	2.69484e-05	AT2G31200
Aa_G125460	-1.31696	1.91358e-08	AT2G43290
Aa_G265090	-1.31588	2.07753e-12	AT2G44620
Aa_G178560	-1.31314	0.006188	AT3G51720
Aa_G463000	-1.31191	0.00248973	AT1G31800
Aa_G165310	-1.30789	1.54024e-09	AT5G41400
Aa_G228430	-1.30715	0.0209117	AT1G03030
Aa_G456660	-1.30528	5.38437e-09	AT1G29050
Aa_G570240	-1.3041	0.0439367	AT5G05260
Aa_G174630	-1.30263	7.42711e-13	AT3G07390
Aa_G94740	-1.3004	6.51991e-13	AT5G60920
Aa_G375500	-1.29916	1.29932e-07	AT1G55210
Aa_G600790	-1.29775	0.0353597	AT3G54600
Aa_G424650	-1.29732	4.07226e-09
Aa_G568100	-1.29682	0.0453621	AT1G52230
Aa_G56310	-1.29561	7.21886e-13	AT3G14310
Aa_G61200	-1.29555	1.31243e-09	AT4G09160
Aa_G33790	-1.29521	4.54656e-05	AT5G59840
Aa_G292850	-1.29501	6.24718e-07	AT5G65390
Aa_G557700	-1.29358	7.71728e-09	AT3G45440
Aa_G570520	-1.29191	3.10177e-11	AT4G34200
Aa_G287000	-1.29154	9.48137e-19	AT5G48020
Aa_G2950	-1.29059	1.84166e-15	AT2G26730
Aa_G55660	-1.28763	9.59915e-14	AT4G23490
Aa_G100840	-1.28722	0.000228564
Aa_G396750	-1.28655	0.00276562	AT1G53060
Aa_G718090	-1.28643	9.20471e-05	AT3G55360
Aa_G468260	-1.28625	0.0456725	AT4G16120
Aa_G195500	-1.28576	0.0111219	AT2G22900
Aa_G6380	-1.28535	0.0134703	AT1G02450
Aa_G310000	-1.28444	6.28006e-05	AT2G24440
Aa_G628390	-1.28374	0.0299633	AT4G29520
Aa_G333310	-1.283	2.62798e-10	AT3G11030
Aa_G163710	-1.28086	0.00984509	AT3G63140
Aa_G370860	-1.27941	0.00549353
Aa_G615880	-1.27863	6.40281e-19	AT4G37830
Aa_G267300	-1.27752	9.63274e-07	AT5G25265
Aa_G426640	-1.2769	0.00899529	AT2G18630
Aa_G30580	-1.27526	0.0379648	AT1G74020
Aa_G622340	-1.27409	0.00449441
Aa_G103400	-1.27388	0.00785041	AT3G60220
Aa_G69600	-1.27253	0.0071855	AT4G29230
Aa_G14630	-1.2714	8.22199e-10	AT3G01120
Aa_G499180	-1.27063	0.000510413
Aa_G45000	-1.27029	1.91686e-07	AT3G03680
Aa_G448820	-1.26989	0.00703668	AT5G61370
Aa_G66620	-1.26939	8.15512e-07	AT4G13430
Aa_G19330	-1.26827	1.11108e-07	AT1G08960
Aa_G214070	-1.26643	0.011584	AT1G71015
Aa_G24540	-1.26551	3.14314e-08
Aa_G562120	-1.26534	3.4258e-05	AT1G23980
Aa_G298700	-1.2646	2.89939e-12	AT5G34850
Aa_G343710	-1.26459	0.0225728	AT1G78560
Aa_G61770	-1.26298	6.21523e-16	AT1G24360
Aa_G474670	-1.25893	0.00500389	AT1G65290
Aa_G281350	-1.25876	6.20123e-06	AT2G34620
Aa_G437610	-1.25738	2.58202e-08	AT1G13790
Aa_G478960	-1.25517	7.74119e-06	AT5G02970
Aa_G160120	-1.25515	0.000822212
Aa_G914280	-1.25383	0.00538027
Aa_G23350	-1.25251	1.40351e-14	AT5G65810
Aa_G524140	-1.25061	2.99678e-07	AT5G14600
Aa_G165560	-1.25005	5.73463e-05
Aa_G415310	-1.24829	5.93832e-15	AT2G42600
Aa_G382000	-1.24821	0.000524149	AT1G53170
Aa_G599830	-1.24672	0.010062
Aa_G29440	-1.24622	0.00684171	AT1G47740
Aa_G344210	-1.24241	0.000707128	AT5G58260
Aa_G465870	-1.24239	9.58906e-05	AT2G34690
Aa_G5640	-1.24209	1.03421e-05	AT3G11780
Aa_G5650	-1.24209	1.03421e-05	AT3G11773
Aa_G519960	-1.24093	0.0147373	AT5G03670
Aa_G225250	-1.24039	0.01078
Aa_G143450	-1.2396	0.000216998	AT2G19460
Aa_G323660	-1.23924	4.37014e-11	AT4G24380
Aa_G13170	-1.23834	3.99421e-05	AT2G48090
Aa_G11500	-1.23786	0.000133046	AT3G50920
Aa_G344560	-1.23777	3.76834e-08	AT2G35150
Aa_G435590	-1.2364	8.32759e-05	AT4G12910
Aa_G391130	-1.2353	1.87851e-08	AT1G62640
Aa_G363600	-1.23513	4.08171e-07
Aa_G38960	-1.23513	4.08171e-07	AT1G04630
Aa_G430680	-1.23506	2.20611e-05	AT1G28340
Aa_G237630	-1.23345	0.0058133	AT3G14060
Aa_G20150	-1.23122	6.07389e-07	AT3G19450
Aa_G165630	-1.23053	0.0139659	AT5G60870
Aa_G512090	-1.22942	6.14472e-08	AT4G29260
Aa_G379120	-1.22915	7.46888e-07	AT5G16010
Aa_G513970	-1.22866	0.00352116	AT1G47410
Aa_G103920	-1.22671	0.00238868	AT1G16530
Aa_G739680	-1.22539	2.20541e-06	AT1G62380
Aa_G14080	-1.22475	4.79389e-14	AT3G53400
Aa_G516260	-1.2247	5.6428e-07	AT5G54240
Aa_G338430	-1.22341	2.76416e-06	AT5G51545
[truncated: 1,912 more rows]

## Sheet: 21w@4C vs 00w@4C
Arabis alpina gene	log2FoldChange	padj	Arabidopsis thaliana gene
Aa_G42220	-51.8588	6.1046e-08	AT3G02680
Aa_G504320	-48.1382	3.08142e-70	AT3G23255
Aa_G374010	-47.68	1.57737e-15	AT3G13180
Aa_G1068310	-45.2305	3.32525e-10
Aa_G972820	-43.9741	5.18578e-10
Aa_G39620	-41.6508	4.88512e-09
Aa_G130870	-37.3133	0.000158642	AT1G27720
Aa_G51210	-35.6342	1.50214e-06	AT3G05740
Aa_G185300	-35.6093	0.000269071
Aa_G553670	-35.4281	2.1846e-07	AT4G39380
Aa_G912740	-34.7327	0.000498301
Aa_G607230	-34.0486	3.68421e-13	AT4G17483
Aa_G274790	-32.5324	1.97138e-05	AT1G63020
Aa_G477720	-31.0736	0.000153813	AT1G04700
Aa_G274050	-30.6099	1.47955e-06
Aa_G358050	-30.5634	0.00261887	AT1G03150
Aa_G96320	-30.1716	0.000335904
Aa_G23310	-29.9746	0.00323491
Aa_G385120	-29.7478	0.00351132	AT4G34840
Aa_G188040	-29.6971	0.00356882	AT5G50740
Aa_G354650	-29.3657	0.00400894	AT5G14090
Aa_G322230	-28.9924	0.00458716	AT4G00420
Aa_G539240	-28.7057	4.07304e-15	AT5G25610
Aa_G49740	-28.4974	0.00542079	AT3G07010
Aa_G170110	-28.4918	0.00543348	AT5G03470
Aa_G389030	-27.8464	0.00678157
Aa_G65070	-27.845	0.00679329
Aa_G145790	-27.7812	0.00693225	AT2G41740
Aa_G241230	-27.4658	6.21106e-16
Aa_G550480	-27.4605	0.00774349	AT3G20010
Aa_G944970	-27.3214	2.23439e-10
Aa_G113920	-27.3207	8.10353e-21	AT5G66180
Aa_G698390	-27.0202	1.43552e-06	AT4G21710
Aa_G42440	-26.9639	0.00907336	AT3G02500
Aa_G34590	-26.8557	0.00884517	AT3G09780
Aa_G250140	-26.5502	4.04241e-07	AT3G19050
Aa_G781210	-26.5434	1.56999e-10	AT5G17120
Aa_G585310	-26.4105	4.7162e-17	AT5G65060
Aa_G67520	-26.3977	0.0108967	AT1G17450
Aa_G96150	-26.3851	0.00315287	AT4G17390
Aa_G554010	-26.3158	6.16782e-14
Aa_G622320	-26.2408	1.91287e-20	AT3G53180
Aa_G148690	-26.2303	0.0115218	AT2G32940
Aa_G26880	-26.2196	0.01156	AT3G24320
Aa_G713450	-26.0981	0.0120236
Aa_G93520	-25.9682	4.82715e-11	AT4G12460
Aa_G226410	-25.9611	2.20349e-08	AT5G03720
Aa_G71650	-25.936	0.0126354	AT3G02170
Aa_G411220	-25.88	3.35321e-12	AT5G51200
Aa_G659680	-25.8002	0.0131758	AT4G19380
Aa_G12820	-25.7822	2.20679e-14	AT2G47750
Aa_G126720	-25.7271	0.0134758	AT1G27030
Aa_G17930	-25.6781	6.1396e-06	AT3G44050
Aa_G480470	-25.6088	0.0112404
Aa_G69050	-25.5973	1.16602e-12	AT3G25510
Aa_G326340	-25.398	0.0149124	AT3G51150
Aa_G240610	-25.3872	2.19306e-05	AT4G25960
Aa_G431370	-25.3456	0.015173	AT5G15580
Aa_G459190	-25.3146	2.48107e-23	AT5G22310
Aa_G49090	-25.3132	1.38329e-08
Aa_G108920	-25.25	2.03612e-07	AT1G56000
Aa_G1023870	-25.2253	3.24978e-17
Aa_G94400	-25.1882	6.98047e-18	AT1G01760
Aa_G159990	-25.1839	6.09139e-06	AT4G27860
Aa_G347940	-25.1506	9.96457e-07	AT1G72250
Aa_G505950	-25.1443	0.0161306	AT5G37690
Aa_G408570	-25.0963	5.66937e-07
Aa_G375490	-25.026	4.80955e-12	AT1G55200
Aa_G249290	-24.9858	1.1838e-09	AT2G37420
Aa_G19920	-24.9739	0.0170411	AT4G22860
Aa_G207700	-24.8642	0.017632	AT3G45680
Aa_G288290	-24.8329	0.0177756	AT4G33220
Aa_G422250	-24.7997	0.0179704
Aa_G550820	-24.7935	1.5225e-12	AT5G59670
Aa_G210610	-24.7453	2.56022e-27	AT5G08370
Aa_G500060	-24.7448	0.0182613
Aa_G30090	-24.7367	1.75778e-07
Aa_G102180	-24.7122	0.0184283	AT5G48310
Aa_G418980	-24.711	1.654e-06	AT1G76630
Aa_G44110	-24.7083	0.0184464	AT5G66240
Aa_G152290	-24.6434	1.8667e-14	AT4G17830
Aa_G357270	-24.6315	0.018832	AT1G62800
Aa_G83350	-24.5563	0.0192508	AT3G26050
Aa_G133850	-24.5544	1.79101e-05	AT1G64960
Aa_G70590	-24.5469	0.0193546
Aa_G188890	-24.5138	5.04706e-07	AT4G02800
Aa_G265540	-24.4857	1.27237e-08
Aa_G363330	-24.4598	3.85568e-13	AT2G26470
Aa_G12240	-24.4518	4.76814e-06	AT2G36370
Aa_G53650	-24.4275	6.63561e-06
Aa_G440630	-24.414	3.56509e-09	AT1G50240
Aa_G6540	-24.4136	2.63853e-15	AT1G02660
Aa_G362440	-24.1585	0.000109667	AT1G49580
Aa_G470650	-24.0921	0.0221113	AT1G78440
Aa_G615250	-24.0868	0.0221481	AT1G64710
Aa_G772130	-24.0137	0.0226248	AT3G18730
Aa_G301310	-24.0014	0.0226931	AT4G29800
Aa_G11180	-23.9939	0.0227377
Aa_G66240	-23.9555	7.32947e-10
Aa_G334140	-23.9238	0.0046728	AT1G20830
Aa_G400320	-23.83	0.000702559	AT1G04020
Aa_G465540	-23.7787	1.12214e-05	AT1G52630
Aa_G262870	-23.7674	0.0130709	AT1G62700
Aa_G311480	-23.7139	3.54309e-06	AT2G22530
Aa_G184450	-23.6711	0.0249467	AT1G67630
Aa_G34680	-23.5482	1.82052e-14	AT3G09710
Aa_G109060	-23.518	4.86431e-11	AT4G24790
Aa_G56030	-23.4317	8.6819e-10	AT1G67790
Aa_G38130	-23.3576	2.95707e-07	AT2G39830
Aa_G432060	-23.3504	0.0114029	AT4G30580
Aa_G239020	-23.3449	0.0273308	AT1G79950
Aa_G576230	-23.3427	3.58534e-05	AT2G20290
Aa_G376020	-23.2134	0.000827434	AT1G32850
Aa_G67850	-23.1692	0.000960025	AT4G01010
Aa_G578230	-23.1671	0.000758418	AT5G23720
Aa_G45980	-23.1469	0.0289167	AT5G24318
Aa_G189430	-23.1467	5.424e-13
Aa_G671720	-23.1374	0.00498822	AT2G22910
Aa_G213280	-23.1158	0.0291436	AT4G21820
Aa_G397600	-23.0533	0.0296597	AT3G11620
Aa_G333570	-23.0388	2.40727e-08
Aa_G503360	-22.9895	3.53236e-05	AT4G40045
Aa_G220220	-22.9362	0.0103862	AT5G45740
Aa_G477590	-22.8877	0.000164858	AT2G28230
Aa_G461580	-22.8833	8.60211e-09
Aa_G257080	-22.8528	0.00259254	AT4G04890
Aa_G423240	-22.8448	0.0314265	AT4G17610
Aa_G353540	-22.7818	4.66534e-06
Aa_G155360	-22.6801	1.52599e-05
Aa_G648740	-22.6709	3.12211e-10
Aa_G373090	-22.648	2.13576e-12	AT3G56410
Aa_G244260	-22.6078	0.0336046	AT5G07180
Aa_G97500	-22.4993	2.52589e-06	AT4G08700
Aa_G115130	-22.4459	0.0355923	AT4G26260
Aa_G357320	-22.4298	1.13798e-15
Aa_G299140	-22.4078	0.00438713	AT1G31160
Aa_G515880	-22.3432	0.0360083
Aa_G275730	-22.0052	3.31072e-05	AT1G07390
Aa_G217930	-21.9151	0.000218598	AT2G23890
Aa_G193220	-21.8466	0.0412121	AT1G55550
Aa_G180720	-21.6425	0.00211646	AT5G66840
Aa_G230260	-21.5155	1.4982e-06	AT2G19690
Aa_G539230	-21.361	0.0470134
Aa_G357570	-21.2532	0.0482985	AT2G39470
Aa_G43940	-21.14	0.00055019
Aa_G431480	-20.9109	1.10775e-11	AT5G15500
Aa_G402330	-20.8243	4.05698e-07	AT3G53590
Aa_G277870	-20.5951	2.73338e-08
Aa_G581300	-20.5534	5.85408e-05	AT1G47540
Aa_G188940	-19.287	4.77785e-05
Aa_G206090	-19.0724	0.00105764	AT2G47630
Aa_G493830	-18.6768	1.64787e-09	AT1G18990
Aa_G680400	-18.4045	5.6529e-07
Aa_G7350	-16.1787	3.56899e-06
Aa_G448760	-12.977	0.000606344	AT5G61290
Aa_G651400	-11.2942	0.000146097
Aa_G271970	-11.1748	0.0114453	AT1G61000
Aa_G809970	-11.0146	0.000427218
Aa_G263930	-11.0098	3.76272e-07	AT2G35060
Aa_G470700	-10.5963	9.14216e-07
Aa_G37130	-10.5599	0.0172959	AT5G65140
Aa_G78430	-10.5385	0.000989084	AT4G00780
Aa_G117760	-10.5308	0.00500866	AT1G14390
Aa_G102540	-10.4734	0.0484628	AT3G49260
Aa_G266760	-10.2648	0.0055133	AT5G40610
Aa_G732740	-10.2472	1.21105e-06	AT2G04066
Aa_G470660	-10.1511	3.24901e-05	AT1G78430
Aa_G191150	-10.1397	3.24901e-05	AT4G14130
Aa_G483300	-10.1179	9.68793e-05	AT4G34650
Aa_G102550	-10.0159	0.00820716	AT3G49250
Aa_G327000	-9.7818	2.36356e-05	AT3G01450
Aa_G499150	-9.78155	5.92873e-05	AT2G23530
Aa_G157120	-9.74676	0.00159189	AT4G35620
Aa_G492780	-9.73803	0.0152647	AT1G74650
Aa_G34630	-9.67256	0.0376718
Aa_G167810	-9.59489	0.0158527	AT3G62570
Aa_G39960	-9.57653	0.000863926	AT3G12900
Aa_G87750	-9.56703	5.38278e-09	AT1G76240
Aa_G719480	-9.54301	0.0451496
Aa_G296350	-9.53489	0.00201484
Aa_G89570	-9.47681	0.00153854	AT5G44020
Aa_G662590	-9.41667	0.0002194	AT2G27140
Aa_G427950	-9.41388	0.0416237	AT1G10540
Aa_G275480	-9.36617	7.38771e-05
Aa_G601470	-9.21052	0.016642	AT3G55240
Aa_G104310	-9.21051	0.00325592	AT1G77270
Aa_G423890	-9.20025	0.0186444	AT3G23050
Aa_G39980	-9.15032	0.0160222	AT3G12890
Aa_G334790	-9.08673	0.000167387	AT1G50310
Aa_G440850	-9.07266	0.00722999	AT2G20770
Aa_G600660	-9.04944	0.0389302
Aa_G539010	-9.04746	0.000457774	AT1G26450
Aa_G401480	-9.02581	0.000477758	AT2G43180
Aa_G23430	-9.00236	0.00141887	AT5G65890
Aa_G108120	-8.9504	1.43846e-05
Aa_G432640	-8.9224	0.0298173	AT4G33130
Aa_G237310	-8.91881	8.63157e-05	AT4G37925
Aa_G191580	-8.91299	0.000219216
Aa_G539330	-8.86358	0.0240418	AT5G25770
Aa_G797470	-8.83551	0.014345	AT1G25340
Aa_G785460	-8.81637	0.00119203	AT1G76360
Aa_G512750	-8.74325	4.69853e-05	AT1G08465
Aa_G565130	-8.74259	0.0416496
Aa_G311120	-8.73757	0.043367	AT4G13170
Aa_G290430	-8.71305	0.000213131	AT2G26150
Aa_G551280	-8.63989	0.00937438	AT3G10150
Aa_G94350	-8.58766	0.00379153
Aa_G349080	-8.58369	0.00156906	AT1G17200
Aa_G15430	-8.53099	0.0149342	AT5G20630
Aa_G123460	-8.52792	7.38076e-05	AT5G54590
Aa_G376160	-8.52504	0.0185013
Aa_G202470	-8.48232	2.78715e-06	AT2G39180
Aa_G669510	-8.40452	0.0168917	AT1G59850
Aa_G320530	-8.40086	0.0290067	AT4G04330
Aa_G20900	-8.37346	0.00132884	AT5G64770
Aa_G77220	-8.37196	0.00010473
Aa_G195160	-8.27726	0.0033609
Aa_G148020	-8.17103	0.0129719	AT5G58770
Aa_G164260	-8.06301	0.00963723	AT1G13300
Aa_G202690	-8.03525	0.0155914
Aa_G134560	-7.85251	6.71538e-21	AT1G03870
Aa_G13550	-7.83772	0.0248443	AT5G62470
Aa_G555620	-7.80623	0.00779954	AT3G52720
Aa_G94120	-7.73772	0.000139858	AT4G12410
Aa_G965660	-7.68364	2.99356e-08
Aa_G85810	-7.67858	0.00121215
Aa_G224610	-7.65765	0.000309598
Aa_G339700	-7.56092	0.0124158
Aa_G438780	-7.5489	2.15907e-06	AT2G33810
Aa_G32950	-7.41773	0.00418322	AT4G31310
Aa_G61710	-7.40808	0.0279202	AT1G24470
Aa_G535620	-7.32883	7.27081e-06	AT1G17840
Aa_G1059070	-7.3127	0.00297579
Aa_G299170	-7.27621	0.0151009
Aa_G901630	-7.24759	0.00091104	AT4G39710
Aa_G205880	-7.23742	2.68446e-06	AT3G05980
Aa_G754120	-7.2274	0.00449387	AT4G14723
Aa_G89470	-7.11716	1.71412e-18	AT5G44130
Aa_G496650	-6.9136	0.00804835	AT4G15440
Aa_G308770	-6.88584	0.000117941
Aa_G780420	-6.87526	0.00543491
Aa_G499610	-6.82836	0.00220987
Aa_G584150	-6.72207	4.71458e-13	AT1G51210
Aa_G581380	-6.72111	0.000133629
Aa_G187130	-6.71399	0.00579234	AT1G72530
Aa_G274600	-6.65466	0.000263857	AT5G02260
Aa_G44090	-6.64675	0.00223621	AT5G66260
Aa_G194000	-6.57251	0.0145432
Aa_G743150	-6.54474	0.0171031	AT4G18650
Aa_G173910	-6.50232	0.00227255	AT5G22580
Aa_G287210	-6.43371	7.23541e-07
Aa_G87760	-6.40345	0.00307894	AT1G76220
Aa_G752770	-6.319	0.0011023
Aa_G987900	-6.25895	0.00293478
Aa_G576760	-6.24669	0.00387898	AT2G37640
Aa_G87530	-6.24453	0.0103744	AT3G23460
Aa_G1035090	-6.24013	5.18934e-05	AT4G22517
Aa_G394760	-6.22925	8.38982e-33	AT1G09310
Aa_G132350	-6.2117	2.25898e-05
Aa_G442270	-6.1972	0.00474138	AT1G25450
Aa_G687780	-6.18593	1.59288e-05	AT5G51720
Aa_G647700	-6.1749	0.00320309
Aa_G64610	-6.14835	9.53618e-05	AT1G74670
Aa_G138780	-6.12728	0.0359744
Aa_G701190	-6.0752	0.000341425
Aa_G50000	-6.05047	0.0442871
Aa_G383750	-6.02984	0.04756	AT2G17360
Aa_G660310	-6.02846	0.025608	AT4G22520
Aa_G108440	-5.98709	0.0147548	AT1G29670
Aa_G623290	-5.98189	0.028763
Aa_G720620	-5.97181	0.0297719	AT1G77080
Aa_G106270	-5.95013	0.044824
Aa_G264410	-5.94535	7.1944e-07	AT2G28670
Aa_G419950	-5.94241	6.19178e-05	AT5G45820
Aa_G374910	-5.92531	4.86298e-08	AT4G39510
Aa_G67220	-5.89794	0.0029031	AT2G41940
Aa_G198300	-5.89667	5.55415e-13	AT5G53486
Aa_G208990	-5.87526	0.00952139
Aa_G1016720	-5.871	0.0389768
Aa_G314260	-5.8655	0.00121215	AT5G20740
Aa_G645590	-5.8493	0.00291547
Aa_G269590	-5.84925	0.000521396
Aa_G222580	-5.80769	3.76599e-12
Aa_G818170	-5.73972	3.38007e-08
Aa_G113000	-5.73856	0.0285583	AT5G25980
Aa_G177000	-5.72492	0.0209465	AT3G18010
Aa_G506850	-5.71756	0.00806101	AT5G02502
Aa_G262910	-5.67663	0.00122302
Aa_G405660	-5.63215	7.2383e-05	AT1G68870
Aa_G113520	-5.59074	0.0293906	AT4G32170
Aa_G721330	-5.52988	0.0186926	AT1G74440
Aa_G95980	-5.50741	9.88416e-14	AT1G49310
Aa_G601480	-5.49095	0.000586661	AT3G55230
Aa_G315340	-5.46215	0.0125823	AT1G76310
Aa_G139530	-5.43138	0.0456345
Aa_G332900	-5.42888	6.82683e-05	AT1G47485
Aa_G205610	-5.40224	2.03872e-05	AT4G00872
Aa_G688510	-5.35068	0.0164232
Aa_G515750	-5.31817	1.89867e-07	AT2G25810
Aa_G709170	-5.29272	1.08294e-07	AT2G32690
Aa_G355120	-5.26756	0.00144851	AT5G56880
Aa_G711210	-5.22954	0.00168092
Aa_G506840	-5.21987	0.0225485
Aa_G234340	-5.19976	0.00609254
Aa_G425570	-5.19347	0.00015356	AT4G00560
Aa_G263540	-5.16787	0.00344616
Aa_G93010	-5.15946	6.62043e-07	AT1G14280
Aa_G117710	-5.14678	0.0303451	AT1G14440
Aa_G1086240	-5.10566	0.0238038
Aa_G500370	-5.08396	0.0209911	AT5G65730
Aa_G651380	-5.07833	5.3018e-11
Aa_G162420	-5.0715	0.000813779	AT1G62510
Aa_G121260	-5.05578	0.00741301
Aa_G295920	-5.04298	2.52151e-16	AT4G16980
Aa_G321870	-5.02354	0.00475518	AT1G65860
Aa_G348800	-5.02042	0.0336869	AT1G75280
Aa_G280590	-5.00634	0.00839268	AT2G43050
Aa_G832170	-4.98855	7.67844e-14	AT2G28790
Aa_G199030	-4.98477	0.000166379	AT3G24020
Aa_G435860	-4.93576	0.00816514
Aa_G11470	-4.93392	2.0435e-05	AT3G50890
Aa_G382500	-4.92686	0.0432016	AT5G49070
Aa_G71160	-4.90526	0.0123255
Aa_G465010	-4.90399	0.00212929
Aa_G804220	-4.895	0.00122475	AT4G22513
Aa_G149340	-4.89458	0.00359272	AT1G71695
Aa_G62360	-4.85945	0.000185521	AT1G23450
Aa_G465100	-4.85308	1.4121e-12
Aa_G683380	-4.82229	0.000135828	AT5G52020
Aa_G1051590	-4.80673	8.71739e-05
Aa_G219710	-4.8057	0.00643281	AT1G52190
Aa_G108990	-4.7696	2.74624e-05
Aa_G595900	-4.75438	9.15078e-07
Aa_G73930	-4.75014	0.00351156	AT5G50175
Aa_G399770	-4.74931	1.66178e-11
Aa_G397140	-4.7273	4.69853e-05
Aa_G48790	-4.68523	0.000335904	AT3G60890
Aa_G1087340	-4.678	0.0214401
Aa_G342340	-4.66259	2.29968e-11	AT4G36570
Aa_G1083490	-4.63481	0.0229
Aa_G333220	-4.63267	7.99697e-06	AT3G11110
Aa_G766510	-4.63114	5.36253e-09	AT5G57785
Aa_G186870	-4.62939	0.00661067	AT4G24080
Aa_G1039270	-4.60335	1.52184e-07
Aa_G419960	-4.59548	0.0198907	AT5G45830
Aa_G938920	-4.57579	0.0120867
Aa_G518260	-4.57054	0.0384732	AT4G14305
Aa_G111610	-4.55713	0.000259703
Aa_G615520	-4.52923	1.38477e-11	AT1G19830
Aa_G99750	-4.47256	0.00251657	AT4G02330
Aa_G818160	-4.45559	0.00212414
Aa_G150610	-4.43009	0.0213924	AT5G42680
Aa_G101070	-4.41363	0.0387393
Aa_G33940	-4.34813	0.0114049	AT5G59990
Aa_G70820	-4.33973	0.0173953
Aa_G323250	-4.33964	0.0449332
Aa_G186630	-4.33438	0.0372451	AT4G29030
Aa_G1032670	-4.31864	0.000471033
Aa_G356450	-4.31283	6.59088e-08	AT5G10180
Aa_G489980	-4.30701	0.00157356	AT4G27980
Aa_G658530	-4.3069	0.0405267	AT4G14550
Aa_G77070	-4.29465	7.4398e-05	AT3G25190
Aa_G30640	-4.27463	0.00237998	AT1G74070
Aa_G195320	-4.25168	0.0103733	AT5G06080
Aa_G59060	-4.22367	6.42916e-05	AT4G20200
Aa_G630850	-4.2132	0.0192434	AT5G23810
Aa_G35790	-4.19025	3.36565e-30	AT2G25680
Aa_G122250	-4.16213	0.000124642
Aa_G341260	-4.13009	8.0064e-06	AT1G04330
Aa_G1055660	-4.11364	0.0127875
Aa_G549790	-4.11359	0.014652	AT1G22360
Aa_G52400	-4.09458	0.00273873	AT3G02020
Aa_G235500	-4.0738	1.63209e-11	AT1G05260
Aa_G79730	-4.04873	3.83157e-07	AT4G13770
Aa_G126680	-4.04006	1.18105e-06	AT1G27045
Aa_G301660	-4.01934	0.0231482
Aa_G615380	-4.01303	0.00291313
Aa_G129210	-3.98726	0.0263771	AT1G77390
Aa_G79740	-3.98634	1.72417e-07
Aa_G154320	-3.97566	0.0116722	AT4G10250
Aa_G154830	-3.97491	1.32029e-05	AT2G31790
Aa_G601350	-3.96999	1.53226e-07	AT2G20880
Aa_G456490	-3.96833	0.000584655	AT5G03050
Aa_G111120	-3.96279	0.0421949	AT1G76450
Aa_G227630	-3.95202	1.30289e-05	AT5G57780
Aa_G367850	-3.94974	2.32791e-09	AT4G14040
Aa_G265950	-3.94274	1.63254e-06	AT3G54040
Aa_G604600	-3.93814	0.0206788	AT5G42180
Aa_G253680	-3.92739	0.00095481
Aa_G71250	-3.91744	0.00395318
Aa_G186970	-3.91369	0.00191059	AT4G24110
Aa_G396760	-3.89737	1.7083e-06
Aa_G373320	-3.89618	0.000553538	AT4G08555
Aa_G86030	-3.88162	0.0365337	AT2G30900
Aa_G340620	-3.87073	7.81915e-07
Aa_G347010	-3.8669	0.00355031
Aa_G943760	-3.86575	0.00279146
Aa_G621030	-3.85824	2.23309e-09	AT5G62720
Aa_G676590	-3.84968	0.0487407	AT4G38530
Aa_G368520	-3.82668	8.77386e-07
Aa_G183120	-3.82303	2.69756e-07	AT3G24450
Aa_G704380	-3.81025	0.00590111	AT5G65020
Aa_G111620	-3.80437	1.93038e-13	AT3G03190
Aa_G526240	-3.78919	0.0198776
Aa_G498710	-3.78742	1.2626e-06	AT1G72290
Aa_G110400	-3.76729	0.00314957	AT1G68530
Aa_G233070	-3.75881	0.0039492
Aa_G486320	-3.69201	1.51008e-11	AT4G39940
Aa_G375840	-3.68793	3.46343e-11	AT1G07720
Aa_G438580	-3.68162	2.72657e-12	AT1G27670
Aa_G551980	-3.67391	0.00871131	AT2G43840
Aa_G299180	-3.65468	5.03121e-05
Aa_G415550	-3.64893	8.53927e-11	AT2G18328
Aa_G312460	-3.64512	0.0493673
Aa_G860390	-3.62711	1.15012e-09	AT1G53070
Aa_G76360	-3.62429	3.31313e-19	AT5G07690
Aa_G290040	-3.58736	0.0422521
Aa_G35170	-3.5854	0.00118344	AT4G12030
Aa_G345790	-3.5823	0.0361087	AT3G57860
Aa_G323360	-3.57881	0.000227465
Aa_G21020	-3.57848	3.9821e-08	AT3G05360
Aa_G171500	-3.57394	4.46373e-05	AT4G23030
Aa_G258350	-3.5691	0.0414875
Aa_G198090	-3.56094	0.0273118	AT4G13580
Aa_G759400	-3.55624	0.000303175
Aa_G72800	-3.55008	1.39049e-11	AT5G14200
Aa_G189140	-3.53897	2.61387e-08	AT4G03050
Aa_G1035860	-3.53753	4.48806e-05
Aa_G570910	-3.52669	7.22623e-07
Aa_G156070	-3.51809	1.4407e-16	AT4G30270
Aa_G761670	-3.51461	0.00810035
Aa_G401570	-3.50882	6.06218e-07	AT2G43100
Aa_G175670	-3.50771	8.59476e-07	AT3G58990
Aa_G414810	-3.49546	4.16172e-07	AT5G06330
Aa_G176640	-3.49388	0.0200918	AT5G45680
Aa_G506900	-3.48636	0.00293955	AT5G02550
Aa_G29610	-3.48633	0.0209918	AT1G77650
Aa_G253600	-3.48462	0.0243939	AT3G48420
Aa_G65470	-3.47663	3.42023e-09	AT1G16410
Aa_G181420	-3.47272	2.24086e-09
Aa_G22380	-3.44358	6.09139e-06	AT1G06830
Aa_G940240	-3.43276	0.0318467
Aa_G584470	-3.4189	0.00466621	AT5G43050
Aa_G14160	-3.40584	0.0407163
Aa_G231020	-3.38569	0.000283112	AT5G09520
Aa_G414870	-3.37508	0.0123431	AT5G06270
Aa_G214790	-3.37284	0.000354362
Aa_G634590	-3.36667	0.000130824	AT1G68620
Aa_G112870	-3.36404	0.000825537	AT5G26200
Aa_G512410	-3.3427	2.03211e-10	AT4G28230
Aa_G687760	-3.33695	0.0203801	AT5G51750
Aa_G552810	-3.33674	0.0357699	AT5G25570
Aa_G779750	-3.33586	4.72748e-11
Aa_G11520	-3.32947	8.39437e-06
Aa_G64780	-3.32721	1.6153e-14	AT1G75590
Aa_G730840	-3.32546	0.00449521
Aa_G734340	-3.32291	0.0383586	AT2G26250
Aa_G557010	-3.31426	0.0317734	AT4G34770
Aa_G26340	-3.29615	6.0466e-05	AT5G46730
Aa_G199270	-3.28994	3.47359e-11	AT1G72416
Aa_G187190	-3.28639	2.62067e-11	AT1G72610
Aa_G780410	-3.27914	1.39996e-20	AT1G78370
Aa_G143520	-3.27576	0.000916085	AT2G19530
Aa_G603250	-3.27548	5.59115e-19	AT4G30530
Aa_G582640	-3.26285	0.0030866
Aa_G370090	-3.25775	0.0322068	AT1G51500
Aa_G105030	-3.24089	1.12502e-13	AT3G29670
Aa_G202680	-3.23954	1.47178e-05	AT1G58420
Aa_G508950	-3.23248	0.0229402	AT1G78260
Aa_G895130	-3.22449	2.00139e-06
Aa_G273980	-3.2242	1.57993e-05	AT1G24020
Aa_G799570	-3.22409	3.42e-05
Aa_G94190	-3.22084	0.00137015
Aa_G457150	-3.2092	1.76794e-09	AT2G37170
Aa_G299190	-3.20192	0.00768373
Aa_G124940	-3.20077	1.37135e-06	AT4G10265
Aa_G10450	-3.18729	0.00268341
Aa_G406830	-3.16455	5.31312e-16	AT4G39780
Aa_G339010	-3.16251	6.46594e-06
Aa_G106560	-3.1559	7.88783e-39	AT5G17760
Aa_G299580	-3.15399	0.000337801
Aa_G21690	-3.13396	3.83057e-11	AT1G80760
Aa_G516000	-3.13344	0.00129769	AT3G22740
Aa_G438690	-3.12465	2.80757e-08	AT2G33850
Aa_G488340	-3.12416	0.0189214	AT1G62440
Aa_G194690	-3.12315	0.000808306
Aa_G98840	-3.1209	1.66435e-12	AT1G74100
Aa_G1950	-3.113	4.6406e-06	AT4G07740
Aa_G689720	-3.10245	0.00588037
Aa_G451910	-3.09946	2.13235e-06	AT5G03170
Aa_G721440	-3.09307	1.77334e-06
Aa_G222590	-3.0907	3.91071e-06
Aa_G117720	-3.08619	1.998e-07	AT1G14430
Aa_G310560	-3.08122	0.00390245	AT1G07490
Aa_G292870	-3.07338	2.29078e-07	AT5G65410
Aa_G76380	-3.07292	1.30627e-06	AT5G07720
Aa_G127780	-3.07123	0.0449397	AT1G53830
Aa_G137890	-3.06372	1.07067e-06	AT4G38860
Aa_G141420	-3.06104	5.28301e-06	AT1G68350
Aa_G64770	-3.04284	3.71321e-05	AT1G75580
Aa_G137960	-3.01768	2.88789e-16	AT4G38770
Aa_G233680	-3.01391	0.0242427	AT3G15840
Aa_G373660	-2.99362	2.0191e-05	AT2G25200
Aa_G510250	-2.99103	4.05968e-17	AT1G67050
Aa_G275910	-2.98163	1.2987e-22
Aa_G216620	-2.97649	0.0446593	AT5G56220
Aa_G332440	-2.96501	0.0116827
Aa_G155150	-2.96116	1.42313e-08	AT5G12940
Aa_G252710	-2.95763	9.81049e-05	AT3G26060
Aa_G435150	-2.9576	0.0145765	AT5G61800
Aa_G137900	-2.95286	0.00452164	AT4G38850
Aa_G226580	-2.9382	0.018729	AT1G59640
Aa_G128460	-2.93464	6.52091e-06	AT1G45201
Aa_G331780	-2.92954	0.00587717	AT5G04840
Aa_G214780	-2.92398	0.00671089	AT4G33666
Aa_G465110	-2.92342	1.34481e-13	AT1G29520
Aa_G103480	-2.91658	0.000219635	AT5G47920
Aa_G137740	-2.90986	0.00783354
Aa_G180430	-2.90403	0.00901983
Aa_G274060	-2.90317	7.85902e-08	AT1G24100
Aa_G757250	-2.90029	0.00084983
Aa_G914500	-2.89965	0.00266037	AT5G44565
Aa_G40150	-2.89471	0.00304812	AT3G12685
Aa_G836680	-2.88651	0.0458942
Aa_G278150	-2.8847	1.0277e-05	AT2G01505
Aa_G353510	-2.88026	2.97543e-06
Aa_G269150	-2.87907	0.0472053	AT2G15090
Aa_G441400	-2.87896	0.00668455	AT1G07130
Aa_G120780	-2.87224	0.00336668	AT5G39020
Aa_G600790	-2.86801	6.62362e-07	AT3G54600
Aa_G337330	-2.86155	6.89065e-10	AT5G60490
Aa_G281990	-2.84546	3.86996e-06	AT2G03550
Aa_G11850	-2.84245	2.98877e-07	AT2G23690
Aa_G132620	-2.83291	0.00427272	AT3G59900
Aa_G194830	-2.82746	0.00193102	AT2G20480
Aa_G158870	-2.8228	3.05242e-07	AT4G30410
Aa_G592050	-2.81917	0.000944218
Aa_G348070	-2.81319	0.000193624	AT1G29230
Aa_G226120	-2.81186	1.81079e-06	AT2G47360
Aa_G58550	-2.80293	2.51831e-06	AT4G32980
Aa_G119000	-2.7991	5.14686e-12	AT1G18590
Aa_G362660	-2.79021	1.57405e-12
Aa_G182960	-2.78925	0.0353827	AT1G68725
Aa_G226610	-2.78502	4.52063e-07
Aa_G138010	-2.7819	3.15173e-12	AT4G38690
Aa_G178950	-2.77746	1.50373e-06	AT3G23760
Aa_G430400	-2.75867	5.78674e-05	AT1G51650
Aa_G17080	-2.75079	0.0213924	AT2G45900
Aa_G494050	-2.74855	0.00315719	AT5G06570
Aa_G190140	-2.74823	0.00393991	AT2G18969
Aa_G191540	-2.74422	1.44202e-07	AT4G02170
Aa_G450130	-2.74237	0.0158153
Aa_G233040	-2.72645	0.01475
Aa_G88910	-2.7114	0.012358	AT3G46980
Aa_G44070	-2.70903	3.46866e-06
Aa_G606850	-2.69749	2.7153e-12	AT5G61420
Aa_G42290	-2.69637	5.92941e-06
Aa_G98050	-2.69532	0.0317375
Aa_G118460	-2.69288	0.00476555	AT1G13635
Aa_G389860	-2.685	1.59965e-09	AT1G30370
Aa_G49430	-2.68092	0.000406568	AT4G16447
Aa_G2770	-2.67995	2.39168e-10	AT4G29110
Aa_G75910	-2.66264	0.0206293
Aa_G253700	-2.66123	4.04971e-05
Aa_G395910	-2.6596	1.30792e-06	AT1G68795
Aa_G283320	-2.6556	0.0141374	AT1G69050
Aa_G402080	-2.65174	0.00528063	AT4G37295
Aa_G122550	-2.64816	0.00143832
Aa_G858190	-2.63651	1.74207e-15	AT3G22060
Aa_G552160	-2.63293	2.30181e-05	AT5G22870
Aa_G448730	-2.62525	7.96411e-05	AT5G61260
Aa_G170520	-2.61556	0.00168845	AT5G05340
Aa_G707140	-2.6148	0.000140456	AT5G22390
Aa_G41520	-2.61354	1.57405e-12	AT2G24580
Aa_G491060	-2.61102	0.00575603	AT3G50685
Aa_G137780	-2.60162	5.76479e-07	AT4G38970
Aa_G132700	-2.59075	0.00260907	AT3G59845
Aa_G452060	-2.58992	0.000177996
Aa_G52060	-2.58836	5.17155e-07
Aa_G659800	-2.5832	1.33015e-06
Aa_G439450	-2.57933	3.79546e-32	AT5G54770
Aa_G488520	-2.56951	2.08041e-12
Aa_G320940	-2.56696	0.000286594	AT5G63090
Aa_G181160	-2.56244	6.01176e-05	AT5G19680
Aa_G159730	-2.55711	2.79288e-13	AT2G36870
Aa_G149560	-2.54949	2.6541e-21	AT5G45280
Aa_G15860	-2.54804	0.0431547	AT2G45750
Aa_G119030	-2.54118	0.0164232	AT1G18620
Aa_G647980	-2.53459	4.34317e-08	AT3G45230
Aa_G234900	-2.53194	3.63434e-11
Aa_G20460	-2.52655	1.77334e-06	AT3G16920
Aa_G495040	-2.52194	8.32479e-15	AT4G11320
Aa_G150190	-2.51127	0.0232026	AT4G18780
Aa_G295490	-2.50526	0.0496682	AT1G56260
Aa_G490910	-2.50371	0.0164232
Aa_G189590	-2.50125	1.13518e-07	AT1G70260
Aa_G518430	-2.50111	1.64304e-05	AT2G40475
Aa_G25550	-2.49963	0.00370102	AT3G26740
Aa_G12110	-2.49664	1.1592e-05
Aa_G570240	-2.49485	4.6459e-05	AT5G05260
Aa_G155050	-2.48586	0.00773654	AT5G12870
Aa_G191950	-2.47838	1.1519e-09	AT3G44990
Aa_G559440	-2.47374	2.03379e-14	AT3G14560
Aa_G116410	-2.46915	9.85163e-28	AT2G06850
Aa_G75210	-2.45946	4.83424e-11	AT5G63450
Aa_G253460	-2.45942	0.0237424	AT1G56690
Aa_G195960	-2.45811	0.00170558	AT5G09980
Aa_G206880	-2.45702	0.00224208	AT5G53250
Aa_G372920	-2.45667	0.00554125	AT5G42070
Aa_G335510	-2.45007	0.0173022
Aa_G153330	-2.44447	2.58974e-10	AT4G37450
Aa_G245890	-2.43572	0.0105111	AT1G71740
Aa_G491350	-2.43388	0.0160179	AT2G37390
Aa_G114250	-2.43231	0.00608016
Aa_G689240	-2.42032	0.0448324	AT4G22680
Aa_G611590	-2.41912	1.23357e-13
Aa_G309200	-2.41853	3.43203e-05	AT5G09805
Aa_G545370	-2.41474	0.000156177	AT5G18600
Aa_G332690	-2.41003	3.14318e-08	AT2G46650
Aa_G165540	-2.40714	0.0176566
Aa_G150420	-2.40402	2.39685e-07	AT5G42780
Aa_G237000	-2.40297	1.42075e-07
Aa_G548590	-2.40176	0.00218184	AT2G15680
Aa_G165760	-2.38752	9.8047e-24	AT5G67280
Aa_G383030	-2.38301	0.0143102	AT5G67390
Aa_G14320	-2.37476	1.96834e-06	AT3G53235
Aa_G548140	-2.37395	0.000125255	AT2G37090
Aa_G98170	-2.37019	1.5323e-20	AT5G10430
Aa_G374430	-2.36511	3.93738e-10	AT1G21440
Aa_G44670	-2.36343	0.00101176	AT4G28410
Aa_G40130	-2.35911	1.27062e-06
Aa_G237010	-2.35722	7.5694e-07
Aa_G341720	-2.35432	5.98035e-11	AT1G73010
Aa_G175200	-2.35227	7.11525e-05	AT2G45040
Aa_G11750	-2.34608	0.0288929	AT2G36500
Aa_G18010	-2.34317	0.00306717	AT2G28315
Aa_G996590	-2.34308	0.00044328
Aa_G165840	-2.34187	3.09698e-11	AT5G67210
Aa_G263170	-2.33473	0.0184148
Aa_G433640	-2.33446	2.68301e-14
Aa_G595240	-2.32875	3.48803e-05	AT2G44060
Aa_G151080	-2.32631	0.00394477	AT4G08210
Aa_G67120	-2.32623	0.000116894
Aa_G24320	-2.32091	0.0302124	AT3G08770
Aa_G577360	-2.3207	0.000535238
Aa_G77860	-2.31958	0.00040992	AT4G27435
Aa_G672340	-2.31799	5.19807e-06	AT5G07010
Aa_G593130	-2.31269	0.0404956	AT3G01480
Aa_G252350	-2.31023	2.06308e-20	AT2G44740
Aa_G96590	-2.30955	0.0143099	AT3G22400
Aa_G231450	-2.3031	8.49828e-12	AT1G55330
Aa_G409530	-2.30107	6.69197e-15	AT5G62680
Aa_G318030	-2.29292	2.42213e-06	AT4G21445
Aa_G581150	-2.29111	5.65568e-09	AT5G42860
Aa_G1280	-2.28958	6.91935e-11	AT3G15040
Aa_G75980	-2.28949	0.00179118	AT5G63670
Aa_G807280	-2.27738	2.78834e-06
Aa_G815830	-2.27738	2.78834e-06
Aa_G845300	-2.27738	2.78834e-06
Aa_G18910	-2.27585	1.02728e-22	AT5G02160
Aa_G353320	-2.27438	0.0168747	AT5G05180
Aa_G580980	-2.26938	1.76847e-32	AT3G28860
Aa_G574370	-2.26425	0.00297185	AT5G25890
Aa_G417980	-2.26231	1.48464e-06	AT5G55730
Aa_G409780	-2.26118	0.000333104	AT3G25717
Aa_G227070	-2.25629	1.67588e-08	AT3G25700
Aa_G364110	-2.25201	0.00402679	AT2G29125
Aa_G85260	-2.23929	4.42003e-12
Aa_G302050	-2.23467	0.0201489	AT3G08505
Aa_G286470	-2.22575	2.83852e-12	AT2G35860
Aa_G248620	-2.22334	0.00149632	AT5G47530
Aa_G235420	-2.22004	0.000451205	AT1G05210
Aa_G641110	-2.21566	5.34708e-09	AT2G24270
Aa_G170130	-2.21287	0.0145558	AT5G03455
Aa_G110840	-2.21153	0.0298869	AT1G48330
Aa_G342540	-2.21021	7.96327e-11	AT4G12730
Aa_G476760	-2.20741	0.00102503	AT5G47050
Aa_G535000	-2.2033	2.0512e-15	AT3G13650
Aa_G568080	-2.20305	2.71204e-06
Aa_G317830	-2.19834	1.43987e-08	AT4G28660
Aa_G220640	-2.1968	2.76531e-06	AT1G05870
Aa_G751090	-2.19491	0.0291642	AT1G54020
Aa_G61860	-2.1926	0.0124479	AT1G27385
Aa_G193980	-2.19255	0.0435287	AT1G09440
Aa_G205000	-2.18973	2.66184e-10	AT1G28680
Aa_G344360	-2.18408	7.55651e-08	AT5G58400
Aa_G991200	-2.18092	0.00839873
Aa_G155240	-2.17984	0.00705418
Aa_G393990	-2.17386	0.00184115
Aa_G288450	-2.17014	6.37945e-13	AT2G44450
Aa_G287330	-2.16908	0.0010193	AT3G55990
Aa_G418350	-2.16901	2.1597e-18	AT2G23120
Aa_G435140	-2.16294	6.50081e-23	AT5G61810
Aa_G174560	-2.16004	2.41764e-16
Aa_G253650	-2.15871	0.0154021
Aa_G92260	-2.1538	1.60748e-05	AT4G24275
Aa_G678530	-2.15066	0.0380816
Aa_G121210	-2.15026	0.0133849	AT1G15260
Aa_G258100	-2.14901	0.000843724	AT5G14450
Aa_G407800	-2.14536	2.14386e-10	AT1G19300
Aa_G486860	-2.14503	5.55305e-26	AT3G29030
Aa_G730580	-2.13787	0.00557046	AT2G38380
Aa_G113910	-2.13751	8.56633e-07	AT5G66170
Aa_G322960	-2.13493	2.3437e-06	AT3G59690
Aa_G74610	-2.13185	0.0171435
Aa_G236990	-2.12664	5.63338e-05	AT5G15350
Aa_G651390	-2.12114	0.00286277
Aa_G128890	-2.12055	0.000100824	AT5G19110
Aa_G151750	-2.1162	3.35587e-11	AT1G08280
Aa_G564970	-2.11439	4.8288e-13	AT5G07220
Aa_G740750	-2.11267	9.1028e-09	AT1G72230
Aa_G244010	-2.10464	0.00747501	AT2G01755
Aa_G424460	-2.10157	0.00203329	AT3G45870
Aa_G68590	-2.09894	0.00746567
Aa_G670970	-2.09539	9.4194e-06	AT4G14440
Aa_G647370	-2.0945	0.0359155	AT2G26440
Aa_G1010450	-2.09338	0.0220555
Aa_G21120	-2.08746	1.34932e-34	AT5G64570
Aa_G124050	-2.08698	1.48586e-05	AT2G41330
Aa_G485950	-2.08071	0.0248443	AT1G78170
Aa_G136630	-2.0802	6.32703e-08	AT2G05530
Aa_G711810	-2.07583	2.4833e-28	AT1G12090
Aa_G61110	-2.07504	0.0143262	AT4G09010
Aa_G393040	-2.07294	1.07973e-05	AT2G25060
Aa_G1071720	-2.06939	0.00846119
Aa_G404750	-2.06928	0.00521908	AT5G21050
Aa_G403360	-2.06766	0.0341651	AT3G44220
Aa_G283780	-2.06712	1.21933e-06
Aa_G334130	-2.06115	1.53092e-06	AT1G20840
Aa_G52950	-2.05889	5.48654e-07	AT3G49930
Aa_G163710	-2.05641	2.16325e-05	AT3G63140
Aa_G332910	-2.05431	1.42656e-08	AT1G47480
Aa_G619970	-2.05204	0.040852
Aa_G417310	-2.04929	4.67447e-10	AT4G23730
Aa_G329260	-2.04778	8.33713e-07	AT1G19840
Aa_G376810	-2.0476	7.40573e-10
Aa_G436670	-2.04653	1.44577e-13	AT1G20340
Aa_G264650	-2.04498	0.00079067	AT5G01790
Aa_G99050	-2.04087	9.70013e-15	AT3G55260
Aa_G155430	-2.04007	0.00130307
Aa_G281110	-2.03762	5.84992e-23	AT1G24170
Aa_G127180	-2.03435	0.0256885
Aa_G374380	-2.03032	0.00123952	AT1G21500
Aa_G33520	-2.02735	3.21633e-06	AT3G61750
Aa_G545250	-2.02466	1.61485e-06	AT1G68010
Aa_G266460	-2.0232	0.00111505	AT1G20020
Aa_G140720	-2.01912	0.0318854	AT5G04190
Aa_G395410	-2.01846	1.41095e-09	AT2G14750
Aa_G610350	-2.01295	4.23942e-13
Aa_G154300	-2.01277	0.00181453	AT4G10270
Aa_G197570	-2.00761	0.000114062	AT3G48510
Aa_G448800	-2.00729	3.31224e-11	AT5G61340
Aa_G400850	-2.0064	2.0887e-07	AT1G61760
Aa_G88460	-2.0039	8.65892e-13	AT2G41180
Aa_G171990	-2.00324	8.04485e-08	AT2G03200
Aa_G720130	-2.00085	0.00168708	AT4G15630
Aa_G542940	-1.9993	6.79804e-05	AT3G44150
Aa_G88980	-1.99753	3.02072e-06	AT3G47070
Aa_G550990	-1.99613	0.000116894	AT4G15830
Aa_G609030	-1.99534	1.61179e-10	AT3G62660
Aa_G181410	-1.98723	7.1551e-05	AT5G19440
Aa_G443500	-1.98715	5.58972e-08	AT2G45180
Aa_G177340	-1.98646	0.00127512	AT1G61255
Aa_G61740	-1.98294	0.0129393	AT1G24430
Aa_G398870	-1.98052	0.00138555
Aa_G368540	-1.98014	0.00216464
Aa_G239590	-1.9789	7.91021e-12	AT1G36940
Aa_G130680	-1.97767	2.35983e-06	AT1G27950
Aa_G223370	-1.9774	6.40196e-10	AT3G16180
Aa_G518450	-1.97709	1.61176e-09	AT2G40460
Aa_G278380	-1.97393	4.04133e-15	AT1G17620
Aa_G175160	-1.97348	7.29487e-06	AT2G45080
Aa_G579940	-1.97299	0.0265321
Aa_G112800	-1.97288	0.0027226	AT1G07700
Aa_G302460	-1.97241	0.000914889	AT1G32080
Aa_G485110	-1.971	0.00912248	AT1G58070
Aa_G171370	-1.96978	0.00110119	AT3G29680
Aa_G103090	-1.96877	4.99394e-07	AT5G44410
Aa_G174890	-1.96741	0.0484253	AT3G56770
Aa_G121250	-1.96639	0.0048383	AT1G15290
Aa_G64880	-1.96438	1.26144e-10	AT1G75680
Aa_G414750	-1.9634	8.4597e-12	AT5G06390
Aa_G226380	-1.96089	1.46827e-10	AT5G03760
Aa_G144270	-1.95875	2.40877e-10	AT2G40970
Aa_G401930	-1.95529	3.39612e-06	AT3G57450
Aa_G158860	-1.95337	0.000418921	AT4G30400
Aa_G46780	-1.95212	0.0209835	AT4G01700
Aa_G93500	-1.94984	2.71844e-10	AT4G12450
Aa_G87970	-1.94696	7.84951e-11	AT3G51930
Aa_G258610	-1.94423	0.00254938	AT3G07930
Aa_G581320	-1.94382	4.22216e-12
Aa_G304000	-1.93681	1.39732e-11	AT2G26640
Aa_G661720	-1.93561	8.79843e-08	AT4G09950
Aa_G300560	-1.93192	1.52075e-21	AT3G54400
Aa_G571560	-1.93072	3.02296e-06	AT5G55830
Aa_G14580	-1.92985	3.83602e-05	AT3G01070
Aa_G96840	-1.92733	2.85661e-06	AT5G16250
Aa_G95130	-1.92683	2.85776e-15	AT4G37800
Aa_G456240	-1.92281	0.00383948	AT4G10560
Aa_G302490	-1.92191	1.19244e-09	AT1G32060
Aa_G306450	-1.92074	0.00134699
Aa_G306460	-1.92074	0.00134699
Aa_G42300	-1.91742	0.000293892	AT3G02640
Aa_G319560	-1.916	3.65345e-05	AT1G71400
Aa_G632110	-1.91127	1.51853e-08
Aa_G120860	-1.91035	0.00218728
Aa_G151790	-1.90743	5.00652e-05	AT1G08250
Aa_G542680	-1.9041	7.43169e-07	AT5G54970
Aa_G320	-1.89717	1.6259e-13	AT2G04780
Aa_G40060	-1.89685	6.7814e-08	AT3G12780
Aa_G467500	-1.8941	9.1028e-09	AT4G36540
Aa_G244330	-1.8917	0.0318997	AT5G07110
Aa_G294500	-1.89166	3.23594e-06	AT4G38070
Aa_G451160	-1.89115	0.000533892
Aa_G400040	-1.88611	0.0246477
Aa_G280930	-1.8824	0.00176038	AT2G01920
Aa_G196690	-1.879	1.68218e-06
Aa_G100830	-1.87418	0.00260093	AT1G58120
Aa_G478800	-1.87334	1.8968e-05	AT3G52370
Aa_G147010	-1.8727	0.0142775	AT5G66690
Aa_G153270	-1.87045	5.51583e-05	AT4G37520
Aa_G234940	-1.8699	4.45309e-08	AT3G15353
Aa_G10070	-1.86888	0.00703299	AT2G21210
Aa_G230820	-1.86714	0.0146239	AT2G42260
Aa_G370860	-1.86476	4.38951e-05
Aa_G25330	-1.86122	2.26825e-09	AT2G36830
Aa_G363750	-1.86085	0.000784012
Aa_G586780	-1.85889	1.74021e-08	AT4G21105
Aa_G600260	-1.85536	3.58179e-12	AT1G55670
Aa_G111940	-1.85334	6.38556e-12	AT3G02910
Aa_G68570	-1.84982	0.0434626	AT1G70690
Aa_G414370	-1.84684	9.37344e-07	AT1G31335
Aa_G24710	-1.84618	1.61207e-06	AT2G35700
Aa_G432960	-1.84562	4.07881e-06	AT5G54510
Aa_G63370	-1.84363	0.0124158	AT5G47635
Aa_G256660	-1.83995	1.19088e-19	AT5G12250
Aa_G318550	-1.83994	0.0462455	AT1G10360
Aa_G348840	-1.83505	4.58262e-07	AT1G75240
Aa_G64290	-1.83187	1.17724e-07	AT2G19970
Aa_G299920	-1.83034	0.0459365	AT4G00360
Aa_G237300	-1.82871	1.13979e-14	AT4G37930
Aa_G39130	-1.82682	0.0110174
Aa_G616150	-1.82117	0.00456189
Aa_G580090	-1.82089	8.58146e-10	AT2G17630
Aa_G186240	-1.82048	0.00015113	AT1G64360
Aa_G15710	-1.81673	0.000107246	AT5G20360
Aa_G605810	-1.81657	2.28638e-06	AT3G62690
Aa_G386990	-1.81059	2.44385e-09	AT3G55800
Aa_G489290	-1.80867	0.0301721	AT1G32170
Aa_G183990	-1.80776	0.0208441	AT3G24535
Aa_G371010	-1.80738	5.40642e-22	AT4G22120
Aa_G636620	-1.8046	0.01113	AT5G53020
Aa_G88440	-1.8046	5.41706e-06	AT2G41200
Aa_G292910	-1.80255	0.000512189	AT5G50720
Aa_G476190	-1.80058	8.525e-05	AT1G30900
Aa_G39990	-1.79982	0.000236662	AT3G12870
Aa_G433780	-1.79776	3.82926e-08	AT1G33800
Aa_G705340	-1.79757	0.0404716
Aa_G763620	-1.79411	0.0373744
Aa_G2370	-1.79234	0.0385525	AT3G62020
Aa_G67370	-1.79084	0.00903222	AT2G42110
Aa_G95970	-1.7889	6.3966e-08	AT1G49320
Aa_G189100	-1.78602	2.08766e-08	AT4G03010
Aa_G197310	-1.77899	0.000280598	AT2G18050
Aa_G518250	-1.77116	0.0438348	AT4G14310
Aa_G181170	-1.77058	4.32956e-05	AT5G19670
Aa_G291150	-1.7701	0.0313902	AT1G01610
Aa_G94130	-1.7689	2.19161e-07	AT4G12420
Aa_G81340	-1.76628	2.20167e-10	AT5G65683
Aa_G198900	-1.76302	0.00795561	AT3G22300
Aa_G332570	-1.76236	0.003456	AT2G46535
Aa_G478110	-1.76195	0.047461	AT5G19730
Aa_G656110	-1.75597	1.99803e-19	AT1G75780
Aa_G755620	-1.74543	0.0431771	AT3G55660
Aa_G308820	-1.74459	5.40366e-10
Aa_G270040	-1.74265	5.42814e-06	AT1G64390
Aa_G66620	-1.73554	1.0356e-11	AT4G13430
Aa_G87870	-1.733	7.9733e-10	AT1G76100
Aa_G333240	-1.73236	2.18045e-22	AT3G11090
Aa_G42350	-1.73139	0.0222037	AT3G02580
Aa_G179020	-1.7312	1.53092e-06	AT3G23810
Aa_G54440	-1.73095	0.000235881
Aa_G156480	-1.72937	6.1692e-07
Aa_G256220	-1.72897	8.93761e-07	AT1G54780
Aa_G58310	-1.72845	0.000124756	AT5G46230
Aa_G759740	-1.72841	0.00180114	AT3G12150
Aa_G64570	-1.72825	0.00315816	AT1G74710
Aa_G455050	-1.72778	0.020915
Aa_G167870	-1.72718	6.15447e-15	AT3G62630
Aa_G260670	-1.7222	1.38233e-17	AT5G02750
Aa_G413560	-1.72215	4.71458e-13	AT3G22890
Aa_G78140	-1.72081	1.33241e-12	AT4G19120
Aa_G89550	-1.72073	0.000204296	AT5G44040
Aa_G170480	-1.71754	0.00364598
Aa_G353350	-1.71754	0.00364598
Aa_G367180	-1.71699	3.27241e-10	AT1G23040
Aa_G383960	-1.71423	0.00213152
Aa_G218190	-1.71383	0.00290945
Aa_G245620	-1.71031	7.06025e-10	AT5G39320
Aa_G220660	-1.7093	6.68662e-22	AT1G05850
Aa_G519960	-1.70744	0.000720924	AT5G03670
Aa_G85970	-1.70469	9.62991e-07	AT2G30860
Aa_G627590	-1.70368	0.0294306
Aa_G453050	-1.70357	2.307e-13	AT2G47160
Aa_G71700	-1.70179	0.00171492	AT3G02120
Aa_G627440	-1.70153	2.93194e-07	AT2G20680
Aa_G66440	-1.70113	0.00440481
Aa_G796350	-1.69956	0.00914549
Aa_G639160	-1.69951	6.81739e-16	AT3G52500
Aa_G127520	-1.69889	1.71104e-11	AT1G42960
Aa_G592040	-1.69847	0.0201575	AT4G33550
Aa_G431200	-1.69747	1.25135e-05
Aa_G716110	-1.69625	0.022059	AT4G28250
Aa_G249380	-1.69575	0.000154379
Aa_G130410	-1.69573	0.00149278	AT5G09220
Aa_G381070	-1.69528	6.73712e-07	AT2G46225
Aa_G117410	-1.69444	1.81018e-26	AT4G21960
Aa_G5640	-1.69313	1.46735e-09	AT3G11780
Aa_G5650	-1.69313	1.46735e-09	AT3G11773
Aa_G30340	-1.69294	3.14513e-07	AT1G73830
Aa_G664910	-1.69276	1.729e-08	AT5G61440
Aa_G502390	-1.68932	3.83057e-11	AT1G22410
Aa_G308750	-1.68829	6.44205e-12	AT5G52920
Aa_G178540	-1.68718	0.000202329	AT3G51740
Aa_G280090	-1.6851	0.00186091	AT3G45310
Aa_G648130	-1.68463	0.0344466	AT3G05880
Aa_G676580	-1.68232	2.12435e-11	AT4G38540
Aa_G84570	-1.68081	1.35842e-13	AT5G11230
Aa_G167080	-1.67925	1.26116e-05	AT1G32760
Aa_G7970	-1.67557	4.13897e-13	AT5G14790
Aa_G255490	-1.67556	0.00447362	AT5G19260
Aa_G305780	-1.67497	0.00384101
Aa_G376800	-1.67453	0.00266365	AT5G15740
Aa_G281350	-1.66998	2.01566e-09	AT2G34620
Aa_G435120	-1.66903	2.69839e-07
Aa_G61550	-1.66903	2.69839e-07	AT5G61840
Aa_G65170	-1.66797	5.24812e-06
Aa_G102580	-1.66511	1.96236e-15	AT3G49220
Aa_G440100	-1.66115	3.63919e-07	AT2G33570
Aa_G300860	-1.66088	0.000435594	AT1G33480
Aa_G786710	-1.65748	0.023031	AT1G69530
Aa_G17650	-1.65687	0.0128526
Aa_G199940	-1.6556	3.02557e-08	AT2G42800
Aa_G207600	-1.65406	2.43754e-08	AT3G45610
Aa_G344320	-1.65353	0.000293288	AT5G58360
Aa_G85830	-1.65166	5.36015e-08	AT5G17990
Aa_G179460	-1.65055	3.24167e-07	AT4G36380
Aa_G309620	-1.64077	4.73577e-07	AT5G17170
Aa_G416970	-1.63993	4.06329e-09	AT1G30280
Aa_G123470	-1.63964	0.000269071	AT5G54585
Aa_G414550	-1.63845	4.04971e-05	AT4G10380
Aa_G561550	-1.63726	3.01691e-13	AT4G37650
Aa_G290640	-1.63266	1.18676e-12	AT1G01120
Aa_G627780	-1.63238	0.00233615	AT1G18835
Aa_G411080	-1.62872	0.0342757
Aa_G698640	-1.62862	3.14778e-07	AT5G59290
Aa_G122970	-1.62845	0.026051	AT3G51600
Aa_G568100	-1.62601	0.012207	AT1G52230
Aa_G193280	-1.62355	0.0296237	AT1G55480
Aa_G398120	-1.62255	3.65345e-05	AT5G25090
Aa_G353340	-1.62055	1.02537e-09	AT5G05160
Aa_G615860	-1.62008	0.00139001	AT4G37810
Aa_G213370	-1.61981	1.88631e-08	AT4G21860
Aa_G115370	-1.61952	2.06964e-11	AT2G40200
Aa_G189230	-1.61891	2.29222e-05	AT4G03100
Aa_G62630	-1.61615	0.00223414	AT1G23190
Aa_G171320	-1.61604	5.35558e-07	AT1G10030
Aa_G336740	-1.61493	0.00014617	AT3G63170
Aa_G58500	-1.6138	1.18835e-05	AT4G33010
Aa_G263140	-1.61022	8.00495e-15	AT2G30990
Aa_G261890	-1.60914	6.10159e-12	AT1G12140
Aa_G686370	-1.60755	0.000355701	AT4G11080
Aa_G1087120	-1.60464	0.00646873
Aa_G350900	-1.60464	0.00646873
Aa_G375660	-1.60424	0.0388524	AT5G42240
Aa_G45300	-1.60189	0.000114589	AT5G24570
Aa_G134980	-1.59695	3.98908e-10	AT1G03440
Aa_G611600	-1.59347	0.0360728	AT5G35520
Aa_G265730	-1.59336	0.0019409	AT1G79650
Aa_G538650	-1.5921	4.34317e-08	AT1G30120
Aa_G64900	-1.5917	1.54761e-06	AT1G75690
Aa_G714830	-1.59031	0.00669934	AT1G65230
Aa_G371550	-1.58717	0.0181277	AT1G19190
Aa_G96240	-1.58608	0.0137291	AT4G17280
Aa_G145760	-1.58388	9.23865e-09	AT2G41770
Aa_G271810	-1.58281	0.0395495	AT5G01910
Aa_G417800	-1.58244	1.49319e-05	AT5G38300
Aa_G61810	-1.58129	0.0257002	AT1G24320
Aa_G30800	-1.58029	2.14044e-30	AT1G66150
Aa_G293830	-1.58011	4.03772e-08	AT4G35320
Aa_G432830	-1.57795	0.000920866	AT1G11220
Aa_G363180	-1.57579	5.92727e-08	AT4G37240
Aa_G456700	-1.57326	0.00341784	AT5G37010
Aa_G100480	-1.57144	0.0347871	AT2G44080
Aa_G236890	-1.56673	5.55036e-06	AT5G15490
Aa_G630880	-1.56553	6.05497e-10	AT5G23860
Aa_G396750	-1.5647	0.000336386	AT1G53060
Aa_G135750	-1.56294	0.00904317	AT2G28605
Aa_G153260	-1.56071	4.21955e-06	AT4G37540
Aa_G62990	-1.55931	0.00459121	AT3G18080
Aa_G692170	-1.55707	0.00133818	AT2G01660
Aa_G22780	-1.55704	0.0436376	AT1G06475
Aa_G149130	-1.55702	0.0271475
Aa_G424610	-1.55549	4.05698e-07	AT3G27270
Aa_G351540	-1.55253	0.00525513
Aa_G411720	-1.55244	8.21356e-05	AT3G54560
Aa_G362160	-1.54959	0.00877394
Aa_G234060	-1.54959	0.00911868	AT4G26950
Aa_G296030	-1.54879	8.63773e-07	AT4G16790
Aa_G151890	-1.54865	4.15003e-07	AT1G08160
Aa_G248950	-1.54854	4.41244e-05
Aa_G14630	-1.54728	7.68189e-14	AT3G01120
Aa_G25630	-1.54624	0.000991978	AT3G26650
Aa_G205210	-1.546	0.00359163	AT5G52320
Aa_G253750	-1.54517	1.5114e-13
Aa_G269280	-1.54449	0.0267813	AT3G05800
Aa_G98740	-1.54439	1.43089e-08	AT5G45100
Aa_G88850	-1.5438	0.00272352	AT3G46900
Aa_G350120	-1.54332	1.36099e-10	AT5G37600
Aa_G719340	-1.5431	0.0241266	AT5G24800
Aa_G54010	-1.54291	6.75187e-06	AT5G01500
Aa_G684640	-1.54036	2.50357e-06	AT3G28180
Aa_G378850	-1.53949	0.0210835	AT2G38110
Aa_G752880	-1.53915	3.15597e-07
Aa_G516260	-1.53822	3.98565e-10	AT5G54240
Aa_G258620	-1.53771	2.84716e-06	AT3G07940
Aa_G104800	-1.53731	0.0438193	AT5G23370
Aa_G598610	-1.53612	0.0480949
Aa_G249070	-1.53513	2.89448e-09	AT5G52060
Aa_G239120	-1.53478	2.89815e-15	AT1G79870
Aa_G99880	-1.53418	1.26014e-06	AT2G18300
Aa_G262530	-1.53389	5.12502e-05
Aa_G619030	-1.53366	0.000498301
Aa_G40050	-1.53308	0.0277618	AT3G12800
Aa_G376600	-1.53298	0.00235645	AT4G33330
Aa_G679170	-1.5314	2.79498e-15	AT5G55630
Aa_G247740	-1.53011	6.09542e-15	AT3G29320
Aa_G293180	-1.52972	0.00399338
Aa_G6850	-1.52447	1.081e-07	AT1G02900
Aa_G55930	-1.5243	1.33322e-16	AT1G67830
Aa_G100060	-1.52412	1.87305e-09	AT3G52750
Aa_G374580	-1.52356	6.64933e-06	AT2G42770
Aa_G344210	-1.52275	3.64076e-05	AT5G58260
Aa_G17420	-1.5224	0.0399753	AT1G60080
Aa_G199350	-1.52234	1.69873e-08	AT1G72470
Aa_G389870	-1.52185	2.31391e-12	AT1G30380
Aa_G235690	-1.52075	0.0103553	AT2G18193
Aa_G393140	-1.52003	0.00237895
Aa_G383040	-1.5197	7.8267e-07	AT5G67385
Aa_G188860	-1.51826	8.24652e-08	AT4G02770
Aa_G133350	-1.51789	8.13568e-09	AT3G20670
Aa_G36360	-1.51713	0.0348968	AT2G42005
Aa_G325760	-1.51707	4.24315e-09	AT3G48410
Aa_G86080	-1.51622	0.0146447	AT2G30920
Aa_G312940	-1.51549	2.49343e-05	AT4G06744
Aa_G103940	-1.51498	0.00103336	AT1G16510
Aa_G457550	-1.51485	0.00380941	AT1G10960
Aa_G59810	-1.51469	0.0056617	AT4G31530
Aa_G274760	-1.51271	6.36864e-15	AT1G62990
Aa_G166520	-1.5078	7.54111e-11	AT2G20260
Aa_G376670	-1.50635	4.12788e-07	AT4G33270
Aa_G44940	-1.50598	0.0243939
Aa_G95630	-1.50547	0.00397338	AT5G26230
Aa_G304030	-1.50358	0.0055915	AT5G04890
Aa_G207900	-1.5034	9.70013e-15	AT3G13750
Aa_G177320	-1.50316	3.50067e-11	AT1G61260
Aa_G944310	-1.5025	0.000229138
Aa_G6600	-1.50167	1.05506e-05	AT1G02730
Aa_G364660	-1.5011	0.00463323
Aa_G81490	-1.50066	0.0133849	AT5G65520
Aa_G20980	-1.49867	0.0274791	AT5G64690
Aa_G258430	-1.49815	0.00525759
Aa_G59820	-1.49761	0.037173	AT4G24175
Aa_G16200	-1.49756	4.88392e-09	AT2G45470
Aa_G447440	-1.4957	0.0166028	AT1G76952
Aa_G97870	-1.49367	0.0265058	AT5G23190
Aa_G580370	-1.49292	7.43502e-12	AT4G20880
Aa_G41830	-1.49234	7.62694e-11	AT4G05180
Aa_G37690	-1.49212	5.504e-14	AT4G21280
Aa_G438570	-1.49181	0.0110729	AT1G47278
Aa_G155570	-1.48897	0.0395989	AT2G24765
Aa_G253200	-1.48812	1.37592e-06	AT5G56120
Aa_G16420	-1.48647	1.41587e-15	AT1G32470
Aa_G88880	-1.48636	8.83707e-06	AT3G46940
Aa_G552180	-1.48412	3.16415e-06	AT5G22880
Aa_G366460	-1.48234	2.53286e-12	AT1G72810
Aa_G127170	-1.48106	0.0407628
Aa_G152760	-1.4806	1.6969e-05	AT5G09870
Aa_G107450	-1.47947	2.23524e-05	AT1G63310
Aa_G557000	-1.4792	4.48319e-05	AT4G34760
Aa_G781680	-1.4773	0.0280335
Aa_G456660	-1.47521	5.20442e-11	AT1G29050
Aa_G578820	-1.47513	0.00023158	AT5G54160
Aa_G258380	-1.47498	2.85773e-07	AT4G33640
Aa_G149780	-1.47481	0.0227626	AT5G40160
Aa_G73330	-1.47455	0.0383586	AT5G04660
Aa_G447060	-1.47417	0.000137965
Aa_G487050	-1.47074	4.85914e-05	AT4G38160
Aa_G144080	-1.4696	0.0304463	AT2G40610
Aa_G368360	-1.46708	2.23851e-10	AT1G08380
Aa_G613750	-1.46547	2.13353e-14	AT1G27970
Aa_G1007700	-1.46413	0.0289485
Aa_G302030	-1.46313	0.0263169	AT3G08490
Aa_G287830	-1.463	3.80999e-09	AT1G38131
Aa_G120840	-1.46274	0.000115738	AT3G27060
Aa_G570070	-1.4627	0.013894	AT5G06150
Aa_G494010	-1.46051	7.65901e-05	AT5G06610
Aa_G22530	-1.46034	0.0391603	AT1G06690
Aa_G214070	-1.45924	0.00408097	AT1G71015
Aa_G134610	-1.4591	0.000746544	AT1G03820
Aa_G666150	-1.45834	6.4966e-07	AT1G13250
Aa_G293640	-1.45816	8.91654e-15	AT1G79720
Aa_G238700	-1.45648	0.0117225	AT3G57040
Aa_G609180	-1.45571	0.000334271	AT1G68238
Aa_G298900	-1.45541	9.1078e-09	AT1G12040
Aa_G9880	-1.45226	2.0746e-06	AT4G32410
Aa_G593170	-1.45107	0.0411028	AT3G01510
Aa_G337500	-1.44864	0.00253165	AT3G43270
Aa_G250420	-1.44538	6.89526e-07	AT3G02730
Aa_G109360	-1.44516	0.040046	AT1G32450
Aa_G174710	-1.44481	0.0350945	AT3G07320
Aa_G187770	-1.44426	4.26547e-09	AT4G03280
Aa_G637260	-1.44216	0.000179992	AT5G23420
Aa_G471360	-1.44103	3.45022e-08	AT3G15480
Aa_G165560	-1.43901	4.09122e-06
Aa_G246290	-1.43454	0.01068	AT5G58860
Aa_G155090	-1.43376	0.0107894	AT5G12890
Aa_G488320	-1.43315	0.000334043	AT1G62480
Aa_G268280	-1.43296	6.05497e-10	AT5G64040
Aa_G165820	-1.43293	0.00284755	AT5G67230
Aa_G2200	-1.43103	1.46438e-12	AT3G61870
Aa_G168060	-1.4298	5.56508e-07	AT5G57070
Aa_G23500	-1.42966	0.00582661	AT5G67620
Aa_G349400	-1.42893	8.00495e-15	AT3G59970
Aa_G219090	-1.42843	4.66381e-05	AT1G05370
Aa_G444580	-1.42776	0.018399	AT1G79060
Aa_G27330	-1.42774	0.000351414	AT3G27650
Aa_G195770	-1.42616	0.00186275	AT4G29590
Aa_G380520	-1.42244	0.00297185	AT1G33055
Aa_G615110	-1.42062	2.86863e-05	AT1G61930
Aa_G208730	-1.4206	0.00115775	AT2G33330
Aa_G258790	-1.42026	0.00698291	AT4G34260
Aa_G268270	-1.41904	6.66292e-06	AT5G64030
Aa_G561390	-1.41734	0.000526625	AT3G48100
Aa_G430390	-1.41704	6.60736e-13	AT3G21200
Aa_G618320	-1.41413	1.71412e-18	AT4G26690
Aa_G499160	-1.41363	0.00951932	AT2G23540
Aa_G661340	-1.41271	4.85914e-05	AT3G50760
Aa_G108900	-1.40842	0.00598621	AT1G56020
Aa_G570390	-1.40764	2.28138e-05	AT2G37040
Aa_G362120	-1.40759	0.000616352	AT5G60400
Aa_G600520	-1.40738	0.0132031	AT1G05100
Aa_G375080	-1.40636	3.18933e-16
Aa_G4680	-1.40596	5.29699e-05	AT3G04980
Aa_G312100	-1.40357	1.53946e-05	AT1G80380
Aa_G71170	-1.40298	2.58711e-07	AT3G17120
Aa_G648160	-1.40243	0.000606763	AT3G05910
Aa_G316620	-1.40203	4.50012e-05
Aa_G369450	-1.4	6.18961e-06	AT1G08110
Aa_G463610	-1.39968	4.15044e-05	AT3G13520
Aa_G242220	-1.39782	0.0145976	AT4G00305
Aa_G199280	-1.39673	0.00143265
Aa_G387860	-1.3967	0.0018964	AT1G65710
Aa_G35420	-1.39498	0.000481524	AT2G30230
Aa_G353730	-1.39204	1.3465e-07	AT4G25100
Aa_G567410	-1.39104	4.46292e-07	AT1G56720
Aa_G378660	-1.39062	8.52981e-05	AT1G55840
Aa_G669050	-1.38759	0.000366717	AT5G53590
Aa_G622340	-1.38672	0.0024078
Aa_G479990	-1.38617	0.00670721	AT5G44550
Aa_G198520	-1.38413	6.54469e-06	AT1G75460
Aa_G363600	-1.38408	1.77166e-08
Aa_G38960	-1.38408	1.77166e-08	AT1G04630
Aa_G23700	-1.38368	1.09458e-06	AT5G67420
Aa_G542800	-1.38341	5.60434e-05	AT2G38360
Aa_G138040	-1.38236	1.56357e-06	AT4G38660
Aa_G1117480	-1.3801	0.0164232
Aa_G253980	-1.3801	0.0164232	AT5G38410
Aa_G194680	-1.37927	5.28576e-06	AT2G20610
Aa_G589100	-1.37736	0.000799231	AT2G31110
Aa_G394730	-1.3756	1.34354e-07	AT1G09340
Aa_G81480	-1.37367	0.0476904	AT5G65530
Aa_G162190	-1.3708	0.00278714	AT5G16940
Aa_G164530	-1.36845	1.19263e-10
Aa_G180990	-1.36845	1.19263e-10
Aa_G524880	-1.36814	3.05056e-06	AT5G46340
Aa_G211800	-1.36728	1.02564e-11	AT1G01050
Aa_G11500	-1.36588	3.03007e-05	AT3G50920
Aa_G165790	-1.36421	1.46654e-05	AT5G67260
Aa_G336780	-1.36145	1.60032e-05	AT3G63200
Aa_G63390	-1.36052	0.0267758	AT5G47650
Aa_G109580	-1.36023	3.73623e-07	AT1G13570
Aa_G558800	-1.35816	1.39796e-05	AT4G10630
Aa_G238690	-1.35736	2.49623e-07	AT3G57050
Aa_G227500	-1.35672	3.17553e-14	AT3G21270
Aa_G604580	-1.35622	0.00378493	AT5G42200
Aa_G279550	-1.35497	0.0024228
Aa_G72250	-1.35493	0.00269218	AT1G60960
Aa_G294370	-1.35416	0.0383715
Aa_G621200	-1.3538	2.67231e-06
Aa_G100610	-1.35299	1.55541e-07	AT2G44210
Aa_G277030	-1.35291	0.00104831	AT3G54260
Aa_G252170	-1.3524	0.00439763	AT1G72200
Aa_G194200	-1.35224	0.0295413
Aa_G185610	-1.35123	1.33015e-06	AT4G04220
Aa_G241440	-1.34899	4.61914e-10	AT4G31590
Aa_G157650	-1.34713	8.39437e-06	AT2G21340
Aa_G309400	-1.34564	0.00983304	AT3G51010
Aa_G210200	-1.34358	0.0459004
Aa_G621820	-1.34261	0.00587699	AT5G14610
Aa_G435590	-1.34184	2.41823e-05	AT4G12910
Aa_G4410	-1.34086	0.0158223	AT3G04720
Aa_G179060	-1.34059	5.79183e-35	AT3G23820
Aa_G652420	-1.33952	5.47378e-05	AT5G59870
Aa_G189050	-1.3385	1.04315e-15	AT4G02940
Aa_G63770	-1.33835	0.0189031	AT1G67035
Aa_G83340	-1.3377	9.69218e-06	AT3G26070
Aa_G257390	-1.33683	0.00357526	AT3G25905
Aa_G53250	-1.33678	7.98422e-13	AT4G01310
Aa_G93780	-1.33543	0.0192901	AT5G58480
Aa_G22400	-1.33541	0.00840605	AT1G06800
Aa_G80720	-1.33425	3.43426e-06	AT1G08800
Aa_G14430	-1.33404	6.5488e-06	AT3G53190
Aa_G167480	-1.33288	9.07176e-09	AT2G31390
Aa_G15400	-1.33206	0.000167387	AT5G20650
Aa_G274290	-1.3315	4.97437e-07	AT4G34050
Aa_G486240	-1.33116	4.25757e-08	AT4G39980
Aa_G271250	-1.33088	0.000139749
Aa_G13710	-1.33017	1.65022e-08	AT5G62580
Aa_G66710	-1.32976	0.000194148	AT4G13370
Aa_G44040	-1.32967	0.016973
Aa_G557570	-1.32912	1.49286e-08	AT4G39730
Aa_G274770	-1.32895	1.44211e-08	AT1G63000
Aa_G322970	-1.32857	0.000273299	AT3G59680
Aa_G338680	-1.32807	4.84523e-05	AT3G10340
Aa_G70380	-1.32476	3.99578e-07	AT5G17920
Aa_G150820	-1.32468	1.09179e-05	AT2G38010
Aa_G452230	-1.32271	2.31074e-12	AT5G35630
Aa_G123730	-1.32235	2.8694e-13	AT5G44720
Aa_G363920	-1.32193	0.00117295	AT3G47540
Aa_G194540	-1.32019	4.92614e-05	AT2G07690
Aa_G99870	-1.3199	0.0010564	AT1G70000
Aa_G176620	-1.31531	0.00250526	AT5G45700
Aa_G357490	-1.31354	0.00268673	AT2G39430
Aa_G178940	-1.31305	1.06864e-10	AT3G23750
Aa_G101450	-1.31301	0.00034941	AT3G09050
Aa_G2410	-1.31163	0.0359937	AT3G62060
Aa_G241220	-1.31087	2.22279e-20	AT2G47510
Aa_G425070	-1.31057	2.13361e-15	AT4G10340
Aa_G140750	-1.30973	0.000248773	AT5G04160
Aa_G46730	-1.30855	1.64594e-06	AT4G01900
Aa_G499640	-1.30847	0.0165342	AT2G40150
Aa_G211160	-1.30721	9.56113e-09	AT2G04850
Aa_G553710	-1.30624	3.92156e-15	AT4G39350
Aa_G300670	-1.30431	0.0136294
Aa_G34790	-1.30045	0.00130654	AT3G09580
Aa_G179970	-1.30002	0.000763296	AT4G02580
Aa_G719050	-1.29965	0.00138022
Aa_G251070	-1.29933	0.00056287	AT5G27330
Aa_G74870	-1.29792	0.000130948	AT4G31840
Aa_G54590	-1.29777	1.48637e-05	AT5G54400
Aa_G3260	-1.29725	4.37852e-08	AT4G09650
Aa_G363510	-1.297	0.0331343
Aa_G62490	-1.29619	5.82066e-12	AT1G23310
Aa_G177840	-1.29552	1.56265e-12	AT2G46820
Aa_G438140	-1.29496	4.24099e-06	AT3G03780
Aa_G597950	-1.29467	1.61179e-10	AT1G61520
Aa_G691930	-1.29444	1.2989e-08	AT5G08330
Aa_G405240	-1.29422	3.89457e-05	AT2G15440
Aa_G107710	-1.29196	2.60592e-07	AT3G17210
Aa_G603610	-1.28631	5.98206e-06	AT1G53290
Aa_G455600	-1.28602	0.00412757
Aa_G6560	-1.28359	0.0212116	AT5G38700
Aa_G69520	-1.28196	0.0101694
Aa_G266020	-1.28116	1.88653e-08
Aa_G411880	-1.28045	0.000645319	AT3G49330
Aa_G215540	-1.28028	3.75278e-08	AT1G77000
Aa_G267670	-1.27938	0.000299822	AT5G11790
Aa_G615880	-1.2792	9.17535e-19	AT4G37830
Aa_G235370	-1.27884	0.000796722	AT1G05170
Aa_G250320	-1.27834	6.1098e-09	AT3G02830
Aa_G424450	-1.27814	5.73601e-09	AT3G45850
Aa_G158110	-1.2774	3.1388e-06	AT5G16590
Aa_G292850	-1.27608	1.38876e-06	AT5G65390
Aa_G125960	-1.27453	4.02881e-06	AT5G50370
Aa_G87810	-1.27437	1.57426e-08	AT1G76160
Aa_G239000	-1.27138	3.99283e-06	AT1G79970
Aa_G296090	-1.27123	8.47573e-05	AT4G16750
Aa_G47040	-1.26908	7.80679e-11	AT3G06850
Aa_G480340	-1.26904	0.0215145	AT2G03350
Aa_G53620	-1.26862	0.00161863	AT3G17380
Aa_G9080	-1.26587	0.0215431	AT5G21430
Aa_G601170	-1.26577	2.8694e-13	AT3G18270
Aa_G359450	-1.26572	7.96411e-05	AT2G31200
Aa_G192180	-1.26285	1.58673e-12	AT1G19170
Aa_G26540	-1.26171	3.61428e-05	AT1G12900
Aa_G245250	-1.26053	1.82256e-05	AT4G20430
Aa_G159770	-1.25985	0.00647227	AT2G36880
Aa_G5380	-1.25948	9.05124e-05	AT3G12020
Aa_G237610	-1.25728	1.08622e-07	AT3G14067
Aa_G232850	-1.25636	0.027667	AT5G56540
Aa_G534650	-1.25525	0.029075	AT3G30775
Aa_G127760	-1.255	7.29083e-05
Aa_G75260	-1.25494	1.90844e-06	AT5G63410
Aa_G206690	-1.25144	1.75271e-08
Aa_G163910	-1.25142	2.1456e-05	AT4G30996
Aa_G451120	-1.24914	0.000300375	AT2G39730
Aa_G579810	-1.24805	0.0482322	AT1G26760
Aa_G106080	-1.24756	3.4568e-06	AT1G02000
Aa_G265090	-1.24635	4.4757e-11	AT2G44620
Aa_G304530	-1.2459	3.41031e-06	AT4G29070
Aa_G380470	-1.24557	3.32826e-22	AT1G32990
Aa_G105470	-1.24517	0.0219722	AT2G12462
Aa_G280910	-1.24395	6.94802e-14	AT2G01950
Aa_G267690	-1.24346	0.000143238	AT5G11810
Aa_G470360	-1.243	1.89967e-07
Aa_G307380	-1.243	0.00128768	AT5G57340
Aa_G545760	-1.24294	0.000112249	AT1G10670
Aa_G471580	-1.24248	2.05095e-06	AT5G07580
Aa_G562810	-1.24196	9.40905e-12
Aa_G635810	-1.24061	6.93871e-05	AT1G09812
Aa_G116390	-1.23958	5.51575e-12	AT2G06520
Aa_G344060	-1.23837	0.000154543	AT1G71880
Aa_G273420	-1.23772	1.79997e-08	AT4G30810
Aa_G300100	-1.23608	0.00468484	AT4G12580
Aa_G123720	-1.2354	0.000266219	AT5G44730
Aa_G283690	-1.2347	1.85836e-09	AT1G74420
Aa_G441080	-1.23326	0.00912485
Aa_G207470	-1.23307	4.54793e-07	AT3G47470
Aa_G298700	-1.23211	1.72309e-11	AT5G34850
Aa_G106550	-1.23127	5.18487e-23	AT5G17770
Aa_G442590	-1.23109	2.72395e-08	AT1G08590
Aa_G67760	-1.23021	6.50197e-12	AT4G00900
Aa_G238660	-1.22989	5.55852e-09	AT3G57070
Aa_G12100	-1.22973	1.29685e-11	AT2G34430
Aa_G529230	-1.2294	3.05735e-13	AT1G69830
Aa_G143450	-1.2275	0.000312771	AT2G19460
Aa_G127790	-1.22659	0.00270856	AT1G53840
Aa_G182080	-1.22658	0.0031637
Aa_G298960	-1.22596	1.16984e-06	AT1G12000
Aa_G133250	-1.2258	0.000153535	AT3G20800
Aa_G442620	-1.22551	5.14913e-05	AT1G08560
Aa_G194650	-1.22331	0.0428888	AT2G20650
Aa_G421080	-1.22298	0.0260452	AT5G15600
Aa_G288130	-1.22117	4.43646e-08	AT1G66430
Aa_G114090	-1.2205	4.81269e-08	AT3G58620
Aa_G170090	-1.21741	0.0275609	AT5G03510
Aa_G293600	-1.21651	2.43883e-05	AT1G80920
Aa_G392500	-1.21625	9.56587e-07	AT1G60810
Aa_G210160	-1.21554	0.000368112
Aa_G723080	-1.21479	0.0345409
Aa_G938590	-1.2134	0.017903
Aa_G240280	-1.21194	2.55725e-06	AT5G15150
Aa_G110780	-1.21096	2.54194e-14	AT1G48420
Aa_G179450	-1.21077	5.51684e-06	AT4G36360
Aa_G578280	-1.21038	0.0068909	AT5G23670
Aa_G143500	-1.20861	0.00410271	AT1G64760
Aa_G379120	-1.2067	1.76793e-06	AT5G16010
Aa_G678270	-1.20555	0.000998572
Aa_G69030	-1.20185	0.00106242	AT5G57170
Aa_G46660	-1.20158	7.14506e-12	AT4G01850
Aa_G251510	-1.20151	0.0381957	AT2G01400
Aa_G126260	-1.20126	0.0112163
Aa_G19960	-1.19536	0.0440837	AT4G22910
Aa_G100840	-1.19484	0.000908111
Aa_G668320	-1.19482	8.99476e-05	AT3G52900
Aa_G233690	-1.19473	3.41842e-08	AT3G15850
Aa_G56930	-1.19437	1.47173e-10	AT2G18790
Aa_G134830	-1.19376	7.90719e-06	AT1G03600
Aa_G374370	-1.19347	0.00684853	AT1G21510
Aa_G503370	-1.1934	0.000131951	AT4G40042
Aa_G63450	-1.19261	0.0125824	AT5G47720
Aa_G603850	-1.19233	3.87935e-09	AT5G26667
Aa_G241210	-1.19152	5.00861e-06	AT2G47500
Aa_G34520	-1.1915	4.3476e-07	AT3G09820
Aa_G108310	-1.19144	0.00223239
Aa_G111980	-1.19108	0.00488991	AT3G02885
Aa_G148400	-1.18989	4.41908e-05	AT4G19590
Aa_G134140	-1.18772	3.4466e-06	AT5G53370
Aa_G439790	-1.18722	0.00021741	AT4G23400
Aa_G636990	-1.18722	1.5155e-06	AT1G25370
Aa_G174570	-1.1872	2.78834e-06	AT3G07470
Aa_G710690	-1.18585	1.02329e-12	AT3G48140
Aa_G83720	-1.18522	3.48194e-05	AT5G18970
Aa_G252740	-1.18199	0.00482961	AT3G43190
Aa_G492870	-1.1809	5.38358e-05	AT1G74530
Aa_G374670	-1.17983	6.30917e-07	AT2G42670
Aa_G635100	-1.1777	3.85119e-05	AT3G21230
Aa_G35480	-1.17715	7.60258e-06	AT2G30200
Aa_G780430	-1.17596	1.31103e-12	AT1G78380
Aa_G536060	-1.17446	3.25549e-06	AT2G46330
Aa_G100560	-1.17416	1.66209e-06	AT2G44160
Aa_G222130	-1.17375	0.00308009	AT4G23690
Aa_G82150	-1.17322	4.11806e-08	AT3G18280
Aa_G536610	-1.17304	0.0202583	AT1G66350
Aa_G430870	-1.1722	0.046827
Aa_G16640	-1.17212	7.17988e-17	AT4G17100
Aa_G250680	-1.17185	8.29468e-05	AT3G20570
Aa_G544370	-1.17089	5.2403e-05	AT1G19720
Aa_G40590	-1.17035	4.98023e-05	AT3G12260
Aa_G374880	-1.16853	0.012749	AT4G39540
Aa_G186460	-1.16807	1.66967e-14	AT2G02050
Aa_G275320	-1.16679	2.82785e-06	AT4G11010
Aa_G329050	-1.16537	5.65078e-05	AT3G25600
Aa_G12570	-1.16524	1.26834e-09	AT4G08390
Aa_G19950	-1.16461	0.00551363	AT4G22900
Aa_G414350	-1.1642	2.51403e-15	AT1G31330
Aa_G121580	-1.16402	0.00682813	AT1G77760
Aa_G594390	-1.16401	5.11913e-08	AT2G26900
Aa_G718090	-1.16155	0.000625619	AT3G55360
Aa_G460000	-1.16129	0.0142216	AT5G39890
Aa_G555080	-1.16092	9.17896e-09	AT2G30950
Aa_G110700	-1.16065	3.97972e-08	AT1G48480
Aa_G788170	-1.15944	5.58196e-06
Aa_G118060	-1.15896	0.00766144	AT5G45540
Aa_G182430	-1.15855	2.72334e-07	AT1G59970
Aa_G476470	-1.15846	3.7356e-06	AT4G04640
Aa_G487720	-1.15819	7.2529e-05	AT2G37660
Aa_G857200	-1.15797	1.94333e-06	AT4G33960
Aa_G179520	-1.15764	2.42613e-07	AT4G36430
Aa_G302680	-1.15712	2.22564e-07	AT2G29670
Aa_G293340	-1.15689	4.93396e-08	AT3G23570
Aa_G193890	-1.15645	0.0475719	AT1G09390
Aa_G315610	-1.15637	1.77659e-06
Aa_G20410	-1.15561	2.25428e-06
Aa_G324260	-1.15541	0.0359533	AT1G64080
Aa_G311330	-1.15442	5.56373e-05	AT2G37470
Aa_G451060	-1.15252	0.00294547	AT2G39705
Aa_G72850	-1.15034	6.12636e-11
Aa_G76680	-1.14869	0.00120924	AT3G14220
Aa_G53380	-1.14763	1.14823e-07	AT4G01130
Aa_G383820	-1.1473	5.48525e-10	AT2G17265
Aa_G314210	-1.14609	0.0101334	AT1G77670
Aa_G349370	-1.14475	0.0100219	AT3G59940
Aa_G84860	-1.14411	0.0260451	AT4G34920
Aa_G114310	-1.14307	0.0056788	AT3G58850
Aa_G33830	-1.14299	0.000107551
Aa_G29440	-1.14229	0.0175845	AT1G47740
Aa_G35020	-1.14219	4.92614e-05	AT4G12250
Aa_G514470	-1.14219	0.0290881	AT3G29575
Aa_G603620	-1.1405	9.79947e-06	AT1G53300
Aa_G132970	-1.13981	6.15447e-15	AT4G03520
Aa_G128000	-1.13972	3.54569e-10	AT3G61580
Aa_G253450	-1.1388	0.000230696	AT1G56700
Aa_G253030	-1.1362	0.000346622	AT2G23340
Aa_G748010	-1.1362	0.000346622	AT4G36900
Aa_G76070	-1.13544	0.00332038	AT5G63800
Aa_G267910	-1.13426	1.3366e-08	AT3G03250
Aa_G729270	-1.13398	1.06781e-06	AT1G17970
Aa_G121810	-1.13367	1.03367e-05	AT1G22800
Aa_G434810	-1.13172	0.000144455	AT1G31650
Aa_G17190	-1.13142	0.0028302	AT2G45790
Aa_G567270	-1.13138	0.0485484	AT4G15715
Aa_G159180	-1.13034	4.66381e-05
Aa_G159190	-1.13034	4.66381e-05
Aa_G19080	-1.13034	4.66381e-05
Aa_G37410	-1.13034	4.66381e-05
Aa_G37430	-1.13034	4.66381e-05
Aa_G540760	-1.12972	1.79238e-07	AT4G36890
Aa_G181250	-1.12961	0.00918783	AT5G19650
Aa_G287000	-1.12728	2.32423e-14	AT5G48020
Aa_G158470	-1.1269	1.33163e-07	AT5G11340
Aa_G299700	-1.12651	0.000989212	AT4G19450
Aa_G484280	-1.12591	3.54674e-16
Aa_G230720	-1.12561	0.00624292
Aa_G101650	-1.12436	0.000529653	AT1G70420
Aa_G4990	-1.12331	0.00473689	AT3G05190
Aa_G656420	-1.12299	0.00105267	AT1G78600
Aa_G500840	-1.12265	9.8416e-07	AT3G08640
Aa_G51630	-1.12083	8.8898e-06	AT5G64280
Aa_G318540	-1.12053	0.000585495	AT1G10370
Aa_G116650	-1.12044	0.0317375
Aa_G195470	-1.12002	1.3155e-09	AT3G11280
Aa_G242040	-1.11954	0.000408355	AT3G15990
Aa_G268220	-1.11782	0.00126716	AT5G63980
Aa_G265980	-1.11633	8.534e-06	AT1G41830
Aa_G93900	-1.11618	0.0361415	AT5G58580
Aa_G474670	-1.11603	0.0178656	AT1G65290
Aa_G320870	-1.11521	0.0190873	AT5G63140
Aa_G468660	-1.11469	1.0612e-05	AT1G31070
Aa_G134770	-1.11452	4.65597e-19	AT1G03680
Aa_G173190	-1.11368	0.00164013
Aa_G174550	-1.11236	5.48007e-07	AT3G07480
Aa_G759750	-1.11158	0.00668455	AT3G12145
Aa_G53980	-1.11028	2.22488e-09	AT5G01530
Aa_G493370	-1.10915	3.48106e-08
Aa_G426800	-1.10881	0.00449387	AT3G44720
Aa_G796460	-1.10877	0.0497026	AT1G32920
Aa_G484790	-1.10809	0.00793644	AT2G44500
Aa_G233780	-1.10752	1.9479e-05	AT3G15940
Aa_G194010	-1.10597	0.01475
Aa_G482350	-1.10527	7.24439e-06	AT5G67070
Aa_G63020	-1.10469	1.92017e-11	AT3G18050
Aa_G137980	-1.10404	2.32791e-09	AT4G38740
Aa_G231010	-1.10373	0.0357927	AT5G09480
Aa_G577680	-1.1036	0.00326307	AT5G51010
Aa_G246980	-1.10341	3.12814e-12
Aa_G95400	-1.10304	0.00456222	AT1G63120
Aa_G52570	-1.10258	5.22978e-10	AT3G01810
Aa_G499180	-1.10253	0.00386902
Aa_G87770	-1.10237	8.05732e-19	AT1G76200
Aa_G444770	-1.10175	5.73601e-09	AT1G21830
Aa_G124010	-1.10154	3.08675e-09	AT2G41300
Aa_G61200	-1.10144	3.93218e-07	AT4G09160
Aa_G105890	-1.10109	1.92984e-06	AT1G01430
Aa_G514600	-1.1008	5.55036e-06	AT4G36010
Aa_G210130	-1.10061	0.00275579	AT2G42320
Aa_G676720	-1.09938	0.000612004	AT1G14180
Aa_G582100	-1.09885	0.000850233	AT1G51400
Aa_G112620	-1.09871	0.00879626
Aa_G380140	-1.09859	0.000111436	AT3G25030
Aa_G520910	-1.09715	1.80192e-07	AT4G15960
Aa_G14050	-1.09621	9.45473e-07	AT3G53420
Aa_G97650	-1.09617	0.0279557	AT4G08950
Aa_G22800	-1.09532	1.91347e-05	AT1G06460
Aa_G76650	-1.09487	1.74408e-05
Aa_G275920	-1.09458	0.000231306
Aa_G189570	-1.09447	1.09131e-05	AT1G70230
Aa_G462980	-1.09446	0.00294883	AT1G31812
Aa_G153550	-1.09391	0.0227377	AT3G52630
Aa_G338430	-1.0937	3.50488e-05	AT5G51545
Aa_G116780	-1.09341	0.00152346	AT5G11440
Aa_G14080	-1.09238	3.32858e-11	AT3G53400
Aa_G286090	-1.09227	4.8288e-13	AT1G08010
Aa_G331810	-1.09147	0.000102925	AT5G04820
Aa_G120490	-1.09136	0.000242457	AT2G30400
Aa_G557700	-1.09099	1.69575e-06	AT3G45440
Aa_G780650	-1.0908	0.000189529
Aa_G71760	-1.08962	1.23802e-05
Aa_G288770	-1.08832	0.00471768	AT1G44575
Aa_G420730	-1.08785	8.63416e-21	AT5G06700
Aa_G465870	-1.08732	0.00096379	AT2G34690
Aa_G43770	-1.08589	0.000430414	AT5G66530
Aa_G148840	-1.08413	0.000257829	AT1G20510
Aa_G410780	-1.08405	2.15711e-05	AT1G76020
Aa_G555630	-1.08328	3.35539e-06	AT3G52710
Aa_G679800	-1.08066	1.13753e-06	AT5G34940
Aa_G914280	-1.08053	0.0221547
Aa_G99430	-1.08011	2.83169e-06	AT3G46450
Aa_G64550	-1.07991	1.69996e-08	AT1G74730
Aa_G49390	-1.07864	2.29406e-10	AT4G16480
Aa_G151450	-1.0779	0.0215119
Aa_G51360	-1.07757	1.13543e-06
Aa_G550370	-1.07635	0.0081226	AT5G25490
Aa_G113940	-1.07605	4.44158e-06	AT5G66190
Aa_G637270	-1.07569	0.000300315	AT5G23400
Aa_G37230	-1.07531	2.1088e-15	AT5G65220
Aa_G163540	-1.07427	5.32294e-09	AT3G62980
Aa_G53150	-1.07415	2.90386e-09	AT4G01410
Aa_G718080	-1.0741	7.94027e-05	AT3G55350
Aa_G139270	-1.07387	0.000635945	AT4G16141
Aa_G607640	-1.07315	4.87203e-05	AT5G57410
Aa_G335490	-1.07291	1.0398e-06	AT1G78700
Aa_G569330	-1.07164	0.00258972	AT3G10040
Aa_G597780	-1.07147	0.0309103	AT3G45730
Aa_G474470	-1.07114	0.00179118	AT1G24575
Aa_G41320	-1.07099	3.3737e-13	AT5G47030
Aa_G437610	-1.07003	3.30817e-06	AT1G13790
Aa_G383470	-1.06985	0.0134479	AT5G15802
Aa_G238470	-1.06823	8.4128e-05	AT1G60010
Aa_G24600	-1.06599	1.70643e-12	AT2G35780
Aa_G63460	-1.06468	0.0209939	AT5G47730
Aa_G124500	-1.06379	2.51397e-07	AT4G23820
Aa_G135550	-1.06321	1.45554e-05	AT1G64200
Aa_G53030	-1.06218	0.015479	AT3G49940
Aa_G429850	-1.06208	0.0101361	AT1G06980
Aa_G94740	-1.06203	9.93498e-09	AT5G60920
Aa_G47340	-1.06114	0.00172574	AT3G06650
Aa_G637990	-1.06017	4.29079e-08	AT5G09440
Aa_G50040	-1.05977	1.19982e-05	AT3G06550
Aa_G310000	-1.05898	0.001337	AT2G24440
Aa_G262520	-1.05871	0.000653259	AT4G30660
Aa_G1190	-1.05647	0.0495297	AT3G15110
Aa_G503100	-1.05643	0.00642379	AT4G34610
Aa_G164590	-1.05504	1.42594e-08	AT3G19720
Aa_G290610	-1.05489	3.75401e-14	AT1G01090
Aa_G136790	-1.05449	0.00609074	AT3G10940
Aa_G53590	-1.05171	1.21308e-08	AT3G17420
Aa_G501470	-1.05103	8.9785e-07	AT1G53240
Aa_G28220	-1.05061	0.0372427	AT5G59570
Aa_G739680	-1.05034	8.59971e-05	AT1G62380
Aa_G427080	-1.04871	0.00030455
Aa_G427140	-1.04871	0.00030455
Aa_G578520	-1.04863	5.62817e-06	AT3G46780
Aa_G98590	-1.04711	0.00483395	AT3G58100
Aa_G196960	-1.04521	4.44201e-13	AT2G46505
Aa_G238240	-1.04484	0.0204628	AT4G34700
Aa_G468080	-1.044	0.000232315	AT4G39050
Aa_G433410	-1.04392	0.000210015	AT1G63100
Aa_G72240	-1.04374	1.04825e-05	AT1G60950
Aa_G542480	-1.04373	6.745e-10	AT5G28500
Aa_G208970	-1.04358	1.98336e-06
Aa_G165630	-1.04346	0.0495028	AT5G60870
Aa_G185040	-1.04264	1.85638e-05	AT5G41870
Aa_G206390	-1.04245	1.45998e-07	AT5G46290
Aa_G260580	-1.04114	0.000599196	AT5G02590
Aa_G374650	-1.04053	4.50046e-05
Aa_G214080	-1.03908	2.46916e-09	AT1G71020
Aa_G207030	-1.0387	1.33117e-06	AT3G25860
Aa_G135600	-1.03793	0.0027116	AT1G64255
Aa_G90170	-1.03765	1.58813e-06	AT5G47870
Aa_G343130	-1.03497	6.73122e-06	AT2G31230
Aa_G368910	-1.03484	6.98047e-18	AT1G35160
Aa_G371050	-1.03387	0.000967912	AT4G22140
Aa_G47140	-1.03366	4.04241e-07
Aa_G173240	-1.03316	0.0293775	AT4G17050
Aa_G217640	-1.03293	0.0213985	AT1G04778
Aa_G534990	-1.03283	0.0152651
Aa_G216120	-1.03162	0.00224366	AT3G11490
Aa_G137200	-1.03066	1.07982e-15
Aa_G406250	-1.0295	0.0156944	AT5G62920
Aa_G96730	-1.0289	5.66184e-06	AT5G16360
Aa_G568110	-1.02831	0.00240537	AT1G52220
Aa_G513960	-1.02804	2.35854e-13	AT1G47420
Aa_G430680	-1.02614	0.000703133	AT1G28340
Aa_G115600	-1.02474	0.00763347	AT1G14686
Aa_G15560	-1.02315	2.8002e-18
Aa_G114200	-1.02212	1.01159e-12	AT3G58730
Aa_G251500	-1.02211	0.0390468	AT2G01390
Aa_G24180	-1.02145	5.82709e-05	AT3G08940
Aa_G31670	-1.0203	0.000291924	AT5G58000
Aa_G9770	-1.01932	2.81435e-13	AT4G32470
Aa_G648140	-1.01747	2.40808e-06	AT3G05890
Aa_G506660	-1.01741	1.66085e-18	AT4G30010
Aa_G266550	-1.01542	0.0271475	AT1G19960
Aa_G40560	-1.01384	8.66314e-10	AT3G12290
Aa_G358510	-1.01269	5.18804e-07	AT3G24160
Aa_G406170	-1.01193	0.0470696	AT5G62840
Aa_G91740	-1.01188	3.23594e-06	AT2G22230
Aa_G266440	-1.01064	6.79697e-05	AT1G20050
Aa_G508070	-1.01026	1.8637e-07	AT3G27160
Aa_G236610	-1.01025	3.8766e-05	AT3G62790
Aa_G601720	-1.01011	7.57853e-16	AT4G09510
Aa_G76460	-1.01005	0.000424792	AT5G07820
Aa_G311710	-1.00954	0.0251579
Aa_G174120	-1.0087	0.00525238	AT3G07800
Aa_G707360	-1.00689	2.66335e-09	AT1G15820
Aa_G451670	-1.00676	3.47153e-05	AT3G01660
Aa_G412140	-1.00673	0.00515779	AT2G28950
Aa_G116270	-1.00668	3.12675e-05	AT2G05990
Aa_G72770	-1.00368	4.77092e-06	AT5G14230
Aa_G6530	-1.00357	0.000998572	AT1G02640
Aa_G633950	-1.00274	0.00375685	AT2G43710
Aa_G49860	-1.00249	0.0118772	AT3G06470
Aa_G764520	-1.00064	0.0311492	AT4G15140
Aa_G7170	1.00031	7.94241e-09	AT1G67570
Aa_G18750	1.00459	0.00904456	AT5G23820
Aa_G249310	1.00475	0.000889972
Aa_G91330	1.00508	0.0437468	AT3G22560
Aa_G406190	1.00684	3.68582e-07	AT5G62865
Aa_G119510	1.01011	2.97461e-06	AT1G20640
Aa_G174640	1.01026	2.24652e-06	AT3G07370
Aa_G394960	1.01049	0.0245996	AT4G32190
Aa_G759280	1.01348	0.0024086
Aa_G329660	1.01349	1.9295e-06	AT2G17700
Aa_G34170	1.01479	3.10512e-07	AT3G27870
Aa_G274730	1.01542	0.00903543	AT1G62975
Aa_G217030	1.01883	0.0273717
Aa_G208600	1.01926	0.0140165	AT2G33430
Aa_G152280	1.0202	8.96723e-17	AT4G17840
Aa_G87950	1.02101	0.010645	AT3G51950
Aa_G230730	1.02157	2.29005e-08	AT2G42150
Aa_G104250	1.02381	0.000164858	AT1G77320
Aa_G83420	1.02632	0.00195075	AT3G25990
Aa_G713790	1.02659	0.0291787
Aa_G311750	1.02767	2.93201e-07
Aa_G580850	1.02826	0.000232627	AT5G56140
Aa_G175140	1.02862	2.34734e-05	AT2G40360
Aa_G268410	1.0288	1.16095e-09	AT5G64170
Aa_G591390	1.03026	1.20272e-08	AT2G22300
Aa_G142420	1.03041	0.0337852	AT3G28720
Aa_G358490	1.03062	0.0042341	AT3G24180
Aa_G168500	1.03067	1.9517e-08	AT5G10650
Aa_G174770	1.03431	2.14401e-09
Aa_G305660	1.0345	0.020915
Aa_G892590	1.03752	1.86439e-06	AT4G34180
Aa_G650270	1.03836	7.01458e-05	AT1G53180
Aa_G565110	1.0401	4.12691e-06	AT4G15770
Aa_G357520	1.04023	0.0218059	AT2G39445
Aa_G594620	1.04098	0.00121294	AT4G14990
Aa_G125450	1.0416	0.011246	AT2G43310
Aa_G562550	1.04177	2.01627e-05	AT3G56850
Aa_G250640	1.04243	1.26072e-05	AT3G20550
Aa_G88200	1.04372	0.0167396
Aa_G299440	1.0441	0.0197088	AT1G68810
Aa_G310510	1.04433	2.84289e-06	AT1G07530
Aa_G306590	1.04497	0.0130389
Aa_G270790	1.04602	1.0747e-10	AT4G14465
Aa_G438700	1.04795	0.0347164
Aa_G27210	1.04827	3.83095e-06
Aa_G431390	1.04883	0.000458169	AT5G15550
Aa_G440080	1.04891	1.05541e-05	AT2G33550
Aa_G358220	1.04951	1.21683e-05	AT2G39420
Aa_G295530	1.04957	0.00960038
Aa_G444750	1.05	0.000239044	AT1G21780
Aa_G389460	1.05048	0.00129806
Aa_G114830	1.05167	0.000102017	AT5G06190
Aa_G78190	1.05189	6.24277e-07
Aa_G561380	1.05203	0.00048543	AT3G48120
Aa_G5320	1.05331	1.0277e-05	AT3G12080
Aa_G677200	1.05343	1.16143e-06	AT2G40130
Aa_G73910	1.05439	2.94539e-08	AT5G50160
Aa_G10710	1.05621	0.0421964
Aa_G219940	1.05625	0.0400159	AT1G05710
Aa_G86890	1.0567	8.98406e-10	AT1G21610
Aa_G663070	1.05679	4.46292e-07	AT3G55880
Aa_G442210	1.05858	0.00325919	AT1G25390
Aa_G487460	1.0599	0.000915372
Aa_G19360	1.06178	0.00509179	AT1G08920
Aa_G683720	1.06282	2.89775e-12	AT1G64570
Aa_G352950	1.0631	0.00301984	AT5G40800
Aa_G551310	1.06385	0.000992738	AT3G10120
Aa_G451680	1.06535	2.99499e-05	AT3G01650
Aa_G85820	1.06721	0.00167559	AT5G18000
Aa_G478760	1.06737	0.00951605	AT3G52400
Aa_G601030	1.06884	0.0139375
Aa_G130460	1.06911	0.00139702	AT5G09270
Aa_G518420	1.06927	0.00204186
Aa_G126610	1.07056	0.000922372	AT1G27100
Aa_G486260	1.07071	6.79942e-05	AT4G39960
Aa_G755840	1.07191	7.09461e-07
Aa_G225900	1.07308	1.98734e-08	AT1G59990
Aa_G88990	1.07354	1.81493e-15	AT3G47080
Aa_G639660	1.07483	3.55199e-09
Aa_G257420	1.07584	1.50602e-07	AT3G25890
Aa_G47000	1.07645	0.0327492	AT3G06890
Aa_G71900	1.07694	0.00851618	AT3G23430
Aa_G495170	1.07753	8.76906e-05
Aa_G327460	1.07796	0.0179458
Aa_G104720	1.07805	0.00756339	AT3G18560
Aa_G41980	1.07833	0.000143473	AT4G05410
Aa_G18460	1.07857	0.00676043
Aa_G522870	1.07881	1.93935e-07	AT5G47560
Aa_G90080	1.07933	5.86899e-09
Aa_G548310	1.07993	0.000330559	AT1G18800
Aa_G116810	1.081	0.043886	AT5G11470
Aa_G260620	1.08276	0.000496375	AT5G02630
Aa_G686900	1.08322	0.00231086	AT3G59480
Aa_G630810	1.08372	1.21683e-05	AT5G23730
Aa_G329430	1.08397	5.56611e-05	AT1G21920
Aa_G462230	1.08426	3.16415e-06	AT2G46735
Aa_G493010	1.08516	2.14101e-09
Aa_G3040	1.08618	0.000852246
Aa_G2250	1.08618	1.46505e-05
Aa_G417670	1.08688	0.00581388
Aa_G121310	1.08777	8.07327e-10	AT1G15340
Aa_G396360	1.08954	0.0179744	AT2G23430
Aa_G302850	1.0897	1.15311e-09	AT3G10500
Aa_G35030	1.09059	0.00452694	AT4G12240
Aa_G377030	1.09131	0.0245339	AT1G34200
Aa_G282730	1.09163	0.00914049
Aa_G130200	1.09165	0.0302548	AT4G24680
Aa_G64500	1.09259	3.08427e-12	AT1G74780
Aa_G154690	1.09269	0.000911519
Aa_G447140	1.0932	0.0252943	AT4G00690
Aa_G124650	1.09357	5.18487e-23
Aa_G304200	1.09472	0.00603277	AT1G68840
Aa_G520170	1.09543	0.000637435	AT4G17620
Aa_G261540	1.09574	3.81166e-08	AT2G17730
Aa_G235910	1.09712	1.21683e-05	AT3G51890
Aa_G102110	1.09834	0.0269001
Aa_G103490	1.09919	8.25382e-05	AT5G47910
Aa_G332890	1.10082	3.16914e-08	AT1G47490
Aa_G757930	1.10105	6.67535e-08	AT1G76350
Aa_G257610	1.10118	1.10699e-06	AT1G07615
Aa_G260630	1.10137	6.98767e-06	AT5G02640
Aa_G371060	1.10277	3.36784e-08	AT4G22150
Aa_G321750	1.10413	0.0189214
Aa_G290220	1.10592	2.73722e-05	AT3G13062
Aa_G112570	1.10784	6.80822e-05
Aa_G469770	1.1095	0.00779998	AT5G03110
Aa_G41560	1.10995	0.0278403	AT2G24540
Aa_G835140	1.11694	7.69313e-06
Aa_G125330	1.11697	2.389e-08	AT2G43410
Aa_G377070	1.11788	0.0298375	AT1G34150
Aa_G352500	1.1188	0.00189984	AT4G11650
Aa_G7180	1.12024	2.42803e-11	AT1G67560
Aa_G661980	1.12034	1.60818e-21	AT4G37680
Aa_G295630	1.12171	3.58031e-09	AT5G46780
Aa_G89010	1.12218	2.08041e-12	AT1G18480
Aa_G226630	1.12265	0.00355445	AT1G10450
Aa_G77820	1.12305	3.31951e-06	AT4G27450
Aa_G169350	1.12344	6.33814e-05
Aa_G316890	1.12526	0.0143128	AT5G43770
Aa_G297970	1.1253	0.000950413	AT5G49700
Aa_G83560	1.1301	0.00613239	AT5G19040
Aa_G78200	1.13096	2.48536e-13	AT4G19170
Aa_G136640	1.13241	0.0208484	AT3G20898
Aa_G382270	1.13261	0.0091422	AT3G19120
Aa_G407840	1.13426	0.0082154	AT1G19240
Aa_G96280	1.13546	0.0025468	AT4G17245
Aa_G690750	1.13654	7.62143e-05	AT3G49780
Aa_G146770	1.13732	0.00372256
Aa_G226210	1.13738	0.0180326	AT2G47440
Aa_G389580	1.138	1.27802e-05	AT2G22840
Aa_G146180	1.13977	0.000201291	AT2G02740
Aa_G147880	1.14117	2.40773e-11	AT5G58670
Aa_G282030	1.14273	0.000924781
Aa_G547690	1.14339	1.69809e-15	AT4G34590
Aa_G391420	1.14461	0.00102445
Aa_G267490	1.14672	4.86396e-06	AT5G11650
Aa_G668560	1.14683	1.5921e-07	AT1G15000
Aa_G121050	1.14763	2.82823e-06	AT1G15110
Aa_G103830	1.14784	3.19732e-09	AT1G16670
Aa_G363780	1.1479	3.67046e-05	AT4G26980
Aa_G159790	1.14832	0.00846361	AT2G36890
Aa_G168550	1.15025	0.035785
Aa_G16560	1.15036	0.0016637	AT1G32640
Aa_G22670	1.15102	2.20078e-05	AT1G06570
Aa_G125940	1.15134	0.0129956	AT5G50360
Aa_G160950	1.15164	0.00538472	AT1G09700
Aa_G406500	1.15299	7.8732e-13	AT2G34710
Aa_G151320	1.15607	0.0454303
Aa_G64490	1.15635	7.8961e-11	AT1G74790
Aa_G217730	1.15686	9.99589e-07
Aa_G163360	1.15801	0.000306027	AT1G70780
Aa_G136530	1.15822	0.00127668
Aa_G586610	1.1583	0.0497438
Aa_G488510	1.15836	1.55083e-08	AT1G64530
Aa_G415510	1.15945	0.0343039
Aa_G105130	1.1606	0.000137161
Aa_G51390	1.16073	0.0170411	AT5G64480
Aa_G175990	1.1609	4.90581e-07	AT3G13350
Aa_G349970	1.16164	0.00392949	AT1G23710
Aa_G556000	1.16184	4.18029e-07	AT5G13950
Aa_G53510	1.16243	1.6111e-08	AT3G17510
Aa_G455340	1.16252	0.000156127	AT4G19420
Aa_G99300	1.16296	0.00230522	AT3G46600
Aa_G22010	1.16314	0.00623608	AT5G56750
Aa_G748360	1.16379	1.90129e-05	AT4G18430
Aa_G374590	1.16456	4.83563e-05	AT2G42760
Aa_G774140	1.16591	0.000365916
Aa_G325650	1.1675	0.00229422	AT5G17650
Aa_G446470	1.16857	2.59012e-09	AT1G10320
Aa_G227750	1.16876	0.000103317	AT5G57660
Aa_G42490	1.172	1.30231e-18	AT3G02470
Aa_G88090	1.17251	4.88168e-06	AT5G54145
Aa_G80390	1.17342	9.45583e-06	AT1G79150
Aa_G90160	1.17411	5.64084e-13	AT5G47860
Aa_G636060	1.17772	5.71329e-14	AT3G26210
Aa_G197890	1.18067	5.07981e-09	AT1G78100
Aa_G40430	1.18184	0.00416651
Aa_G14550	1.18244	0.000664963	AT3G01040
Aa_G305680	1.18252	0.0416237
Aa_G453640	1.18383	0.0271623
Aa_G139200	1.1845	0.000803017	AT4G16130
Aa_G13020	1.18504	6.75514e-05	AT2G47950
Aa_G815940	1.18694	6.39316e-05
Aa_G373080	1.18707	2.42532e-07	AT3G56430
Aa_G79880	1.19038	0.00280515
Aa_G374020	1.19211	1.3279e-06	AT3G13175
Aa_G616580	1.19768	0.000125381
Aa_G14810	1.19777	0.000991899	AT3G01290
Aa_G519660	1.19959	0.000751893
Aa_G4590	1.2007	0.0408802
Aa_G303010	1.20264	1.97345e-11	AT1G35560
Aa_G644320	1.20289	4.11678e-05
Aa_G417160	1.20437	0.000725844	AT1G70830
Aa_G246070	1.20552	0.030933	AT1G12320
Aa_G125130	1.20639	0.000243304
Aa_G164420	1.207	0.00196733	AT3G19580
Aa_G189010	1.20736	0.000117235	AT4G02880
Aa_G219980	1.20919	0.00286217
Aa_G135670	1.20971	0.00854575	AT2G37000
Aa_G374470	1.21068	1.28867e-09	AT1G21400
Aa_G327470	1.21251	0.000200995
Aa_G32200	1.21408	4.03772e-08	AT3G15760
Aa_G367890	1.21467	0.00346496	AT4G14020
Aa_G509540	1.21499	0.000506049	AT2G39270
Aa_G368610	1.21731	1.21554e-05	AT5G28770
Aa_G93360	1.21829	0.000247329	AT1G19630
Aa_G260760	1.21871	3.1355e-07	AT5G02810
Aa_G249340	1.22097	0.00240876	AT2G37460
Aa_G538770	1.22296	3.01024e-06
Aa_G371750	1.22364	0.00104114	AT2G26350
Aa_G342950	1.22379	0.00697424	AT3G18950
Aa_G430210	1.2244	0.000910001	AT5G27420
Aa_G55240	1.22444	0.000640557	AT1G18300
Aa_G14740	1.22554	0.0036834	AT3G01220
Aa_G503410	1.22596	0.000122223	AT4G40010
Aa_G556830	1.22856	1.6388e-10	AT4G31120
Aa_G165370	1.23118	0.000457515	AT5G41350
Aa_G313570	1.23194	0.000629959	AT2G16580
Aa_G282490	1.23239	0.00719596	AT1G59590
Aa_G162200	1.23242	6.79942e-05	AT5G16930
Aa_G415500	1.23447	1.06967e-22	AT2G18370
Aa_G487320	1.23505	0.0198714	AT1G23860
Aa_G53830	1.23801	2.71174e-05
Aa_G53840	1.23801	2.71174e-05
Aa_G329800	1.24063	0.00318338	AT1G28230
Aa_G476250	1.24069	9.80101e-06	AT1G30840
Aa_G156700	1.24089	0.0191464
Aa_G299930	1.24156	1.60808e-06	AT4G00355
Aa_G19490	1.24682	0.00294547	AT5G13240
Aa_G90040	1.24918	3.19911e-07	AT4G08150
Aa_G582060	1.25363	5.40366e-10	AT1G51355
Aa_G375070	1.25528	0.00629253	AT2G22790
Aa_G424330	1.2559	0.0165971	AT1G66670
Aa_G98160	1.25637	1.87374e-18	AT5G44050
Aa_G9010	1.257	2.36901e-06	AT5G21950
Aa_G29160	1.26004	1.28558e-05	AT1G67360
Aa_G381690	1.26076	5.93147e-07	AT4G39800
Aa_G102810	1.26162	7.57853e-16	AT3G11690
Aa_G2170	1.26162	9.66995e-07	AT3G61850
Aa_G162430	1.26312	3.9821e-08	AT1G62500
Aa_G792320	1.264	0.0293723
Aa_G359470	1.2644	0.000160004	AT2G31180
Aa_G458680	1.26731	1.2151e-12	AT3G47420
Aa_G457910	1.26918	1.02359e-14	AT1G78815
Aa_G59280	1.26968	0.00019454	AT5G16110
Aa_G161360	1.2704	0.0359533	AT2G22470
Aa_G479690	1.27326	0.00153065	AT4G14560
Aa_G684770	1.27625	0.000810466	AT1G25500
Aa_G461400	1.27696	3.05213e-10
Aa_G425730	1.27703	0.0344188	AT2G29070
Aa_G134810	1.27728	0.0486039	AT1G03620
Aa_G375030	1.27803	1.48803e-06	AT2G22800
Aa_G448450	1.27846	0.0133579	AT5G59780
Aa_G528280	1.27944	2.00247e-07	AT1G17530
Aa_G486800	1.28031	1.66055e-06	AT3G29034
Aa_G795910	1.28354	0.0320296	AT3G56780
Aa_G56450	1.28379	0.0297493
Aa_G348530	1.28542	4.32699e-05	AT3G54150
Aa_G618450	1.28764	0.0240418
Aa_G166540	1.29154	0.0105152
Aa_G561140	1.29158	3.64428e-06	AT4G03960
Aa_G111170	1.29203	0.0100097	AT1G76410
Aa_G57900	1.29207	0.00651012	AT3G20997
Aa_G296270	1.29233	2.74685e-08	AT3G47620
Aa_G91340	1.29322	3.94931e-05	AT3G22550
Aa_G349070	1.29357	1.18859e-06	AT1G17210
Aa_G417530	1.29832	0.037173
Aa_G13090	1.29944	0.000841776	AT2G48020
Aa_G740180	1.30059	2.54901e-09	AT4G32880
Aa_G103790	1.30119	0.00100085
Aa_G740060	1.30183	6.535e-11
Aa_G636100	1.30399	0.00643281
Aa_G366280	1.30513	2.57215e-06	AT1G29120
Aa_G334670	1.30538	2.90937e-05	AT5G17210
Aa_G199040	1.30629	0.0225557	AT3G24030
Aa_G342840	1.30733	2.24128e-14
Aa_G239180	1.30959	0.00170416	AT3G27750
Aa_G221950	1.31003	0.00369154	AT1G70170
Aa_G374600	1.31052	5.95792e-07	AT2G42750
Aa_G362110	1.31129	0.000297136	AT5G60410
Aa_G179410	1.31171	0.0418375
Aa_G37220	1.31474	7.68036e-07	AT5G65210
Aa_G526850	1.31595	1.34612e-05
Aa_G517870	1.31633	0.0210551
Aa_G62620	1.31639	0.000311288	AT1G23200
Aa_G329830	1.31674	2.24128e-14	AT1G28260
Aa_G293360	1.31871	8.96919e-05	AT3G23580
Aa_G140950	1.32064	0.00113886
Aa_G40600	1.32417	0.00665605	AT3G12250
Aa_G385760	1.32645	0.0193546	AT1G80120
Aa_G230380	1.32697	2.36705e-23
Aa_G74630	1.32719	8.24506e-10	AT4G31730
Aa_G100550	1.32724	0.000463916	AT2G44150
Aa_G171520	1.33001	3.34288e-06	AT4G23010
Aa_G762350	1.33137	0.00354519
Aa_G347190	1.3321	0.00311722
Aa_G16870	1.33632	0.00638513	AT2G46100
Aa_G113060	1.33753	1.20483e-09	AT5G25930
Aa_G45450	1.33878	4.07881e-06	AT5G24410
Aa_G378640	1.34318	0.000111999	AT1G55850
Aa_G378650	1.34321	0.00249545
Aa_G40170	1.34364	1.06863e-07	AT3G12670
Aa_G1010	1.34514	8.23968e-08	AT3G15300
Aa_G207020	1.34522	1.84117e-12	AT3G25870
Aa_G109340	1.34572	0.015549	AT1G32415
Aa_G227060	1.34642	7.02496e-05	AT3G25710
Aa_G235720	1.34697	1.31742e-09
Aa_G398630	1.34817	3.47591e-14	AT4G21560
Aa_G551990	1.35297	2.20323e-09	AT2G43850
Aa_G183780	1.35549	0.000159037
Aa_G1050160	1.35775	4.48806e-05
Aa_G285140	1.35805	5.82498e-22	AT3G11410
Aa_G26500	1.35908	1.48912e-05	AT4G32850
Aa_G360	1.36124	2.01627e-05	AT2G04795
Aa_G567970	1.36221	0.0011504
Aa_G112190	1.36282	0.0389626
Aa_G44120	1.3638	0.00894969
Aa_G757360	1.36902	8.40223e-05
Aa_G417330	1.371	0.000291222
Aa_G508040	1.37192	4.57258e-07	AT3G27190
Aa_G367510	1.37308	0.0067475	AT3G16510
Aa_G93990	1.37352	0.00488991	AT5G58650
Aa_G240620	1.37367	9.76233e-08
Aa_G216150	1.37542	0.000131371	AT3G11450
Aa_G216160	1.37542	0.000131371
Aa_G236160	1.37561	0.0264933
Aa_G350320	1.37687	8.75339e-11	AT1G65520
Aa_G281360	1.37922	0.0230325	AT2G40830
Aa_G345870	1.38303	0.00136418	AT3G57950
Aa_G311470	1.3833	0.00569411	AT5G49010
Aa_G29180	1.38458	2.77416e-13	AT1G67340
Aa_G317520	1.39389	2.15025e-05	AT1G69260
Aa_G4220	1.40245	2.09967e-12	AT3G04570
Aa_G114880	1.40291	0.00683237	AT3G57520
[truncated: 912 more rows]

## Sheet: 08w@4C vs 04w@4C
Arabis alpina gene	log2FoldChange	padj	Arabidopsis thaliana gene
Aa_G334080	-51.6195	5.48e-07	AT1G20890
Aa_G266500	-48.8361	5.56e-10
Aa_G284130	-48.7518	3.21e-06	AT1G14780
Aa_G251490	-47.7908	8.26e-35	AT2G01350
Aa_G829410	-46.9069	2.38e-13
Aa_G339910	-46.5521	1.73e-32	AT4G18550
Aa_G341820	-44.8183	3.7e-37	AT1G73110
Aa_G267150	-44.1342	4.82e-13	AT4G17740
Aa_G1068310	-42.4254	3.23e-08
Aa_G387390	-42.1174	2.39e-06
Aa_G548440	-42.1174	2.39e-06	AT4G35335
Aa_G173490	-41.2561	3.32e-05	AT1G52880
Aa_G230980	-40.7163	1.11e-09	AT5G09450
Aa_G354710	-40.026	0.000181547	AT5G14030
Aa_G130870	-37.9912	0.000999537	AT1G27720
Aa_G79890	-37.0053	0.000163375
Aa_G325610	-36.4887	4.2e-06	AT5G17690
Aa_G51210	-36.2307	7.76e-06	AT3G05740
Aa_G398660	-36.0882	3.35e-13
Aa_G266340	-35.9113	0.00255279
Aa_G180040	-34.8033	6.12e-05	AT4G02650
Aa_G497210	-32.9501	8.14e-06
Aa_G195240	-32.4071	0.0101541	AT5G05980
Aa_G553670	-32.3658	2.16e-05	AT4G39380
Aa_G743840	-30.7215	0.000294504
Aa_G18900	-30.0815	0.0220358	AT5G02150
Aa_G269520	-29.207	0.0295489	AT2G38840
Aa_G322230	-27.9052	0.0432435	AT4G00420
Aa_G358050	-27.6343	0.0471717	AT1G03150
Aa_G878580	-26.5753	1.2e-21
Aa_G486480	-26.0966	0.000631253
Aa_G337630	-25.6948	0.0156438	AT3G43800
Aa_G355100	-25.5558	6.07e-11	AT5G56900
Aa_G49090	-25.5146	7.51e-08
Aa_G36430	-25.463	1.37e-11
Aa_G95190	-25.446	2.96e-06	AT4G37750
Aa_G152290	-25.3496	1.5e-14	AT4G17830
Aa_G500070	-25.2768	6.49e-05
Aa_G197580	-25.0821	2.8e-13	AT2G29930
Aa_G458310	-25.015	0.0325716	AT5G28830
Aa_G80610	-24.648	1.94e-14	AT1G08910
Aa_G781670	-24.6225	4.27e-13
Aa_G108920	-24.5819	3.45e-06	AT1G56000
Aa_G110770	-24.4099	6.77e-07
Aa_G100800	-24.3995	5.92e-07	AT1G58180
Aa_G11420	-24.2986	1.81e-08
Aa_G470820	-24.1435	1.66e-10	AT5G22800
Aa_G363330	-24.0458	6.1e-12	AT2G26470
Aa_G418490	-23.9724	1.56e-09	AT4G15030
Aa_G196310	-23.9406	3.55e-23
Aa_G66240	-23.9092	5.52e-09
Aa_G480000	-23.723	3.83e-18	AT5G44530
Aa_G188630	-23.7077	0.0313251	AT1G17480
Aa_G758480	-23.6951	1.51e-08	AT1G47570
Aa_G195290	-23.6611	1.82e-09
Aa_G12120	-23.6042	1.29e-15
Aa_G69370	-23.5101	3.18e-05
Aa_G423720	-23.4943	2.82e-05	AT1G68585
Aa_G199020	-23.3427	3.18e-28	AT3G24010
Aa_G16210	-23.2511	1.99e-25	AT2G45460
Aa_G683050	-23.2433	2.31e-07	AT3G17680
Aa_G159990	-23.1631	0.00032556	AT4G27860
Aa_G335540	-23.0857	5.32e-07	AT1G78650
Aa_G329460	-23.0413	7.89e-07	AT1G21890
Aa_G329900	-22.9606	0.0214755	AT1G28310
Aa_G366030	-22.9008	0.0104838	AT3G50520
Aa_G31840	-22.8187	6.26e-13
Aa_G46690	-22.7701	0.00577032	AT4G01880
Aa_G147090	-22.7385	0.000285993	AT5G66750
Aa_G440630	-22.656	4.02e-07	AT1G50240
Aa_G238730	-22.5583	3.54e-15
Aa_G185030	-22.5545	8.67e-11	AT5G41880
Aa_G265770	-22.4976	1.62e-06	AT1G79620
Aa_G402610	-22.4521	2.74e-17	AT2G36660
Aa_G596840	-22.4305	5.57e-05	AT4G32590
Aa_G257190	-22.4047	1.83e-05	AT4G04830
Aa_G451540	-22.326	5.49e-09
Aa_G414400	-22.302	0.00142961	AT1G31360
Aa_G279370	-22.2842	0.0200254	AT2G21830
Aa_G524160	-22.2772	2.76e-05	AT5G14580
Aa_G30050	-22.2723	0.000331191	AT2G37300
Aa_G31030	-22.1457	0.00122387	AT4G14770
Aa_G95210	-22.048	1.34e-08
Aa_G114190	-22.0065	1.94e-17	AT3G58720
Aa_G540890	-21.97	2.18e-05	AT1G69610
Aa_G175370	-21.9299	9.92e-05
Aa_G219260	-21.8766	8.26e-06	AT4G38480
Aa_G410990	-21.8722	3.23e-07	AT5G18240
Aa_G139490	-21.8712	0.00912773	AT4G37010
Aa_G180970	-21.8701	9.92e-05
Aa_G609170	-21.8646	1.82e-08	AT1G68230
Aa_G750	-21.8299	1.77e-17
Aa_G400320	-21.6781	0.0175363	AT1G04020
Aa_G159020	-21.6125	3.25e-05	AT5G10220
Aa_G65880	-21.5942	2.09e-08
Aa_G467350	-21.5012	0.0005706
Aa_G376020	-21.3202	0.0178131	AT1G32850
Aa_G12070	-21.2518	1.37e-06	AT2G34390
Aa_G65780	-21.1377	0.00385291	AT1G63730
Aa_G167020	-20.9424	6.77e-07	AT1G32770
Aa_G214760	-20.9088	0.00770812
Aa_G410340	-20.8986	7.4e-13
Aa_G208670	-20.8119	0.00120362	AT2G33385
Aa_G470070	-20.8041	1.53e-19	AT5G55810
Aa_G64090	-20.7875	8.06e-05	AT2G19800
Aa_G216070	-20.7732	7.17e-07	AT3G11520
Aa_G396880	-20.6858	9.52e-15	AT5G52340
Aa_G253380	-20.6829	1.78e-06
Aa_G180340	-20.5553	2.67e-24	AT4G35060
Aa_G549310	-20.5024	6.83e-08	AT2G35210
Aa_G151800	-20.4995	9.51e-05	AT1G08230
Aa_G528250	-20.4335	0.00202553	AT1G17560
Aa_G38130	-20.3031	9.27e-05	AT2G39830
Aa_G72520	-20.2868	2e-23
Aa_G417040	-20.0234	5.21e-11	AT1G30220
Aa_G103010	-19.9682	5.12e-19	AT5G44480
Aa_G30090	-19.8924	0.000337214
Aa_G594400	-19.8849	2.42e-05	AT2G38760
Aa_G551290	-19.8306	4.95e-09	AT3G10140
Aa_G109060	-19.8301	4.02e-07	AT4G24790
Aa_G876710	-19.7432	5.74e-06
Aa_G281910	-19.3059	2.77e-06	AT2G03667
Aa_G274600	-19.2881	5.63e-19	AT5G02260
Aa_G410590	-19.0335	0.0192082	AT1G50950
Aa_G65750	-18.7829	8.57e-07
Aa_G349820	-18.5995	4.52e-07
Aa_G94350	-18.5334	4.76e-09
Aa_G581300	-18.3517	0.00356777	AT1G47540
Aa_G84910	-18.2032	1.07e-09
Aa_G187120	-18.0982	2.16e-05	AT1G72520
Aa_G19930	-18.0193	1.16e-09	AT4G22880
Aa_G567780	-17.9802	0.0338587	AT1G73805
Aa_G29020	-16.383	0.00356777
Aa_G792870	-9.94534	7.03e-05
Aa_G312110	-9.11401	0.0082457	AT1G80370
Aa_G528420	-8.93844	0.0022594	AT1G22530
Aa_G1058080	-8.76275	0.00569776
Aa_G49230	-8.70417	0.0309193	AT4G16620
Aa_G892700	-8.66821	3.65e-05
Aa_G484310	-8.37554	0.00956787	AT2G02500
Aa_G722730	-8.30666	0.0249365	AT5G36120
Aa_G4960	-8.22077	0.000653563	AT3G05170
Aa_G437430	-8.01568	0.0120998	AT4G39860
Aa_G46860	-8.00328	0.0223458	AT4G01600
Aa_G339030	-7.67952	0.00176733	AT1G11720
Aa_G265910	-7.66469	5.51e-07	AT3G54000
Aa_G1033330	-7.33957	0.00248084
Aa_G441230	-7.27742	0.0304466	AT5G55950
Aa_G49790	-7.13632	0.0115847	AT3G06420
Aa_G96520	-7.06003	0.00585686	AT3G22450
Aa_G141140	-7.05468	0.0217113	AT5G53895
Aa_G72420	-6.83233	0.0404141	AT1G63220
Aa_G421540	-6.82287	0.0272696	AT5G38710
Aa_G1117810	-6.64981	0.00985297
Aa_G418610	-6.50807	0.0314509	AT1G11915
Aa_G1069740	-6.40349	0.0315706
Aa_G1057090	-5.73581	0.0130202
Aa_G1108240	-5.73578	0.0212165
Aa_G402280	-5.73005	0.035088	AT4G29930
Aa_G234340	-5.27326	0.0357252
Aa_G676590	-5.1926	0.0351938	AT4G38530
Aa_G514650	-5.13998	0.00602192	AT4G35970
Aa_G194300	-5.0906	0.00429281	AT1G31820
Aa_G93270	-4.64618	1.37e-08	AT1G19540
Aa_G462530	-4.61061	0.0116928	AT1G80840
Aa_G199030	-4.15135	0.0222848	AT3G24020
Aa_G44190	-4.13612	0.025798	AT5G35740
Aa_G183990	-3.84228	0.0397024	AT3G24535
Aa_G92260	-3.70243	0.0355605	AT4G24275
Aa_G75910	-3.59852	0.00976379
Aa_G443940	-3.55062	0.000399087	AT3G15356
Aa_G230180	-3.38102	0.0151021	AT2G19620
Aa_G456490	-3.31171	0.034274	AT5G03050
Aa_G222590	-3.22552	9.94e-05
Aa_G691910	-3.21748	0.00111465
Aa_G248010	-2.98108	0.00632024	AT3G26900
Aa_G12110	-2.7213	1.99e-05
Aa_G607880	-2.66033	0.0360741
Aa_G163400	-2.49501	0.0303864	AT1G70740
Aa_G661720	-2.40577	1.34e-09	AT4G09950
Aa_G309200	-2.32133	0.0395239	AT5G09805
Aa_G991200	-2.2709	0.042589
Aa_G240490	-2.26888	0.0101809
Aa_G357490	-2.16307	1.14e-05	AT2G39430
Aa_G41520	-2.12009	1.46e-07	AT2G24580
Aa_G454260	-1.71215	0.000522729	AT1G21670
Aa_G413400	-1.67651	0.0407423	AT4G13110
Aa_G396190	-1.66528	0.00572138
Aa_G59090	-1.64611	0.0292957	AT5G55380
Aa_G261920	-1.64396	0.000403857	AT1G12160
Aa_G53620	-1.63225	0.000624055	AT3G17380
Aa_G438690	-1.62474	0.0486936	AT2G33850
Aa_G311160	-1.58106	0.0451699	AT4G13180
Aa_G363920	-1.50529	0.0053115	AT3G47540
Aa_G98170	-1.49223	1.27e-07	AT5G10430
Aa_G170090	-1.48947	0.049234	AT5G03510
Aa_G411880	-1.43196	0.00190714	AT3G49330
Aa_G207010	-1.43089	8.98e-05	AT3G25882
Aa_G6530	-1.405	1.51e-05	AT1G02640
Aa_G389860	-1.40423	0.017768	AT1G30370
Aa_G44020	-1.36188	0.0197825	AT5G66320
Aa_G369910	-1.35276	0.000101702
Aa_G266550	-1.33348	0.0162149	AT1G19960
Aa_G18830	-1.30236	0.0415444	AT5G02090
Aa_G607890	-1.2972	0.0336621	AT5G56990
Aa_G88440	-1.29375	0.0242574	AT2G41200
Aa_G632110	-1.26736	0.00283714
Aa_G224190	-1.26465	0.00394953	AT2G40110
Aa_G458420	-1.25701	0.00743154	AT5G10040
Aa_G32620	-1.20425	0.0108679	AT5G43170
Aa_G81860	-1.20324	0.000393301	AT1G68440
Aa_G106840	-1.20204	0.0383273	AT3G48930
Aa_G231450	-1.17005	0.0106854	AT1G55330
Aa_G6850	-1.16428	0.000675919	AT1G02900
Aa_G93260	-1.15791	0.0372538	AT1G19530
Aa_G222130	-1.15644	0.0267769	AT4G23690
Aa_G179520	-1.13984	2.86e-06	AT4G36430
Aa_G630810	-1.13466	6.08e-05	AT5G23730
Aa_G171990	-1.12629	0.0328054	AT2G03200
Aa_G338680	-1.10749	0.00760012	AT3G10340
Aa_G219090	-1.1055	0.0199987	AT1G05370
Aa_G307170	-1.09362	0.0201269	AT5G40690
Aa_G106560	-1.06949	0.000515287	AT5G17760
Aa_G288450	-1.06936	0.00767768	AT2G44450
Aa_G430210	-1.0522	0.0410563	AT5G27420
Aa_G434760	-1.02784	0.0292957	AT1G31490
Aa_G219270	-1.02374	0.000574098	AT4G38470
Aa_G159370	-1.01935	0.0425967	AT2G30540
Aa_G296030	-1.01398	0.0425967	AT4G16790
Aa_G297550	1.00721	1.17e-06	AT1G71360
Aa_G507680	1.00878	0.00138264	AT4G18700
Aa_G328990	1.016	0.0214916	AT3G25620
Aa_G67930	1.10043	0.000798691	AT4G01080
Aa_G319580	1.10771	0.0123233	AT1G71390
Aa_G19040	1.15698	0.0460191	AT1G09240
Aa_G103050	1.20427	0.00010111	AT5G44440
Aa_G495040	1.23795	0.00314315	AT4G11320
Aa_G303950	1.23899	0.00257806	AT5G04950
Aa_G144270	1.27599	0.00297374	AT2G40970
Aa_G648160	1.28294	0.0148059	AT3G05910
Aa_G400830	1.2885	7.57e-06	AT1G61740
Aa_G507200	1.29285	0.00271847	AT3G55150
Aa_G14740	1.32161	0.0137807	AT3G01220
Aa_G238330	1.35262	3.41e-05
Aa_G760750	1.36174	0.00429281
Aa_G398090	1.3779	1.14e-11	AT5G25110
Aa_G40250	1.42194	2.13e-10	AT3G12610
Aa_G828850	1.42945	0.0213789
Aa_G58260	1.43209	0.00862445	AT5G46180
Aa_G197310	1.47965	0.0208793	AT2G18050
Aa_G15630	1.50061	0.017768	AT5G20420
Aa_G154150	1.51617	0.000624055
Aa_G509920	1.53745	0.00523727	AT2G01520
Aa_G365890	1.75366	0.00015253	AT1G56430
Aa_G43620	1.7538	0.00371096
Aa_G482340	1.7953	0.0116928	AT5G67080
Aa_G114100	1.81127	0.0309193	AT3G58630
Aa_G764510	1.95822	0.000152351	AT4G15130
Aa_G494730	1.9891	0.0309193
Aa_G19580	1.99159	0.00862445	AT5G13330
Aa_G243160	2.03652	4.37e-06
Aa_G508060	2.03772	8.71e-15	AT3G27170
Aa_G399810	2.04558	0.00136165	AT1G22940
Aa_G419700	2.05467	0.00524657	AT4G22460
Aa_G381700	2.09591	0.0404141	AT4G39795
Aa_G149780	2.09614	0.00765857	AT5G40160
Aa_G246250	2.16344	4.58e-05	AT5G58900
Aa_G329650	2.19262	0.0349629	AT2G17695
Aa_G940350	2.28335	0.0159368
Aa_G664050	2.28335	0.0159101
Aa_G700810	2.39495	0.00799798	AT2G32230
Aa_G278170	2.52892	0.0334265
Aa_G213630	2.60303	0.000624883	AT3G55605
Aa_G193240	2.62329	0.0282102	AT1G55535
Aa_G203940	2.67951	0.0383748	AT4G20090
Aa_G26490	2.96384	4.76e-05	AT4G32860
Aa_G395880	2.98371	0.00716157
Aa_G334340	3.35195	0.0079535	AT4G09180
Aa_G702710	3.62725	0.0370241
Aa_G96250	3.79668	0.0202094	AT4G17270
Aa_G256010	3.80556	0.00102656	AT1G52342
Aa_G213390	3.86124	0.00338157	AT4G21870
Aa_G535610	3.97529	0.0102246	AT1G17850
Aa_G145340	4.04476	0.000392237
Aa_G213090	4.13039	9.89e-05
Aa_G401770	5.03601	1.65e-05	AT2G40690
Aa_G130550	5.11028	0.0242055	AT5G09370
Aa_G367300	5.11658	0.0123989	AT5G28010
Aa_G689730	5.27916	0.035359	AT1G49245
Aa_G716940	5.27916	0.035359
Aa_G481980	5.42049	0.0197074
Aa_G362360	5.49888	0.034274	AT1G49650
Aa_G362560	5.63362	0.0104094	AT2G26695
Aa_G560390	5.67064	0.0118376	AT2G40390
Aa_G173610	6.23927	0.0252377	AT1G52750
Aa_G144550	6.26413	0.00153154	AT1G69880
Aa_G34750	6.28804	0.0131262	AT3G09640
Aa_G108120	6.35145	0.0127132
Aa_G508370	6.51531	0.00704214	AT5G06510
Aa_G449800	6.53835	0.0217891	AT1G74300
Aa_G467510	6.7896	0.00371433	AT4G36530
Aa_G181580	6.91677	0.0118335	AT5G04330
Aa_G129210	7.09446	0.00829183	AT1G77390
Aa_G51850	7.38788	0.0108679	AT3G22961
Aa_G507890	7.43526	0.0048883	AT1G28030
Aa_G754570	7.49787	0.0169372
Aa_G566600	7.53631	0.00779582	AT3G55120
Aa_G287220	7.67045	0.00377483	AT3G56080
Aa_G202740	7.79754	0.0339402
Aa_G77210	7.87222	0.0127516
Aa_G162230	7.97913	0.0219805
Aa_G69780	8.26028	0.0132986	AT4G26590
Aa_G301660	8.31413	0.00077244
Aa_G146020	8.33179	6.98e-06	AT2G34030
Aa_G1380	8.56374	0.0211503	AT3G14940
Aa_G470700	8.62594	0.000776528
Aa_G489230	8.74869	3.2e-05
Aa_G263930	9.81205	6.23e-05	AT2G35060
Aa_G156110	10.2921	0.00457178	AT4G30280
Aa_G385170	11.2974	5.14e-06	AT4G34880
Aa_G129280	11.5572	8.06e-05	AT1G77440
Aa_G345120	11.6548	1.37e-06	AT4G18600
Aa_G163840	14.8356	0.00537323	AT1G15415
Aa_G167410	15.8055	0.000333166
Aa_G353540	16.3527	0.0148059
Aa_G79780	16.9058	1.28e-08	AT4G13710
Aa_G67320	17.2101	0.00586155	AT2G42060
Aa_G375490	17.8759	1.66e-05	AT1G55200
Aa_G110270	19.0544	1.95e-24	AT2G16380
Aa_G226410	19.5632	0.000358588	AT5G03720
Aa_G100620	20.0239	1.34e-05	AT2G44230
Aa_G16980	20.0594	2.7e-05
Aa_G154580	20.1446	3.99e-13	AT2G32010
Aa_G282520	20.1781	5e-07	AT1G59540
Aa_G379290	20.2424	7.03e-05	AT4G35270
Aa_G93520	20.3413	3.68e-06	AT4G12460
Aa_G97860	20.4837	8.29e-10	AT5G23200
Aa_G128440	20.5586	0.0209217	AT1G45231
Aa_G245820	20.5975	5.56e-10	AT1G71810
Aa_G24240	20.6136	1.71e-06	AT3G08880
Aa_G77410	20.6678	0.000120172	AT3G60310
Aa_G186680	20.7405	2.94e-08	AT4G29000
Aa_G203140	20.7864	1.5e-10	AT1G73670
Aa_G94510	20.8184	6.07e-11	AT1G01900
Aa_G34680	20.8809	1.12e-10	AT3G09710
Aa_G150440	20.9292	6.67e-08	AT5G42770
Aa_G594250	21.055	1.68e-08
Aa_G208440	21.1678	2.67e-08	AT3G45060
Aa_G121070	21.2286	0.000624055	AT1G15125
Aa_G249290	21.4231	2.06e-06	AT2G37420
Aa_G356690	21.4389	1.45e-11	AT5G15840
Aa_G90690	21.579	0.000960576	AT1G07745
Aa_G189430	21.5971	1.45e-10
Aa_G280940	21.6541	2.07e-10	AT2G01913
Aa_G18610	21.7505	5.73e-28	AT5G01100
Aa_G16150	21.8269	0.00922735
Aa_G543750	22.1732	2.37e-29	AT5G45960
Aa_G106920	22.1782	2.22e-06
Aa_G317850	22.2529	0.00108897	AT4G28650
Aa_G347940	22.3055	0.000151037	AT1G72250
Aa_G112780	22.3785	3.08e-09
Aa_G250880	22.3886	8.1e-17	AT4G14200
Aa_G394770	22.412	1.29e-09	AT1G09300
Aa_G33510	22.4824	6.27e-19	AT3G61740
Aa_G44850	22.4882	3.67e-08	AT3G03550
Aa_G550820	22.5754	1.14e-09	AT5G59670
Aa_G302480	22.725	0.00233846	AT1G32070
Aa_G457140	22.8366	1.34e-17	AT2G37160
Aa_G180770	22.874	2.54e-30
Aa_G74600	23.0175	9.52e-15
Aa_G618740	23.12	0.00157239	AT3G04020
Aa_G223390	23.1505	8.13e-08
Aa_G391100	23.1525	5.4e-05
Aa_G275780	23.4483	3.08e-09
Aa_G340260	23.4656	2.77e-16	AT3G14570
Aa_G413870	23.4966	5.42e-17	AT5G53580
Aa_G123690	23.5382	4.37e-06	AT5G44750
Aa_G671720	23.5978	0.0286441	AT2G22910
Aa_G290000	23.6093	8.11e-08	AT5G13920
Aa_G12240	23.6766	8.59e-05	AT2G36370
Aa_G277400	23.6905	1.42e-23	AT1G64600
Aa_G556680	23.6935	1.14e-21	AT3G48200
Aa_G243660	23.7475	1.01e-11	AT2G32390
Aa_G632000	23.8123	8.48e-08
Aa_G106930	24.1128	0.015441	AT3G48820
Aa_G358970	24.1158	3.99e-13
Aa_G425910	24.2047	5.48e-07
Aa_G95940	24.2287	2.56e-21	AT1G49350
Aa_G48810	24.2702	7.29e-13
Aa_G517440	24.277	0.00176081
Aa_G457560	24.3399	1.84e-12	AT1G10970
Aa_G19170	24.3675	3.57e-22	AT1G09140
Aa_G281280	24.3988	3.24e-13	AT2G40770
Aa_G213320	24.5024	0.0132783
Aa_G182410	24.6622	0.0121856
Aa_G140770	25.0125	1.64e-18	AT5G04140
Aa_G526700	25.186	4.02e-07
Aa_G188940	26.0485	3.55e-08
Aa_G692980	26.3747	9.08e-08
Aa_G52340	27.8303	0.0442356	AT3G19330
Aa_G698390	27.844	5.01e-06	AT4G21710
Aa_G165520	28.4236	2.43e-08
Aa_G437630	29.4545	0.0273396	AT1G13810
Aa_G274790	30.0048	0.000819095	AT1G63020
[truncated: 25 more rows]

## Sheet: 12w@4C vs 04w@4C
Arabis alpina gene	log2FoldChange	padj	Arabidopsis thaliana gene
[truncated: 876 more rows]

[truncated: 11 more sheets: 16w@4C vs 04w@4C, 21w@4C vs 04w@4C, 12w@4C vs 08w@4C, 16w@4C vs 08w@4C, 21w@4C vs 08w@4C, 16w@4C vs 12w@4C, 21w@4C vs 12 w@4C, 21w@4C vs 16w@4C, 12w@4C vs 12w@4C5LD, 16w@4C vs 16w@4C5LD, 21w@4C vs 21w@4C5LD]
