# Supplementary material for: Adventitious rooting in response to long-term cold: a possible mechanism of clonal growth in alpine perennials
Source: Front Plant Sci. 2024 Apr 17;15:1352830. doi: 10.3389/fpls.2024.1352830 (PMC11062184; doi:10.3389/fpls.2024.1352830)
Supplement: Supplementary Figure 1 — Physiological analysis of A. alpina without cold exposure and in response to different durations of cold. Percentage of flowering plants (A) and total leaf number at flowering (B) in plants without cold exposure (0w) and exposed to different durations (4w, 8w, 12w, 16w and 21w) at 4°C followed by 4 weeks in long days (+4wLD). A one-way analysis of variance (ANOVA) followed by Tukey’s multiple comparison post hoc-test with Bonferroni correction showed no statistically significant value. (C) Diagrammatic representation of the experimental design of the physiological analysis in A. alpina without cold exposure. Plants were grown for eight weeks in a LD greenhouse and subsequently maintained in LD for 5 additional weeks. (D) Analysis of the position of adventitious root formation along the main stem in a set of A. alpina plants grown 13 weeks in a LD greenhouse corresponding to eight weeks plants scored for additional 5 weeks. Each column represents a single plant. The percentage of adventitious root in each internode along the main stem is indicated in orange on the right side of the graph. Internodes are numbered from the bottom to the top of the plant. Percentage of Pajares plants with adventitious roots on the main stem (E) and the axillary branches (F) 5 weeks in long days (+5wLD). [file DataSheet_1.zip › Supplementary_Dataset_3.xlsx]

## Sheet: GO
Supplementary Dataset 3. GO enrichment of selected clusters of the heatmap. DAVID was used for GO enrichment. GO terms significantly (Benjamini corrected p<0.05) regulated are highlighted in green.
2	Term	Count	Benjamini
	GO:0071554~cell wall organization or biogenesis	16	0.00164005	Cell wall Organisation
	GO:0005976~polysaccharide metabolic process	10	0.11232
	GO:0080167~response to karrikin	6	0.0856241
	GO:1903338~regulation of cell wall organization or biogenesis	4	0.0886922
	GO:0045490~pectin catabolic process	5	0.159103
	GO:0071555~cell wall organization	10	0.15572
	GO:0000272~polysaccharide catabolic process	6	0.189423
	GO:0045229~external encapsulating structure organization	10	0.176748
	GO:0009809~lignin biosynthetic process	4	0.29577
	GO:2000652~regulation of secondary cell wall biogenesis	3	0.294957
	GO:0045488~pectin metabolic process	5	0.286825
	GO:0010393~galacturonan metabolic process	5	0.272002
	GO:0009808~lignin metabolic process	4	0.398076
	GO:0005975~carbohydrate metabolic process	13	0.436801
	GO:0016052~carbohydrate catabolic process	6	0.467932
	GO:0034637~cellular carbohydrate biosynthetic process	5	0.639311
	GO:0009699~phenylpropanoid biosynthetic process	4	0.689273
	GO:1903340~positive regulation of cell wall organization or biogenesis	2	0.676534
	GO:1901348~positive regulation of secondary cell wall biogenesis	2	0.676534
	GO:0044710~single-organism metabolic process	30	0.666314
	GO:0042545~cell wall modification	4	0.778499
	GO:0044264~cellular polysaccharide metabolic process	5	0.786883
	GO:0000076~DNA replication checkpoint	2	0.816074
	GO:0033692~cellular polysaccharide biosynthetic process	4	0.806376
	GO:0009628~response to abiotic stimulus	16	0.807204
	GO:0009698~phenylpropanoid metabolic process	4	0.797683
	GO:0009056~catabolic process	16	0.790833
	GO:0044262~cellular carbohydrate metabolic process	6	0.803149
	GO:0000271~polysaccharide biosynthetic process	4	0.869673
	GO:0016051~carbohydrate biosynthetic process	5	0.860672
	GO:0031570~DNA integrity checkpoint	2	0.86896
	GO:0042546~cell wall biogenesis	4	0.86691
	GO:1901575~organic substance catabolic process	14	0.874452
	GO:0006544~glycine metabolic process	2	0.871636
	GO:0044711~single-organism biosynthetic process	14	0.880912
4	Term	Count	Benjamini
	GO:0055114~oxidation-reduction process	5	0.999998
	GO:1901576~organic substance biosynthetic process	10	0.999855
	GO:0009058~biosynthetic process	10	0.999753
	GO:0045490~pectin catabolic process	2	0.998259
7	Term	Count	Benjamini
	GO:0048229~gametophyte development	3	0.999838
	GO:0044699~single-organism process	12	0.999884
	GO:0006259~DNA metabolic process	3	0.998179
11	Term	Count	Benjamini
	GO:0009853~photorespiration	2	0.999179
	GO:0043094~cellular metabolic compound salvage	2	0.998019
	GO:0006810~transport	5	0.988022
	GO:0051234~establishment of localization	5	0.967704
	GO:0051179~localization	5	0.958796
12	Term	Count	Benjamini
	GO:0006996~organelle organization	16	0.768729	Organelle organisation, protein modification
	GO:0006974~cellular response to DNA damage stimulus	7	0.742396
	GO:0016311~dephosphorylation	5	0.921705
	GO:0009657~plastid organization	5	0.916421
	GO:0033554~cellular response to stress	10	0.876398
	GO:0007143~female meiotic division	2	0.947685
	GO:0048285~organelle fission	5	0.94233
	GO:0009658~chloroplast organization	4	0.945844
	GO:0006259~DNA metabolic process	7	0.958251
	GO:0006457~protein folding	5	0.947879
	GO:0046394~carboxylic acid biosynthetic process	6	0.956397
	GO:0006281~DNA repair	5	0.947515
	GO:0000726~non-recombinational repair	2	0.9668
	GO:0006303~double-strand break repair via nonhomologous end joining	2	0.9668
	GO:0016053~organic acid biosynthetic process	6	0.970132
	GO:0006302~double-strand break repair	3	0.967278
	GO:0007140~male meiosis	2	0.96386
	GO:0000280~nuclear division	4	0.959767
	GO:0022402~cell cycle process	5	0.954036
	GO:0036211~protein modification process	16	0.952113
	GO:0006464~cellular protein modification process	16	0.952113
	GO:1901605~alpha-amino acid metabolic process	4	0.977402
13	Term	Count	Benjamini
	GO:0071554~cell wall organization or biogenesis	6	0.556156
	GO:0071669~plant-type cell wall organization or biogenesis	4	0.584478
	GO:0071840~cellular component organization or biogenesis	10	0.912772
	GO:0016043~cellular component organization	9	0.910333
	GO:0008652~cellular amino acid biosynthetic process	3	0.887805
	GO:0009098~leucine biosynthetic process	2	0.85951
	GO:0050896~response to stimulus	14	0.837977
	GO:0009082~branched-chain amino acid biosynthetic process	2	0.799285
	GO:0042631~cellular response to water deprivation	2	0.799311
	GO:0071462~cellular response to water stimulus	2	0.799311
	GO:0006551~leucine metabolic process	2	0.788292
	GO:0009081~branched-chain amino acid metabolic process	2	0.808904
	GO:0001101~response to acid chemical	5	0.861787
	GO:0051607~defense response to virus	2	0.861618
	GO:0009067~aspartate family amino acid biosynthetic process	2	0.891355
	GO:0006950~response to stress	9	0.879335
	GO:0044767~single-organism developmental process	8	0.878069
	GO:0014070~response to organic cyclic compound	3	0.865546
	GO:0002252~immune effector process	2	0.867956
	GO:0006520~cellular amino acid metabolic process	3	0.875583
	GO:0032502~developmental process	8	0.874082
	GO:0009066~aspartate family amino acid metabolic process	2	0.870269
	GO:0009628~response to abiotic stimulus	6	0.860196
	GO:0009615~response to virus	2	0.852131
14	Term	Count	Benjamini
	GO:0007049~cell cycle	12	1.57884e-05	Cell cycle
	GO:0000226~microtubule cytoskeleton organization	6	0.000507009
	GO:0022402~cell cycle process	9	0.000431367
	GO:0007017~microtubule-based process	7	0.000335873
	GO:0007010~cytoskeleton organization	7	0.000460458
	GO:0051301~cell division	8	0.000818927
	GO:1902589~single-organism organelle organization	8	0.00106154
	GO:1903047~mitotic cell cycle process	7	0.00142829
	GO:0000278~mitotic cell cycle	7	0.00182945
	GO:0006996~organelle organization	13	0.0113332
	GO:0044699~single-organism process	35	0.0329491
	GO:0000910~cytokinesis	4	0.0439814
	GO:0043622~cortical microtubule organization	3	0.0628846
	GO:0000280~nuclear division	5	0.0770755
	GO:0030865~cortical cytoskeleton organization	3	0.07219
	GO:0044763~single-organism cellular process	28	0.0708625
	GO:0048285~organelle fission	5	0.112726
	GO:0031122~cytoplasmic microtubule organization	3	0.109492
	GO:0006284~base-excision repair	3	0.109492
	GO:0016043~cellular component organization	15	0.11728
	GO:0007067~mitotic nuclear division	4	0.115462
	GO:0007018~microtubule-based movement	3	0.21675
	GO:0006259~DNA metabolic process	6	0.270008
	GO:0000281~mitotic cytokinesis	3	0.282855
	GO:0061640~cytoskeleton-dependent cytokinesis	3	0.278397
	GO:0071840~cellular component organization or biogenesis	15	0.287306
	GO:0006928~movement of cell or subcellular component	3	0.286551
	GO:0009909~regulation of flower development	3	0.615443
	GO:0048519~negative regulation of biological process	6	0.650968
	GO:0051321~meiotic cell cycle	3	0.659942
	GO:0031327~negative regulation of cellular biosynthetic process	4	0.649965
	GO:0009890~negative regulation of biosynthetic process	4	0.649626
	GO:0048646~anatomical structure formation involved in morphogenesis	3	0.654462
	GO:0006633~fatty acid biosynthetic process	3	0.654462
	GO:0048831~regulation of shoot system development	3	0.719583
	GO:0006796~phosphate-containing compound metabolic process	9	0.709532
	GO:0051726~regulation of cell cycle	3	0.704891
	GO:0006793~phosphorus metabolic process	9	0.703742
	GO:0043933~macromolecular complex subunit organization	6	0.720093
	GO:0031324~negative regulation of cellular metabolic process	4	0.728899
	GO:0040029~regulation of gene expression, epigenetic	3	0.756442
	GO:0016310~phosphorylation	7	0.748878
	GO:0046394~carboxylic acid biosynthetic process	4	0.741029
15	Term	Count	Benjamini
	GO:0009834~plant-type secondary cell wall biogenesis	6	9.11344e-05	Cell wall biogenesis
	GO:0042546~cell wall biogenesis	7	0.00455834
	GO:0009832~plant-type cell wall biogenesis	6	0.00556743
	GO:0071669~plant-type cell wall organization or biogenesis	6	0.0699922
	GO:0034637~cellular carbohydrate biosynthetic process	5	0.239645
	GO:0071554~cell wall organization or biogenesis	8	0.206919
	GO:0044085~cellular component biogenesis	11	0.241766
	GO:0033692~cellular polysaccharide biosynthetic process	4	0.497687
	GO:0016051~carbohydrate biosynthetic process	5	0.466693
	GO:0000271~polysaccharide biosynthetic process	4	0.57959
	GO:0071840~cellular component organization or biogenesis	16	0.620337
	GO:0044262~cellular carbohydrate metabolic process	5	0.687409
	GO:0005976~polysaccharide metabolic process	5	0.700441
	GO:0044264~cellular polysaccharide metabolic process	4	0.738483
	GO:2000652~regulation of secondary cell wall biogenesis	2	0.872162
	GO:0044036~cell wall macromolecule metabolic process	3	0.888493
	GO:0052386~cell wall thickening	2	0.922549
	GO:0005975~carbohydrate metabolic process	7	0.919501
	GO:0044723~single-organism carbohydrate metabolic process	5	0.911373
	GO:1903338~regulation of cell wall organization or biogenesis	2	0.901214
16	Term	Count	Benjamini
	GO:0009987~cellular process	56	0.582468	General cellular processes
	GO:0044763~single-organism cellular process	37	0.371094
	GO:0044281~small molecule metabolic process	13	0.974522
	GO:0006399~tRNA metabolic process	4	0.978409
	GO:0034660~ncRNA metabolic process	6	0.95906
	GO:0090407~organophosphate biosynthetic process	5	0.946809
	GO:0006396~RNA processing	8	0.930091
	GO:0033539~fatty acid beta-oxidation using acyl-CoA dehydrogenase	2	0.961262
	GO:1901360~organic cyclic compound metabolic process	24	0.959988
	GO:0019637~organophosphate metabolic process	6	0.963852
	GO:0034470~ncRNA processing	5	0.955196
	GO:0032787~monocarboxylic acid metabolic process	6	0.945268
	GO:0016122~xanthophyll metabolic process	2	0.939257
	GO:0008033~tRNA processing	3	0.928736
	GO:0042180~cellular ketone metabolic process	3	0.928567
	GO:0009966~regulation of signal transduction	4	0.922081
	GO:0006725~cellular aromatic compound metabolic process	23	0.916202
	GO:0023051~regulation of signaling	4	0.905299
	GO:0010646~regulation of cell communication	4	0.89944
	GO:0019752~carboxylic acid metabolic process	8	0.889843
	GO:0009451~RNA modification	4	0.888831
	GO:0044699~single-organism process	40	0.895188
	GO:0010817~regulation of hormone levels	4	0.888423
	GO:0046483~heterocycle metabolic process	22	0.889833
	GO:0044255~cellular lipid metabolic process	6	0.927038
	GO:0007067~mitotic nuclear division	3	0.926282
	GO:0043436~oxoacid metabolic process	8	0.923663
	GO:0051716~cellular response to stimulus	15	0.917221
	GO:0009165~nucleotide biosynthetic process	3	0.93584
	GO:1901293~nucleoside phosphate biosynthetic process	3	0.935599
	GO:0009117~nucleotide metabolic process	4	0.930773
	GO:0007165~signal transduction	11	0.928493
	GO:0006753~nucleoside phosphate metabolic process	4	0.92407
	GO:0071705~nitrogen compound transport	4	0.919468
21
22	Term	Count	Benjamini
	GO:0006396~RNA processing	11	0.0100612	RNA processing
	GO:0046483~heterocycle metabolic process	19	0.921488
	GO:0090304~nucleic acid metabolic process	17	0.843187
	GO:0022607~cellular component assembly	7	0.785555
	GO:0006139~nucleobase-containing compound metabolic process	18	0.742468
	GO:0006725~cellular aromatic compound metabolic process	19	0.712973
	GO:0065003~macromolecular complex assembly	6	0.727067
	GO:0016070~RNA metabolic process	15	0.792953
	GO:0008033~tRNA processing	3	0.785386
	GO:0051445~regulation of meiotic cell cycle	2	0.848264
	GO:0007049~cell cycle	5	0.833806
	GO:0016032~viral process	3	0.815918
	GO:1901360~organic cyclic compound metabolic process	18	0.796606
	GO:0008380~RNA splicing	4	0.773757
	GO:0044085~cellular component biogenesis	8	0.79591
	GO:0034622~cellular macromolecular complex assembly	5	0.787389
	GO:0044403~symbiosis, encompassing mutualism through parasitism	3	0.789341
	GO:0044419~interspecies interaction between organisms	3	0.782523
	GO:0044764~multi-organism cellular process	3	0.776411
	GO:0016043~cellular component organization	12	0.767762
	GO:0009658~chloroplast organization	3	0.798827
	GO:0006399~tRNA metabolic process	3	0.807344
	GO:0034470~ncRNA processing	4	0.809445
	GO:0043933~macromolecular complex subunit organization	6	0.853592
	GO:0009657~plastid organization	3	0.897844
	GO:0043455~regulation of secondary metabolic process	2	0.892392
	GO:0034660~ncRNA metabolic process	4	0.887707
	GO:0022618~ribonucleoprotein complex assembly	3	0.883385
	GO:0071826~ribonucleoprotein complex subunit organization	3	0.887541
	GO:0051607~defense response to virus	2	0.884325
	GO:0034641~cellular nitrogen compound metabolic process	19	0.876095
23	Term	Count	Benjamini
	GO:0019761~glucosinolate biosynthetic process	12	8.56129e-11	Cell cycle, response to auxin, auxin transport
	GO:0019758~glycosinolate biosynthetic process	12	8.56129e-11
	GO:0044272~sulfur compound biosynthetic process	14	2.52834e-08
	GO:0019760~glucosinolate metabolic process	13	2.75937e-07
	GO:0019757~glycosinolate metabolic process	13	2.75937e-07
	GO:0043436~oxoacid metabolic process	32	0.000348532
	GO:0006082~organic acid metabolic process	33	0.00049823
	GO:0044550~secondary metabolite biosynthetic process	16	0.000446359
	GO:0007018~microtubule-based movement	8	0.00062925
	GO:0044281~small molecule metabolic process	41	0.00065643
	GO:0006790~sulfur compound metabolic process	17	0.000612964
	GO:0006928~movement of cell or subcellular component	8	0.00284088
	GO:0019748~secondary metabolic process	18	0.0032722
	GO:0019752~carboxylic acid metabolic process	26	0.00872941
	GO:0042545~cell wall modification	9	0.0185388
	GO:0044763~single-organism cellular process	102	0.0218004
	GO:0044710~single-organism metabolic process	64	0.055546
	GO:0016052~carbohydrate catabolic process	11	0.0524026
	GO:0061640~cytoskeleton-dependent cytokinesis	6	0.0836365
	GO:0071554~cell wall organization or biogenesis	18	0.0828863
	GO:0044711~single-organism biosynthetic process	33	0.0790868
	GO:0000910~cytokinesis	6	0.0969821
	GO:0007017~microtubule-based process	8	0.0964583
	GO:0009831~plant-type cell wall modification involved in multidimensional cell growth	4	0.103394
	GO:0009625~response to insect	4	0.103394
	GO:0042547~cell wall modification involved in multidimensional cell growth	4	0.121586
	GO:0000272~polysaccharide catabolic process	8	0.123379
	GO:0045490~pectin catabolic process	6	0.123099
	GO:0009735~response to cytokinin	9	0.121367
	GO:0008652~cellular amino acid biosynthetic process	8	0.153832
	GO:0005975~carbohydrate metabolic process	23	0.157341
	GO:0071555~cell wall organization	14	0.154646
	GO:0044699~single-organism process	124	0.157983
	GO:0009828~plant-type cell wall loosening	4	0.179537
	GO:0005976~polysaccharide metabolic process	12	0.202727
	GO:0045229~external encapsulating structure organization	14	0.217896
	GO:0044283~small molecule biosynthetic process	15	0.226571
	GO:0000281~mitotic cytokinesis	5	0.238228
	GO:0016053~organic acid biosynthetic process	13	0.233448
	GO:0032787~monocarboxylic acid metabolic process	14	0.229211
	GO:0046394~carboxylic acid biosynthetic process	12	0.269048
	GO:0009825~multidimensional cell growth	4	0.295365
	GO:0010033~response to organic substance	32	0.304829
	GO:0009725~response to hormone	27	0.319997
	GO:0045488~pectin metabolic process	6	0.337853
	GO:0006457~protein folding	9	0.338285
	GO:0010393~galacturonan metabolic process	6	0.33258
	GO:0009827~plant-type cell wall modification	4	0.327622
	GO:0019253~reductive pentose-phosphate cycle	3	0.332803
	GO:0000911~cytokinesis by cell plate formation	4	0.342824
	GO:0009719~response to endogenous stimulus	28	0.340158
	GO:0019685~photosynthesis, dark reaction	3	0.341296
	GO:1902410~mitotic cytokinetic process	4	0.339069
	GO:0032506~cytokinetic process	4	0.339069
	GO:0009098~leucine biosynthetic process	3	0.355134
	GO:0006520~cellular amino acid metabolic process	10	0.353748
	GO:0009082~branched-chain amino acid biosynthetic process	3	0.392703
	GO:0015977~carbon fixation	3	0.392703
	GO:0006551~leucine metabolic process	3	0.503668
	GO:0048646~anatomical structure formation involved in morphogenesis	6	0.498505
	GO:0006165~nucleoside diphosphate phosphorylation	4	0.57181
	GO:0046939~nucleotide phosphorylation	4	0.589037
	GO:0009081~branched-chain amino acid metabolic process	3	0.584182
	GO:0022402~cell cycle process	9	0.580579
	GO:0042221~response to chemical	39	0.594116
	GO:0009558~embryo sac cellularization	2	0.592216
	GO:0051513~regulation of monopolar cell growth	2	0.592216
	GO:0009132~nucleoside diphosphate metabolic process	4	0.603775
	GO:0051301~cell division	8	0.609674
	GO:0016051~carbohydrate biosynthetic process	8	0.608794
	GO:0007049~cell cycle	11	0.614509
	GO:0000278~mitotic cell cycle	7	0.613138
	GO:0009926~auxin polar transport	4	0.618425
	GO:0061077~chaperone-mediated protein folding	3	0.618423
	GO:0009733~response to auxin	9	0.667587
	GO:0006542~glutamine biosynthetic process	2	0.665266
	GO:0007349~cellularization	2	0.665266
	GO:0009064~glutamine family amino acid metabolic process	4	0.676713
	GO:0009664~plant-type cell wall organization	5	0.690835
	GO:0007568~aging	5	0.703047
	GO:0006541~glutamine metabolic process	3	0.711003
	GO:0010374~stomatal complex development	3	0.711003
	GO:0060918~auxin transport	4	0.710737
	GO:0010439~regulation of glucosinolate biosynthetic process	2	0.726402
	GO:0000413~protein peptidyl-prolyl isomerization	3	0.736204
	GO:0006306~DNA methylation	3	0.744034
	GO:0006305~DNA alkylation	3	0.744034
	GO:0009914~hormone transport	4	0.741415
	GO:1901607~alpha-amino acid biosynthetic process	5	0.751266
25	Term	Count	Benjamini
	GO:0015979~photosynthesis	6	0.115061	Response to stimuli
	GO:0043436~oxoacid metabolic process	8	0.985598
	GO:0009416~response to light stimulus	6	0.976704
	GO:0006082~organic acid metabolic process	8	0.956263
	GO:0009314~response to radiation	6	0.92937
	GO:0009266~response to temperature stimulus	5	0.95107
	GO:0019253~reductive pentose-phosphate cycle	2	0.956077
	GO:0019685~photosynthesis, dark reaction	2	0.943384
	GO:0009409~response to cold	4	0.945735
	GO:0015977~carbon fixation	2	0.9276
	GO:0006520~cellular amino acid metabolic process	4	0.94016
	GO:0009628~response to abiotic stimulus	9	0.962352
	GO:0010109~regulation of photosynthesis	2	0.95561
	GO:0019758~glycosinolate biosynthetic process	2	0.948723
	GO:0019761~glucosinolate biosynthetic process	2	0.948723
	GO:0042128~nitrate assimilation	2	0.959674
	GO:0042126~nitrate metabolic process	2	0.959674
	GO:0019752~carboxylic acid metabolic process	6	0.953931
26
29	Term	Count	Benjamini
	GO:0044710~single-organism metabolic process	47	4.38301e-05	Cell wall organisation
	GO:0033692~cellular polysaccharide biosynthetic process	10	0.00011199
	GO:0009698~phenylpropanoid metabolic process	10	9.04238e-05
	GO:0005976~polysaccharide metabolic process	14	0.000106345
	GO:0044711~single-organism biosynthetic process	27	0.000144919
	GO:0071669~plant-type cell wall organization or biogenesis	11	0.000127612
	GO:0000271~polysaccharide biosynthetic process	10	0.000131243
	GO:0042546~cell wall biogenesis	10	0.000157313
	GO:0044264~cellular polysaccharide metabolic process	11	0.000140524
	GO:0005975~carbohydrate metabolic process	21	0.000146947
	GO:0034637~cellular carbohydrate biosynthetic process	10	0.00016052
	GO:0071554~cell wall organization or biogenesis	16	0.000334854
	GO:0070592~cell wall polysaccharide biosynthetic process	6	0.000351761
	GO:0009834~plant-type secondary cell wall biogenesis	6	0.000351761
	GO:0009699~phenylpropanoid biosynthetic process	8	0.000362746
	GO:0044038~cell wall macromolecule biosynthetic process	6	0.000407965
	GO:0070589~cellular component macromolecule biosynthetic process	6	0.000407965
	GO:0009832~plant-type cell wall biogenesis	8	0.000441629
	GO:0044262~cellular carbohydrate metabolic process	12	0.000697233
	GO:0044036~cell wall macromolecule metabolic process	8	0.000783962
	GO:0045492~xylan biosynthetic process	5	0.00102171
	GO:0016051~carbohydrate biosynthetic process	10	0.00219922
	GO:0019748~secondary metabolic process	12	0.00352258
	GO:0045491~xylan metabolic process	5	0.00363803
	GO:0009808~lignin metabolic process	6	0.00350903
	GO:0010383~cell wall polysaccharide metabolic process	6	0.0123943
	GO:0044281~small molecule metabolic process	22	0.015102
	GO:0006022~aminoglycan metabolic process	4	0.0219374
	GO:1901136~carbohydrate derivative catabolic process	5	0.0239995
	GO:0006790~sulfur compound metabolic process	9	0.0370244
	GO:0044723~single-organism carbohydrate metabolic process	11	0.0455667
	GO:0010417~glucuronoxylan biosynthetic process	3	0.045199
	GO:0010413~glucuronoxylan metabolic process	3	0.045199
	GO:0010410~hemicellulose metabolic process	5	0.045304
	GO:0044699~single-organism process	68	0.049459
	GO:0044550~secondary metabolite biosynthetic process	8	0.0482434
	GO:0006082~organic acid metabolic process	16	0.0543189
	GO:0043436~oxoacid metabolic process	15	0.0681404
	GO:0019752~carboxylic acid metabolic process	14	0.0738
	GO:0009250~glucan biosynthetic process	5	0.0747481
	GO:1901565~organonitrogen compound catabolic process	6	0.0763426
	GO:0006073~cellular glucan metabolic process	6	0.103541
	GO:0000096~sulfur amino acid metabolic process	3	0.101766
	GO:0044042~glucan metabolic process	6	0.113948
	GO:0071555~cell wall organization	9	0.141313
	GO:0009066~aspartate family amino acid metabolic process	4	0.144622
	GO:0006555~methionine metabolic process	3	0.178569
	GO:0045229~external encapsulating structure organization	9	0.183927
	GO:1901135~carbohydrate derivative metabolic process	10	0.182242
	GO:0019252~starch biosynthetic process	3	0.188395
	GO:0046394~carboxylic acid biosynthetic process	8	0.194764
	GO:0044763~single-organism cellular process	51	0.20288
	GO:0006520~cellular amino acid metabolic process	7	0.245882
	GO:0006730~one-carbon metabolic process	3	0.24544
	GO:0006732~coenzyme metabolic process	6	0.248221
	GO:0016053~organic acid biosynthetic process	8	0.275703
	GO:0044712~single-organism catabolic process	9	0.28769
	GO:0019439~aromatic compound catabolic process	5	0.28641
	GO:1901361~organic cyclic compound catabolic process	5	0.301047
	GO:0009056~catabolic process	18	0.305723
	GO:0044273~sulfur compound catabolic process	3	0.307555
	GO:0009800~cinnamic acid biosynthetic process	2	0.307192
	GO:0006065~UDP-glucuronate biosynthetic process	2	0.307192
	GO:0046398~UDP-glucuronate metabolic process	2	0.351488
	GO:0009803~cinnamic acid metabolic process	2	0.351488
	GO:0046686~response to cadmium ion	6	0.364091
	GO:0050667~homocysteine metabolic process	2	0.386742
	GO:0044085~cellular component biogenesis	14	0.394253
	GO:0045488~pectin metabolic process	4	0.399799
	GO:0010393~galacturonan metabolic process	4	0.400417
	GO:0005982~starch metabolic process	3	0.396995
	GO:0006559~L-phenylalanine catabolic process	2	0.403772
	GO:0006997~nucleus organization	3	0.406185
	GO:0072330~monocarboxylic acid biosynthetic process	5	0.407261
	GO:0009263~deoxyribonucleotide biosynthetic process	2	0.426992
	GO:0030203~glycosaminoglycan metabolic process	2	0.426992
	GO:0006023~aminoglycan biosynthetic process	2	0.426992
	GO:0006024~glycosaminoglycan biosynthetic process	2	0.426992
	GO:0009664~plant-type cell wall organization	4	0.430434
	GO:0009809~lignin biosynthetic process	3	0.441274
	GO:1901605~alpha-amino acid metabolic process	5	0.460515
	GO:0044283~small molecule biosynthetic process	8	0.468763
	GO:0006014~D-ribose metabolic process	2	0.470204
	GO:0006999~nuclear pore organization	2	0.470204
	GO:0071840~cellular component organization or biogenesis	25	0.476636
	GO:0030243~cellulose metabolic process	3	0.501855
	GO:0010497~plasmodesmata-mediated intercellular transport	2	0.514186
	GO:0009262~deoxyribonucleotide metabolic process	2	0.514186
	GO:0006085~acetyl-CoA biosynthetic process	2	0.514186
	GO:0051186~cofactor metabolic process	6	0.523164
	GO:0044248~cellular catabolic process	13	0.537414
	GO:0035999~tetrahydrofolate interconversion	2	0.551652
	GO:0009807~lignan biosynthetic process	2	0.570552
	GO:0009806~lignan metabolic process	2	0.570552
	GO:0006558~L-phenylalanine metabolic process	2	0.588228
	GO:0051273~beta-glucan metabolic process	3	0.596267
	GO:0010496~intercellular transport	2	0.600443
	GO:0046271~phenylpropanoid catabolic process	2	0.600443
	GO:0046274~lignin catabolic process	2	0.600443
	GO:0032787~monocarboxylic acid metabolic process	7	0.600803
	GO:0035384~thioester biosynthetic process	2	0.611759
	GO:0071616~acyl-CoA biosynthetic process	2	0.611759
30	Term	Count	Benjamini
	GO:0071555~cell wall organization	16	0.00356937	Cell wall organisation
	GO:0045229~external encapsulating structure organization	16	0.0037738
	GO:0071554~cell wall organization or biogenesis	17	0.00869943
	GO:0010383~cell wall polysaccharide metabolic process	6	0.211393
	GO:0005975~carbohydrate metabolic process	18	0.300394
	GO:0006073~cellular glucan metabolic process	7	0.355274
	GO:0005976~polysaccharide metabolic process	10	0.319279
	GO:0044042~glucan metabolic process	7	0.325013
	GO:0044699~single-organism process	85	0.302627
	GO:0044036~cell wall macromolecule metabolic process	6	0.285119
	GO:0010410~hemicellulose metabolic process	5	0.27607
	GO:0010411~xyloglucan metabolic process	4	0.321768
	GO:0007018~microtubule-based movement	4	0.434336
	GO:0044264~cellular polysaccharide metabolic process	7	0.458029
	GO:0009699~phenylpropanoid biosynthetic process	5	0.498282
	GO:0042546~cell wall biogenesis	6	0.515194
	GO:0006928~movement of cell or subcellular component	4	0.604785
	GO:0090558~plant epidermis development	6	0.598124
	GO:0044710~single-organism metabolic process	40	0.58055
	GO:0044262~cellular carbohydrate metabolic process	8	0.668448
	GO:0007017~microtubule-based process	5	0.670745
	GO:0006629~lipid metabolic process	14	0.667262
	GO:0009698~phenylpropanoid metabolic process	5	0.670666
	GO:0006631~fatty acid metabolic process	6	0.71984
	GO:0010374~stomatal complex development	3	0.717578
	GO:0048869~cellular developmental process	13	0.742915
	GO:0032787~monocarboxylic acid metabolic process	9	0.776695
	GO:0080167~response to karrikin	4	0.791784
	GO:0051552~flavone metabolic process	2	0.865975
	GO:0009809~lignin biosynthetic process	3	0.88056
	GO:0009888~tissue development	8	0.87425
	GO:0044712~single-organism catabolic process	9	0.875597
	GO:0016043~cellular component organization	27	0.86837
	GO:0009664~plant-type cell wall organization	4	0.881088
	GO:0042545~cell wall modification	4	0.885182
	GO:0030243~cellulose metabolic process	3	0.895019
	GO:0071669~plant-type cell wall organization or biogenesis	5	0.892109
31	Term	Count	Benjamini
	GO:0044283~small molecule biosynthetic process	7	0.892984
	GO:0016053~organic acid biosynthetic process	6	0.883305
	GO:0001101~response to acid chemical	8	0.9524
	GO:0044711~single-organism biosynthetic process	10	0.946562
	GO:0033554~cellular response to stress	7	0.913725
	GO:1901700~response to oxygen-containing compound	9	0.885823
	GO:0010438~cellular response to sulfur starvation	2	0.854743
	GO:0044281~small molecule metabolic process	10	0.836064
	GO:0006082~organic acid metabolic process	8	0.820519
	GO:0007126~meiotic nuclear division	3	0.799902
	GO:1903046~meiotic cell cycle process	3	0.79553
	GO:0009725~response to hormone	9	0.771282
	GO:0010033~response to organic substance	10	0.818161
	GO:0065009~regulation of molecular function	4	0.831471
	GO:0009719~response to endogenous stimulus	9	0.814041
	GO:0007135~meiosis II	2	0.798926
	GO:0009887~organ morphogenesis	3	0.795746
	GO:0009267~cellular response to starvation	3	0.829744
	GO:0008152~metabolic process	36	0.818175
	GO:0048513~animal organ development	4	0.806204
	GO:0044702~single organism reproductive process	8	0.808672
	GO:0051321~meiotic cell cycle	3	0.794354
	GO:1901607~alpha-amino acid biosynthetic process	3	0.790226
	GO:0044699~single-organism process	30	0.798844
	GO:0042594~response to starvation	3	0.786468
	GO:0031669~cellular response to nutrient levels	3	0.786468
	GO:0009886~post-embryonic morphogenesis	3	0.783391
	GO:0071704~organic substance metabolic process	33	0.810057
	GO:0044238~primary metabolic process	31	0.812781
	GO:0009058~biosynthetic process	21	0.823766
	GO:0031667~response to nutrient levels	3	0.816916
	GO:0031668~cellular response to extracellular stimulus	3	0.811958
	GO:0009753~response to jasmonic acid	3	0.811958
	GO:0009611~response to wounding	3	0.809854
	GO:0071496~cellular response to external stimulus	3	0.8027
	GO:0033993~response to lipid	5	0.819587
	GO:0019752~carboxylic acid metabolic process	6	0.824029
	GO:0046394~carboxylic acid biosynthetic process	4	0.819417
35	Term	Count	Benjamini
	GO:0042335~cuticle development	3	0.298861
	GO:0000038~very long-chain fatty acid metabolic process	3	0.192361
	GO:0009409~response to cold	5	0.213278
	GO:0006633~fatty acid biosynthetic process	4	0.180871
	GO:0044699~single-organism process	23	0.16479
	GO:0006629~lipid metabolic process	7	0.213614
	GO:0072330~monocarboxylic acid biosynthetic process	4	0.272133
	GO:0006631~fatty acid metabolic process	4	0.292373
	GO:0009266~response to temperature stimulus	5	0.280966
	GO:0006810~transport	10	0.278468
	GO:0008610~lipid biosynthetic process	5	0.265713
	GO:0051234~establishment of localization	10	0.252818
	GO:0051179~localization	10	0.30543
	GO:0016043~cellular component organization	10	0.380406
	GO:0009416~response to light stimulus	5	0.383281
	GO:0044255~cellular lipid metabolic process	5	0.365702
	GO:0009628~response to abiotic stimulus	8	0.353988
	GO:0009314~response to radiation	5	0.370828
	GO:0006950~response to stress	11	0.396527
	GO:0044765~single-organism transport	7	0.441247
	GO:0044763~single-organism cellular process	17	0.447328
	GO:1902578~single-organism localization	7	0.436996
	GO:0046394~carboxylic acid biosynthetic process	4	0.42319
	GO:0071840~cellular component organization or biogenesis	10	0.487765
	GO:0016053~organic acid biosynthetic process	4	0.480084
	GO:0032787~monocarboxylic acid metabolic process	4	0.57268
	GO:0044283~small molecule biosynthetic process	4	0.646443
	GO:0010411~xyloglucan metabolic process	2	0.68015
	GO:0051641~cellular localization	4	0.709548
	GO:0055085~transmembrane transport	4	0.700895
	GO:0006811~ion transport	4	0.729147
37	Term	Count	Benjamini
	GO:1901135~carbohydrate derivative metabolic process	9	0.618979
	GO:1901137~carbohydrate derivative biosynthetic process	6	0.84883
	GO:0005975~carbohydrate metabolic process	10	0.878934
	GO:0044281~small molecule metabolic process	13	0.830402
	GO:0000302~response to reactive oxygen species	4	0.874193
	GO:0055086~nucleobase-containing small molecule metabolic process	5	0.991647
	GO:0009411~response to UV	3	0.993146
	GO:0009163~nucleoside biosynthetic process	3	0.990996
	GO:1901659~glycosyl compound biosynthetic process	3	0.989672
	GO:0044238~primary metabolic process	40	0.99659
	GO:0008152~metabolic process	46	0.995852
	GO:0044710~single-organism metabolic process	19	0.994158
	GO:0071897~DNA biosynthetic process	2	0.991591
	GO:0009814~defense response, incompatible interaction	3	0.988963
	GO:0046134~pyrimidine nucleoside biosynthetic process	2	0.988052
39	Term	Count	Benjamini
	GO:0048869~cellular developmental process	3	0.999803
	GO:0044702~single organism reproductive process	3	0.999869
40	Term	Count	Benjamini
	GO:0006629~lipid metabolic process	9	0.000268277	Lipid biosynthesis
	GO:0044699~single-organism process	17	0.0108569
	GO:0010345~suberin biosynthetic process	3	0.00864318
	GO:0010143~cutin biosynthetic process	3	0.00956738
	GO:0044255~cellular lipid metabolic process	6	0.0120165
	GO:0009698~phenylpropanoid metabolic process	4	0.0164635
	GO:0044710~single-organism metabolic process	11	0.02842
	GO:0008610~lipid biosynthetic process	5	0.0344638
	GO:0006631~fatty acid metabolic process	4	0.038441
	GO:0009699~phenylpropanoid biosynthetic process	3	0.123828
	GO:0006633~fatty acid biosynthetic process	3	0.183174
	GO:0019748~secondary metabolic process	4	0.171799
	GO:0006869~lipid transport	3	0.168392
	GO:0010876~lipid localization	3	0.199353
	GO:0032787~monocarboxylic acid metabolic process	4	0.189772
	GO:0044711~single-organism biosynthetic process	6	0.199891
	GO:0072330~monocarboxylic acid biosynthetic process	3	0.230622
	GO:0007275~multicellular organism development	7	0.246523
	GO:0044707~single-multicellular organism process	7	0.257083
	GO:0032501~multicellular organismal process	7	0.308841
	GO:0044550~secondary metabolite biosynthetic process	3	0.311922
	GO:0044767~single-organism developmental process	7	0.319871
	GO:0048856~anatomical structure development	7	0.318075
	GO:0032502~developmental process	7	0.351395
	GO:0019752~carboxylic acid metabolic process	4	0.436908
	GO:0046394~carboxylic acid biosynthetic process	3	0.433848
	GO:0016053~organic acid biosynthetic process	3	0.48107
	GO:0043436~oxoacid metabolic process	4	0.484129
	GO:0006082~organic acid metabolic process	4	0.539181
44	Term	Count	Benjamini
	GO:0010033~response to organic substance	12	0.0447365	Response to salicylic acid, abscisic acid, ethylene, lipid, hormone, water
	GO:0001101~response to acid chemical	8	0.276711
	GO:1901700~response to oxygen-containing compound	9	0.215438
	GO:0009814~defense response, incompatible interaction	4	0.18333
	GO:0042221~response to chemical	12	0.172287
	GO:0014070~response to organic cyclic compound	5	0.15059
	GO:0009719~response to endogenous stimulus	9	0.204945
	GO:0009751~response to salicylic acid	4	0.188865
	GO:0009737~response to abscisic acid	5	0.407439
	GO:0097305~response to alcohol	5	0.384405
	GO:0009723~response to ethylene	4	0.360278
	GO:0010035~response to inorganic substance	6	0.355423
	GO:0007623~circadian rhythm	3	0.378046
	GO:0045087~innate immune response	4	0.363385
	GO:0006950~response to stress	12	0.357699
	GO:0006955~immune response	4	0.356442
	GO:0048511~rhythmic process	3	0.370447
	GO:0002376~immune system process	4	0.40043
	GO:0033993~response to lipid	5	0.470971
	GO:0009269~response to desiccation	2	0.509789
	GO:0009725~response to hormone	7	0.515348
	GO:0044767~single-organism developmental process	10	0.499905
	GO:0050896~response to stimulus	16	0.498896
	GO:0048856~anatomical structure development	10	0.486959
	GO:0065007~biological regulation	16	0.488814
	GO:0032502~developmental process	10	0.534736
	GO:0099402~plant organ development	5	0.54914
	GO:0007275~multicellular organism development	9	0.539589
	GO:0044707~single-multicellular organism process	9	0.568549
	GO:0050789~regulation of biological process	14	0.577841
	GO:0006351~transcription, DNA-templated	8	0.576171
	GO:0050794~regulation of cellular process	13	0.617692
	GO:0009816~defense response to bacterium, incompatible interaction	2	0.612131
	GO:0048869~cellular developmental process	5	0.610875
	GO:0032501~multicellular organismal process	9	0.609394
	GO:0009628~response to abiotic stimulus	7	0.622986
	GO:0006355~regulation of transcription, DNA-templated	8	0.638287
	GO:2001141~regulation of RNA biosynthetic process	8	0.630421
	GO:1903506~regulation of nucleic acid-templated transcription	8	0.630421
	GO:0009627~systemic acquired resistance	2	0.623131
	GO:2000280~regulation of root development	2	0.623131
	GO:0051252~regulation of RNA metabolic process	8	0.63778
	GO:0009414~response to water deprivation	3	0.64674
	GO:0009415~response to water	3	0.649495
	GO:0009605~response to external stimulus	6	0.646783
	GO:0019219~regulation of nucleobase-containing compound metabolic process	8	0.638799
45	Term	Count	Benjamini
	GO:0080090~regulation of primary metabolic process	9	0.695098
	GO:0031323~regulation of cellular metabolic process	9	0.499164
	GO:0060255~regulation of macromolecule metabolic process	9	0.372248
	GO:0090304~nucleic acid metabolic process	10	0.350939
	GO:0019222~regulation of metabolic process	9	0.326896
	GO:0010556~regulation of macromolecule biosynthetic process	8	0.372705
	GO:0031326~regulation of cellular biosynthetic process	8	0.365509
	GO:0009889~regulation of biosynthetic process	8	0.336565
	GO:0051171~regulation of nitrogen compound metabolic process	8	0.336565
	GO:0006139~nucleobase-containing compound metabolic process	10	0.335055
	GO:0065007~biological regulation	12	0.331719
	GO:0050789~regulation of biological process	11	0.334709
	GO:0006351~transcription, DNA-templated	7	0.324539
	GO:0046483~heterocycle metabolic process	10	0.338462
	GO:0006355~regulation of transcription, DNA-templated	7	0.381016
	GO:2001141~regulation of RNA biosynthetic process	7	0.362465
	GO:1903506~regulation of nucleic acid-templated transcription	7	0.362465
	GO:0006725~cellular aromatic compound metabolic process	10	0.346027
	GO:0051252~regulation of RNA metabolic process	7	0.347908
	GO:1901360~organic cyclic compound metabolic process	10	0.352554
	GO:0019219~regulation of nucleobase-containing compound metabolic process	7	0.345269
	GO:0050794~regulation of cellular process	10	0.336607
	GO:0097659~nucleic acid-templated transcription	7	0.338901
	GO:0032774~RNA biosynthetic process	7	0.329052
	GO:2000112~regulation of cellular macromolecule biosynthetic process	7	0.367965
	GO:0010468~regulation of gene expression	7	0.415151
	GO:0034654~nucleobase-containing compound biosynthetic process	7	0.40758
	GO:0045893~positive regulation of transcription, DNA-templated	3	0.403348
	GO:1902680~positive regulation of RNA biosynthetic process	3	0.39337
	GO:1903508~positive regulation of nucleic acid-templated transcription	3	0.39337
	GO:0051254~positive regulation of RNA metabolic process	3	0.397579
	GO:0009631~cold acclimation	2	0.391676
	GO:0045935~positive regulation of nucleobase-containing compound metabolic process	3	0.408843
	GO:0010557~positive regulation of macromolecule biosynthetic process	3	0.400156
	GO:0006807~nitrogen compound metabolic process	11	0.399013
	GO:0010628~positive regulation of gene expression	3	0.39505
	GO:0018130~heterocycle biosynthetic process	7	0.393342
	GO:0031328~positive regulation of cellular biosynthetic process	3	0.396049
	GO:0051173~positive regulation of nitrogen compound metabolic process	3	0.388839
	GO:0009891~positive regulation of biosynthetic process	3	0.392242
	GO:0043170~macromolecule metabolic process	13	0.388874
	GO:0019438~aromatic compound biosynthetic process	7	0.402989
	GO:1901362~organic cyclic compound biosynthetic process	7	0.443402
	GO:0044260~cellular macromolecule metabolic process	12	0.48541
	GO:0034641~cellular nitrogen compound metabolic process	10	0.477436
	GO:0010604~positive regulation of macromolecule metabolic process	3	0.469787
	GO:0001101~response to acid chemical	4	0.475094
	GO:0031325~positive regulation of cellular metabolic process	3	0.469017
	GO:0009893~positive regulation of metabolic process	3	0.503617
47	Term	Count	Benjamini
	GO:0071840~cellular component organization or biogenesis	5	1
48	Term	Count	Benjamini
	GO:0051234~establishment of localization	11	0.996925
	GO:0051179~localization	11	0.981029
	GO:0006810~transport	10	0.993486
	GO:0006811~ion transport	5	0.994345
	GO:0015672~monovalent inorganic cation transport	3	0.986186
	GO:0072665~protein localization to vacuole	2	0.997631
	GO:0006623~protein targeting to vacuole	2	0.997631
	GO:0072666~establishment of protein localization to vacuole	2	0.997631
	GO:0071702~organic substance transport	6	0.99626
49	Term	Count	Benjamini
	GO:0006970~response to osmotic stress	5	0.700915
	GO:0006082~organic acid metabolic process	6	0.772157
	GO:0042445~hormone metabolic process	3	0.751372
	GO:0009628~response to abiotic stimulus	7	0.660976
	GO:0009651~response to salt stress	4	0.739802
	GO:0043436~oxoacid metabolic process	5	0.837563
	GO:0010817~regulation of hormone levels	3	0.812651
	GO:0044281~small molecule metabolic process	6	0.813208
	GO:0009788~negative regulation of abscisic acid-activated signaling pathway	2	0.783235
	GO:1901420~negative regulation of response to alcohol	2	0.783235
	GO:0016131~brassinosteroid metabolic process	2	0.772822
	GO:0016128~phytosteroid metabolic process	2	0.771396
	GO:0044710~single-organism metabolic process	9	0.796915
	GO:1901419~regulation of response to alcohol	2	0.889299
	GO:0009787~regulation of abscisic acid-activated signaling pathway	2	0.889299
	GO:0009968~negative regulation of signal transduction	2	0.876843
	GO:0023057~negative regulation of signaling	2	0.868071
	GO:0010648~negative regulation of cell communication	2	0.868071
	GO:0050896~response to stimulus	11	0.866365
	GO:0044699~single-organism process	15	0.865247
50	Term	Count	Benjamini
	GO:0006820~anion transport	6	0.292729
	GO:0006811~ion transport	9	0.294362
	GO:0015698~inorganic anion transport	4	0.351887
	GO:0015706~nitrate transport	3	0.28858
	GO:0044710~single-organism metabolic process	22	0.333864
	GO:0044765~single-organism transport	12	0.437911
	GO:0042128~nitrate assimilation	3	0.422977
	GO:0042126~nitrate metabolic process	3	0.422977
	GO:1902578~single-organism localization	12	0.391296
	GO:2001057~reactive nitrogen species metabolic process	3	0.385143
	GO:0071941~nitrogen cycle metabolic process	3	0.447742
	GO:0044712~single-organism catabolic process	7	0.421807
	GO:0071705~nitrogen compound transport	5	0.544122
	GO:0043436~oxoacid metabolic process	9	0.521833
	GO:0006082~organic acid metabolic process	9	0.650228
	GO:0006810~transport	14	0.629512
	GO:0051234~establishment of localization	14	0.634822
	GO:0006790~sulfur compound metabolic process	5	0.614282
	GO:0044281~small molecule metabolic process	11	0.652476
	GO:0051179~localization	14	0.69766
	GO:1901698~response to nitrogen compound	4	0.740304
	GO:0042221~response to chemical	14	0.728594
	GO:0044699~single-organism process	36	0.734104
	GO:0055085~transmembrane transport	6	0.747502
	GO:0019748~secondary metabolic process	5	0.78035
	GO:0010167~response to nitrate	2	0.814301
	GO:0009814~defense response, incompatible interaction	3	0.817819
	GO:0002376~immune system process	4	0.874941
53
54	Term	Count	Benjamini
	GO:1901136~carbohydrate derivative catabolic process	2	0.999921
	GO:1901565~organonitrogen compound catabolic process	2	0.999992
58	Term	Count	Benjamini
	GO:0006796~phosphate-containing compound metabolic process	4	0.999492
	GO:0006793~phosphorus metabolic process	4	0.979354
	GO:0042594~response to starvation	2	0.995816
	GO:0031667~response to nutrient levels	2	0.991736
	GO:0009991~response to extracellular stimulus	2	0.988461
	GO:0016310~phosphorylation	3	0.981462
59	Term	Count	Benjamini
	GO:0048609~multicellular organismal reproductive process	3	0.967339
	GO:0032504~multicellular organism reproduction	3	0.842615
	GO:1901700~response to oxygen-containing compound	6	0.840416
	GO:0001101~response to acid chemical	5	0.905117
	GO:0009694~jasmonic acid metabolic process	2	0.925029
	GO:0044710~single-organism metabolic process	9	0.92623
	GO:0042221~response to chemical	7	0.94069
	GO:0044699~single-organism process	15	0.922774
	GO:0055114~oxidation-reduction process	5	0.939135
	GO:0009725~response to hormone	5	0.939555
	GO:0006979~response to oxidative stress	3	0.948751
	GO:0009719~response to endogenous stimulus	5	0.943783
	GO:0030258~lipid modification	2	0.954181
60	Term	Count	Benjamini
	GO:0009628~response to abiotic stimulus	38	0.0015217	Response to stimuli - temperature, abscisic acid, jasmonic acid, lipid, cold, hormone, light, ethylene, karrikin
	GO:0050896~response to stimulus	81	0.00277344
	GO:0006950~response to stress	50	0.0701707
	GO:0006970~response to osmotic stress	16	0.0582139
	GO:0009651~response to salt stress	15	0.0513268
	GO:0042221~response to chemical	41	0.0682017
	GO:0044699~single-organism process	105	0.139237
	GO:0010035~response to inorganic substance	18	0.185359
	GO:0010033~response to organic substance	30	0.218224
	GO:0051252~regulation of RNA metabolic process	35	0.285104
	GO:0001101~response to acid chemical	20	0.270523
	GO:1901700~response to oxygen-containing compound	24	0.287963
	GO:0006355~regulation of transcription, DNA-templated	34	0.307387
	GO:0019219~regulation of nucleobase-containing compound metabolic process	35	0.289882
	GO:0010017~red or far-red light signaling pathway	5	0.274083
	GO:2001141~regulation of RNA biosynthetic process	34	0.262087
	GO:1903506~regulation of nucleic acid-templated transcription	34	0.262087
	GO:0071489~cellular response to red or far red light	5	0.265343
	GO:0097659~nucleic acid-templated transcription	35	0.29313
	GO:0032774~RNA biosynthetic process	35	0.288369
	GO:0009266~response to temperature stimulus	12	0.284052
	GO:0044763~single-organism cellular process	79	0.281744
	GO:0009605~response to external stimulus	24	0.28804
	GO:0009737~response to abscisic acid	12	0.306206
	GO:0009753~response to jasmonic acid	7	0.306403
	GO:0097305~response to alcohol	12	0.300785
	GO:0009719~response to endogenous stimulus	25	0.29775
	GO:0006351~transcription, DNA-templated	31	0.300555
	GO:0031326~regulation of cellular biosynthetic process	36	0.308557
	GO:0033993~response to lipid	14	0.308128
	GO:0051171~regulation of nitrogen compound metabolic process	36	0.312274
	GO:0009889~regulation of biosynthetic process	36	0.312274
	GO:2000112~regulation of cellular macromolecule biosynthetic process	35	0.319556
	GO:0010556~regulation of macromolecule biosynthetic process	35	0.324888
	GO:0009409~response to cold	9	0.33087
	GO:0010468~regulation of gene expression	36	0.326323
	GO:1901362~organic cyclic compound biosynthetic process	40	0.331941
	GO:0009725~response to hormone	23	0.352822
	GO:0031323~regulation of cellular metabolic process	38	0.38207
	GO:0031669~cellular response to nutrient levels	6	0.375685
	GO:0051716~cellular response to stimulus	36	0.400041
	GO:0018130~heterocycle biosynthetic process	37	0.398047
	GO:0080090~regulation of primary metabolic process	37	0.396143
	GO:0006979~response to oxidative stress	10	0.388926
	GO:0019438~aromatic compound biosynthetic process	38	0.400212
	GO:0009414~response to water deprivation	8	0.399974
	GO:0034654~nucleobase-containing compound biosynthetic process	35	0.408919
	GO:0016143~S-glycoside metabolic process	3	0.409035
	GO:0042343~indole glucosinolate metabolic process	3	0.409035
	GO:0009415~response to water	8	0.406303
	GO:0044712~single-organism catabolic process	12	0.405634
	GO:0009624~response to nematode	4	0.40208
	GO:0019222~regulation of metabolic process	39	0.396715
	GO:0071482~cellular response to light stimulus	5	0.402813
	GO:0033554~cellular response to stress	15	0.420456
	GO:0060255~regulation of macromolecule metabolic process	37	0.427341
	GO:0071478~cellular response to radiation	5	0.43748
	GO:0009751~response to salicylic acid	6	0.433644
	GO:0031667~response to nutrient levels	6	0.439492
	GO:0031668~cellular response to extracellular stimulus	6	0.445515
	GO:0071496~cellular response to external stimulus	6	0.462876
	GO:0009639~response to red or far red light	6	0.474891
	GO:0009723~response to ethylene	7	0.529647
	GO:0051707~response to other organism	17	0.538047
	GO:0043207~response to external biotic stimulus	17	0.536759
	GO:0009267~cellular response to starvation	5	0.543239
	GO:0031113~regulation of microtubule polymerization	2	0.570257
	GO:0010038~response to metal ion	9	0.572023
	GO:0009991~response to extracellular stimulus	6	0.574199
	GO:0009658~chloroplast organization	5	0.584077
	GO:0009607~response to biotic stimulus	17	0.626291
	GO:0042594~response to starvation	5	0.627621
	GO:0006624~vacuolar protein processing	2	0.642859
	GO:1901360~organic cyclic compound metabolic process	52	0.639467
	GO:0031110~regulation of microtubule polymerization or depolymerization	2	0.675732
	GO:0019748~secondary metabolic process	9	0.683141
	GO:1903508~positive regulation of nucleic acid-templated transcription	7	0.697861
	GO:1902680~positive regulation of RNA biosynthetic process	7	0.697861
	GO:0010438~cellular response to sulfur starvation	2	0.699196
	GO:0044723~single-organism carbohydrate metabolic process	10	0.708147
	GO:0044710~single-organism metabolic process	44	0.707224
	GO:0042538~hyperosmotic salinity response	3	0.708569
	GO:0051254~positive regulation of RNA metabolic process	7	0.711943
	GO:0080167~response to karrikin	4	0.715023
	GO:0006725~cellular aromatic compound metabolic process	50	0.723738
	GO:0007154~cell communication	26	0.719453
	GO:0071214~cellular response to abiotic stimulus	5	0.716886
	GO:0050794~regulation of cellular process	51	0.742537
	GO:0019751~polyol metabolic process	3	0.739258
61	Term	Count	Benjamini
	GO:0019585~glucuronate metabolic process	6	0.416568
	GO:0052696~flavonoid glucuronidation	6	0.416568
	GO:0052695~cellular glucuronidation	6	0.416568
	GO:0006063~uronic acid metabolic process	6	0.261934
	GO:0009314~response to radiation	14	0.196825
	GO:0048367~shoot system development	15	0.195361
	GO:0009628~response to abiotic stimulus	25	0.172124
	GO:0009416~response to light stimulus	13	0.214229
	GO:0009611~response to wounding	7	0.228197
	GO:0044710~single-organism metabolic process	41	0.297725
	GO:0009411~response to UV	5	0.411996
	GO:0009813~flavonoid biosynthetic process	6	0.402643
	GO:0071705~nitrogen compound transport	8	0.376086
	GO:0010224~response to UV-B	4	0.443718
	GO:0009812~flavonoid metabolic process	6	0.419389
	GO:0031326~regulation of cellular biosynthetic process	29	0.42591
	GO:0048511~rhythmic process	5	0.408991
	GO:0009791~post-embryonic development	19	0.403813
	GO:0009889~regulation of biosynthetic process	29	0.388409
	GO:0009642~response to light intensity	5	0.384115
	GO:0006979~response to oxidative stress	9	0.375119
	GO:0031323~regulation of cellular metabolic process	31	0.383726
	GO:0019222~regulation of metabolic process	32	0.429759
	GO:0009909~regulation of flower development	5	0.430019
	GO:0048580~regulation of post-embryonic development	7	0.416714
	GO:0050896~response to stimulus	53	0.417847
	GO:0006970~response to osmotic stress	10	0.430076
	GO:0055114~oxidation-reduction process	18	0.439582
	GO:0006355~regulation of transcription, DNA-templated	25	0.500849
	GO:1903506~regulation of nucleic acid-templated transcription	25	0.492734
	GO:2001141~regulation of RNA biosynthetic process	25	0.492734
	GO:0048731~system development	20	0.516085
	GO:0006950~response to stress	33	0.511537
	GO:0018130~heterocycle biosynthetic process	29	0.501171
	GO:0051252~regulation of RNA metabolic process	25	0.506346
	GO:0044699~single-organism process	76	0.535226
	GO:0019219~regulation of nucleobase-containing compound metabolic process	25	0.568258
	GO:0032787~monocarboxylic acid metabolic process	9	0.564239
	GO:0048831~regulation of shoot system development	5	0.560403
	GO:0007623~circadian rhythm	4	0.561036
	GO:0032502~developmental process	29	0.558514
	GO:1901362~organic cyclic compound biosynthetic process	30	0.552931
	GO:0050793~regulation of developmental process	9	0.545943
	GO:0071214~cellular response to abiotic stimulus	5	0.557986
	GO:0097659~nucleic acid-templated transcription	25	0.554822
	GO:0019438~aromatic compound biosynthetic process	29	0.546982
	GO:0032774~RNA biosynthetic process	25	0.546269
	GO:0065007~biological regulation	51	0.545256
	GO:0080090~regulation of primary metabolic process	28	0.549081
	GO:0019748~secondary metabolic process	8	0.585154
	GO:2000026~regulation of multicellular organismal development	7	0.57865
	GO:0051171~regulation of nitrogen compound metabolic process	26	0.59253
	GO:0009607~response to biotic stimulus	14	0.59597
	GO:0006351~transcription, DNA-templated	22	0.599508
	GO:0071478~cellular response to radiation	4	0.593854
	GO:0060255~regulation of macromolecule metabolic process	28	0.596297
	GO:0009266~response to temperature stimulus	8	0.593959
	GO:0010468~regulation of gene expression	26	0.594492
	GO:0006561~proline biosynthetic process	2	0.590239
	GO:0034654~nucleobase-containing compound biosynthetic process	26	0.595068
	GO:2000112~regulation of cellular macromolecule biosynthetic process	25	0.592572
	GO:0010556~regulation of macromolecule biosynthetic process	25	0.598862
	GO:0048856~anatomical structure development	27	0.599383
	GO:0010120~camalexin biosynthetic process	2	0.593829
	GO:0052317~camalexin metabolic process	2	0.593829
	GO:0006972~hyperosmotic response	3	0.61068
	GO:0009700~indole phytoalexin biosynthetic process	2	0.613921
	GO:0009403~toxin biosynthetic process	2	0.613921
	GO:0046217~indole phytoalexin metabolic process	2	0.613921
	GO:0052315~phytoalexin biosynthetic process	2	0.613921
	GO:0052314~phytoalexin metabolic process	2	0.613921
	GO:0051239~regulation of multicellular organismal process	7	0.62219
	GO:0006857~oligopeptide transport	3	0.630051
	GO:0051707~response to other organism	13	0.626898
	GO:2000241~regulation of reproductive process	5	0.622419
	GO:0043207~response to external biotic stimulus	13	0.619528
	GO:0015833~peptide transport	3	0.625656
	GO:0090567~reproductive shoot system development	7	0.624872
	GO:0042430~indole-containing compound metabolic process	3	0.623742
	GO:0022414~reproductive process	17	0.620237
	GO:0006560~proline metabolic process	2	0.616449
	GO:0007275~multicellular organism development	24	0.615629
	GO:0009409~response to cold	6	0.611701
	GO:0000003~reproduction	17	0.60921
	GO:0044767~single-organism developmental process	26	0.644423
	GO:0042886~amide transport	3	0.653785
	GO:0050789~regulation of biological process	43	0.654141
67	Term	Count	Benjamini
	GO:0009719~response to endogenous stimulus	11	0.995698
	GO:0010243~response to organonitrogen compound	4	0.935275
	GO:0010033~response to organic substance	11	0.991296
	GO:0006351~transcription, DNA-templated	12	0.977469
	GO:0097659~nucleic acid-templated transcription	13	0.960425
	GO:0032774~RNA biosynthetic process	13	0.934998
	GO:0006979~response to oxidative stress	5	0.907391
	GO:1901698~response to nitrogen compound	4	0.888821
	GO:1901700~response to oxygen-containing compound	9	0.881821
	GO:0048511~rhythmic process	3	0.888723
	GO:0006952~defense response	9	0.876756
	GO:0034654~nucleobase-containing compound biosynthetic process	13	0.917032
	GO:0044036~cell wall macromolecule metabolic process	3	0.90053
	GO:0016070~RNA metabolic process	15	0.92524
	GO:0016998~cell wall macromolecule catabolic process	2	0.939089
	GO:0018130~heterocycle biosynthetic process	13	0.934782
	GO:2000112~regulation of cellular macromolecule biosynthetic process	12	0.929065
	GO:0010556~regulation of macromolecule biosynthetic process	12	0.92202
69	Term	Count	Benjamini
	GO:0051716~cellular response to stimulus	4	1
