# Supplementary material for: Adventitious rooting in response to long-term cold: a possible mechanism of clonal growth in alpine perennials
Source: Front Plant Sci. 2024 Apr 17;15:1352830. doi: 10.3389/fpls.2024.1352830 (PMC11062184; doi:10.3389/fpls.2024.1352830)
Supplement: Supplementary Figure 1 — Physiological analysis of A. alpina without cold exposure and in response to different durations of cold. Percentage of flowering plants (A) and total leaf number at flowering (B) in plants without cold exposure (0w) and exposed to different durations (4w, 8w, 12w, 16w and 21w) at 4°C followed by 4 weeks in long days (+4wLD). A one-way analysis of variance (ANOVA) followed by Tukey’s multiple comparison post hoc-test with Bonferroni correction showed no statistically significant value. (C) Diagrammatic representation of the experimental design of the physiological analysis in A. alpina without cold exposure. Plants were grown for eight weeks in a LD greenhouse and subsequently maintained in LD for 5 additional weeks. (D) Analysis of the position of adventitious root formation along the main stem in a set of A. alpina plants grown 13 weeks in a LD greenhouse corresponding to eight weeks plants scored for additional 5 weeks. Each column represents a single plant. The percentage of adventitious root in each internode along the main stem is indicated in orange on the right side of the graph. Internodes are numbered from the bottom to the top of the plant. Percentage of Pajares plants with adventitious roots on the main stem (E) and the axillary branches (F) 5 weeks in long days (+5wLD). [file DataSheet_1.zip › Supplementary_Dataset_4.xlsx]

## Sheet: Sheet1
Supplementary Dataset 4. List of genes associated with clusters of the heatmap. The normalised scores were generated using Cluster 3.0 as mentioned in the Materials and Methods. These scores were used to generate the heatmap.
	Gene ID	GWEIGHT	8L00V0D	8L04V0D	8L08V0D	8L12V0D	8L16V0D	8L21V0D
Cluster	EWEIGHT		1	1	1	1	1	1
1	Aa_G270620	1	2.01219	-1.22965	-1.22965	0.75585	-1.22965	0.92091
	Aa_G454750	1	1.26794	-0.849757	-0.849757	0.620129	-0.849757	0.661205
	Aa_G48040	1	1.81391	-1.15878	-1.15878	0.459455	-1.15878	1.20298
	Aa_G614490	1	1.56468	-1.09296	-1.09296	0.553197	-1.09296	1.16102
	Aa_G497750	1	2.05149	-1.2025	-1.2025	0.13092	-1.2025	1.4251
	Aa_G25700	1	1.69816	-1.12151	-1.12151	0.123381	-1.12151	1.54298
	Aa_G149490	1	1.47186	-0.742269	-0.742269	-0.073242	-0.742269	0.828194
	Aa_G206120	1	0.909203	0.023023	-1.06942	0.218154	-1.14566	1.0647
	Aa_G269060	1	1.72696	-0.549746	-1.3571	0.097075	-1.3571	1.43991
	Aa_G69010	1	1.00319	-0.175041	-0.746828	-0.09356	-1.06876	1.08099
	Aa_G270090	1	1.20578	-1.21846	-1.21846	0.849443	-0.560077	0.941775
	Aa_G475240	1	1.33638	-1.26532	-1.26532	1.27073	-1.26532	1.18885
	Aa_G197910	1	1.04316	-0.981864	-0.981864	0.988989	-0.981864	0.913438
	Aa_G270810	1	1.4965	-1.60448	-1.60448	1.6735	-1.60448	1.64345
	Aa_G438120	1	1.85934	-2.0695	-2.0695	2.12663	-2.0695	2.22254
	Aa_G267640	1	2.05986	-2.21066	-2.21066	2.18645	-2.21066	2.38567
	Aa_G232670	1	1.93246	-1.69398	-1.69398	1.38667	-1.69398	1.76282
	Aa_G483090	1	1.54032	-1.24419	-1.24419	0.912859	-1.24419	1.27938
	Aa_G431640	1	1.00722	-1.01781	-1.01781	0.822155	-1.01781	1.22403
	Aa_G128050	1	1.37021	-1.37395	-1.37395	1.11662	-1.37395	1.63504
	Aa_G461240	1	1.05259	-1.52514	-1.52514	1.6639	-1.52514	1.85891
	Aa_G55670	1	0.906028	-0.518308	-1.3174	0.752994	-1.3174	1.49408
	Aa_G269100	1	0.726407	-1.69851	-1.69851	0.405822	0.185106	2.07969
	Aa_G301660	1	0.734634	-1.36298	-1.36298	0.50492	-0.087969	1.57437
	Aa_G651880	1	0.540565	-1.01049	-2.53154	0.68569	0.053422	2.26235
	Aa_G158030	1	0.913416	-0.990447	-1.65947	0.474747	-0.221181	1.48294
	Aa_G689700	1	0.702999	-1.27153	-1.27153	0.82608	-1.27153	2.28551
	Aa_G131080	1	0.434173	-0.882169	-0.86141	0.169178	-0.346837	1.48707
2	Aa_G129390	1	1.36212	-1.09919	-0.39151	-0.501246	-0.355337	0.985158
	Aa_G173190	1	1.53398	-1.07306	-0.633215	-0.306377	-0.278866	0.75754
	Aa_G81640	1	1.35258	-0.72632	-0.477709	-0.299557	-0.351327	0.502334
	Aa_G577370	1	1.59487	-0.997374	-0.533455	-0.418417	-0.33654	0.690914
	Aa_G198840	1	2.46981	-1.57022	-0.692742	-0.602362	-0.749506	1.14502
	Aa_G176130	1	2.2771	-0.897623	-0.897623	-0.897623	-0.897623	1.31339
	Aa_G205790	1	1.83617	-0.697388	-0.697388	-0.697388	-0.697388	0.953377
	Aa_G111920	1	2.89205	-1.10253	-1.10253	-1.10253	-1.10253	1.51806
	Aa_G4000	1	1.64079	-0.625244	-0.625244	-0.625244	-0.625244	0.860183
	Aa_G175120	1	1.55238	-0.594923	-0.594923	-0.594923	-0.594923	0.82731
	Aa_G62340	1	1.71126	-0.601984	-0.601984	-0.601984	-0.601984	0.696674
	Aa_G177930	1	3.27311	-1.14912	-1.14912	-1.14912	-1.14912	1.32337
	Aa_G134950	1	1.92705	-0.679388	-0.679388	-0.679388	-0.679388	0.790498
	Aa_G182720	1	2.30592	-0.81344	-0.81344	-0.81344	-0.81344	0.947845
	Aa_G428730	1	2.1829	-0.771292	-0.771292	-0.771292	-0.771292	0.902264
	Aa_G442550	1	2.12817	-0.739727	-0.739727	-0.739727	-0.739727	0.830736
	Aa_G51060	1	1.61277	-0.56036	-0.56036	-0.56036	-0.56036	0.628674
	Aa_G181580	1	1.78564	-0.620356	-0.620356	-0.620356	-0.620356	0.695789
	Aa_G155130	1	1.84208	-0.640769	-0.640769	-0.640769	-0.640769	0.720999
	Aa_G250330	1	1.68048	-0.600481	-0.600481	-0.600481	-0.600481	0.721447
	Aa_G443010	1	3.30298	-1.21114	-1.21114	-1.21114	-1.21114	1.5416
	Aa_G83270	1	1.91487	-0.611503	-0.970233	-0.838388	-0.36018	0.86544
	Aa_G458640	1	1.60975	-0.569049	-0.824091	-0.800375	-0.247121	0.830881
	Aa_G826290	1	1.65315	-0.56688	-0.814291	-0.809392	-0.155982	0.693396
	Aa_G112630	1	1.49523	-0.73043	-0.677963	-0.755066	-0.188336	0.856566
	Aa_G252740	1	1.87076	-0.90849	-0.901631	-0.523558	-0.364988	0.827903
	Aa_G211160	1	1.80938	-0.719519	-0.932775	-0.585571	-0.228727	0.657211
	Aa_G180810	1	1.42126	-0.577017	-0.685058	-0.503231	-0.251824	0.595868
	Aa_G164230	1	1.2759	-0.698627	-0.698627	-0.698627	-0.698627	1.5186
	Aa_G296460	1	1.32424	-0.711381	-0.711381	-0.711381	-0.711381	1.52128
	Aa_G497450	1	2.23476	-1.19686	-1.19686	-1.19686	-1.19686	2.55267
	Aa_G299220	1	2.33437	-1.20541	-1.20541	-1.20541	-1.20541	2.48725
	Aa_G280940	1	2.61124	-1.36053	-1.36053	-1.36053	-1.36053	2.83087
	Aa_G384650	1	1.67404	-0.844495	-0.844495	-0.844495	-0.844495	1.70394
	Aa_G340260	1	1.81447	-0.921049	-0.921049	-0.921049	-0.921049	1.86972
	Aa_G294870	1	1.5836	-0.805971	-0.805971	-0.805971	-0.805971	1.64029
	Aa_G127800	1	1.81585	-0.862714	-0.748202	-1.18857	-0.850223	1.83386
	Aa_G193650	1	1.75272	-0.805546	-0.805546	-0.805546	-0.805546	1.46946
	Aa_G67820	1	1.38403	-0.637451	-0.637451	-0.637451	-0.637451	1.16578
	Aa_G339030	1	1.47321	-0.661016	-0.661016	-0.661016	-0.661016	1.17086
	Aa_G68090	1	2.78923	-1.25953	-1.25953	-1.25953	-1.25953	2.2489
	Aa_G528440	1	1.71824	-0.847355	-0.847355	-0.847355	-0.847355	1.67118
	Aa_G150440	1	1.73681	-0.836083	-0.836083	-0.836083	-0.836083	1.60752
	Aa_G135120	1	1.43256	-0.678467	-0.678467	-0.678467	-0.678467	1.2813
	Aa_G181600	1	1.81937	-0.860959	-0.860959	-0.860959	-0.860959	1.62447
	Aa_G122450	1	2.53952	-1.20679	-1.20679	-1.20679	-1.20679	2.28763
	Aa_G394610	1	2.96677	-1.40966	-1.40966	-1.40966	-1.40966	2.67185
	Aa_G563850	1	2.41214	-1.13383	-1.13383	-1.13383	-1.13383	2.12318
	Aa_G18610	1	1.85726	-0.869567	-0.869567	-0.869567	-0.869567	1.621
	Aa_G318700	1	1.44024	-0.638382	-0.823165	-0.678348	-0.481656	1.18131
	Aa_G424060	1	1.27277	-0.754141	-0.584039	-0.606939	-0.293113	0.965465
	Aa_G179010	1	1.32473	-0.779073	-0.635337	-0.516038	-0.445285	1.051
	Aa_G149760	1	2.03651	-0.803889	-0.904818	-0.81367	-0.81367	1.29954
	Aa_G400740	1	1.57393	-0.649496	-0.649496	-0.649496	-0.649496	1.02406
	Aa_G514040	1	1.99677	-0.822894	-0.822894	-0.822894	-0.822894	1.2948
	Aa_G482320	1	1.8046	-0.743834	-0.743834	-0.743834	-0.743834	1.17073
	Aa_G542340	1	2.30714	-0.945336	-0.945336	-0.945336	-0.945336	1.4742
	Aa_G347400	1	2.16269	-0.886942	-0.886942	-0.886942	-0.886942	1.38508
	Aa_G265770	1	3.46621	-1.41595	-1.41595	-1.41595	-1.41595	2.19758
	Aa_G40870	1	1.61218	-0.659847	-0.659847	-0.659847	-0.659847	1.02721
	Aa_G242330	1	3.42386	-1.39223	-1.39223	-1.39223	-1.39223	2.14507
	Aa_G150470	1	1.46654	-0.614121	-0.614121	-0.614121	-0.614121	0.98995
	Aa_G396880	1	1.44757	-0.605543	-0.605543	-0.605543	-0.605543	0.974603
	Aa_G423270	1	2.17689	-0.907171	-0.907171	-0.907171	-0.907171	1.45179
	Aa_G72420	1	2.3196	-1.00088	-1.00088	-1.00088	-1.00088	1.68393
	Aa_G623960	1	1.44733	-0.619619	-0.619619	-0.619619	-0.619619	1.03114
	Aa_G256600	1	3.08621	-1.31638	-1.31638	-1.31638	-1.31638	2.17931
	Aa_G59800	1	2.04455	-0.889018	-0.889018	-0.889018	-0.889018	1.51152
	Aa_G470820	1	2.73077	-1.19238	-1.19238	-1.19238	-1.19238	2.03875
	Aa_G139460	1	1.35902	-0.743295	-0.479725	-0.427162	-0.572299	0.863459
	Aa_G329260	1	2.02278	-0.757224	-0.50894	-0.665385	-0.425845	0.334615
	Aa_G135550	1	1.5455	-0.640126	-0.380754	-0.516232	-0.262236	0.253847
	Aa_G128460	1	1.87987	-0.716891	-0.202318	-0.731175	-0.439713	0.21023
	Aa_G711460	1	1.61554	-0.566064	-0.389638	-0.864723	-0.000784	0.205667
	Aa_G155050	1	2.70676	-1.47832	-0.308392	-1.47832	-0.077779	0.63605
	Aa_G476190	1	2.24994	-0.60392	-1.0159	-1.10738	-0.160448	0.637707
	Aa_G235370	1	1.39713	-0.382066	-0.604105	-0.567456	-0.156646	0.313142
	Aa_G182960	1	3.49207	-0.830563	-1.69881	-1.49236	-0.351497	0.881164
	Aa_G287330	1	2.42731	-0.590914	-1.1134	-1.03618	-0.130855	0.444037
	Aa_G457550	1	2.05132	-0.550148	-0.969255	-0.849395	-0.397941	0.715425
	Aa_G252170	1	1.38988	-0.444536	-0.610122	-0.506692	-0.280416	0.451888
	Aa_G337500	1	1.67939	-0.566006	-0.709425	-0.669236	-0.19975	0.465021
	Aa_G92260	1	2.24048	-1.04047	-1.04047	-0.741816	-0.00485	0.587133
	Aa_G494910	1	2.37396	-0.908482	-0.908482	-0.908482	-0.044543	0.396029
	Aa_G251810	1	2.52635	-1.07296	-1.07296	-1.07296	-0.209026	0.901565
	Aa_G261120	1	3.56779	-1.5848	-1.5848	-1.5848	-0.033896	1.2205
	Aa_G127790	1	1.49728	-0.576675	-0.514338	-0.55068	-0.348406	0.492822
	Aa_G58310	1	1.74124	-0.684067	-0.518729	-0.663602	-0.337616	0.462775
	Aa_G130080	1	1.50349	-0.417899	-0.54741	-0.567475	-0.243124	0.272417
	Aa_G230390	1	1.44251	-0.435503	-0.435503	-0.557494	-0.269917	0.25591
	Aa_G582640	1	3.03403	-1.05682	-1.05682	-0.613218	-0.645399	0.338238
	Aa_G433640	1	2.09837	-0.827915	-0.73345	-0.49088	-0.367498	0.321374
	Aa_G179460	1	1.49058	-0.587612	-0.412933	-0.26283	-0.338933	0.111729
	Aa_G154300	1	2.43602	-0.949712	-0.829418	-0.40934	-0.873361	0.625811
	Aa_G64290	1	1.99344	-1.12936	-0.795829	-0.364201	-0.07072	0.366661
	Aa_G557000	1	1.6521	-0.987053	-0.484276	-0.296406	-0.235127	0.350765
	Aa_G272450	1	1.70178	-0.843336	-0.399612	-0.724481	-0.228055	0.493699
	Aa_G444280	1	1.43279	-0.79832	-0.496664	-0.562178	-0.171218	0.595594
	Aa_G64780	1	2.60038	-0.860458	-0.651424	-0.964989	0.014011	-0.137522
	Aa_G318520	1	1.56869	-0.552328	-0.552328	-0.552328	-0.046437	0.134733
	Aa_G281990	1	1.58817	-0.512805	-0.512805	-0.512805	-0.112267	0.062508
	Aa_G124050	1	1.66548	-0.332944	-0.771268	-0.688332	0.032424	0.094639
	Aa_G457150	1	2.9111	-0.50444	-1.16171	-1.01671	-0.263742	0.035499
	Aa_G237300	1	1.73798	-0.233171	-0.681647	-0.695979	-0.172723	0.045535
	Aa_G692170	1	1.56489	-0.447934	-0.792005	-0.444907	-0.126006	0.245963
	Aa_G589100	1	1.56205	-0.661365	-0.953752	-0.429347	0.135886	0.346524
	Aa_G350120	1	1.55836	-0.565103	-0.66458	-0.2373	-0.240255	0.148874
	Aa_G156120	1	4.37	-1.79007	-1.79007	-0.428299	-0.665739	0.304168
	Aa_G317830	1	2.03744	-0.840007	-0.909205	-0.113813	-0.172656	-0.001758
	Aa_G205000	1	1.87395	-0.345383	-0.514773	-0.539047	-0.374209	-0.100538
	Aa_G102580	1	1.92662	-0.322129	-0.509199	-0.604647	-0.563626	0.072979
	Aa_G639160	1	1.56967	-0.294413	-0.375424	-0.454129	-0.481951	0.036242
	Aa_G601350	1	3.09144	-0.773397	-1.07206	-0.628449	-0.649823	0.032281
	Aa_G409530	1	2.16553	-0.345092	-0.841605	-0.499894	-0.508479	0.029543
	Aa_G532820	1	4.83666	-1.24634	-1.24634	-1.24634	-1.24634	0.148719
	Aa_G19170	1	2.00647	-0.504496	-0.504496	-0.504496	-0.504496	0.011519
	Aa_G397140	1	3.7822	-0.950611	-0.950611	-0.950611	-0.950611	0.020243
	Aa_G590100	1	2.89152	-0.731411	-0.731411	-0.731411	-0.731411	0.034124
	Aa_G124940	1	3.18813	-0.914943	-0.816335	-0.738333	-0.917264	0.198749
	Aa_G568080	1	1.79278	-0.513883	-0.446769	-0.311778	-0.429614	-0.090733
	Aa_G186970	1	2.71453	-0.781168	-0.781168	-0.38063	-0.781168	0.009605
	Aa_G12260	1	2.24606	-0.359104	-0.737615	-0.737615	-0.737615	0.325888
	Aa_G226120	1	2.63054	-0.51179	-0.91579	-0.855489	-0.643985	0.296514
	Aa_G302040	1	2.31958	-0.647592	-0.647592	-0.647592	-0.647592	0.270794
	Aa_G30080	1	2.91572	-0.828445	-0.828445	-0.828445	-0.828445	0.398064
	Aa_G592050	1	2.90457	-0.841514	-0.645508	-0.732677	-1.08105	0.396178
	Aa_G358030	1	1.28792	-0.335419	-0.779025	-0.109999	-0.233057	0.169575
	Aa_G159770	1	1.29398	-0.30971	-0.782927	-0.191632	-0.174925	0.165216
	Aa_G258380	1	1.4017	-0.091234	-0.75377	-0.29933	-0.343405	0.08604
	Aa_G807280	1	1.48932	-0.189863	-0.775976	-0.34915	-0.190192	0.015864
	Aa_G42400	1	1.18811	-0.487201	-0.853983	0.017031	-0.139978	0.276023
	Aa_G150930	1	1.56143	-0.77719	-1.14961	0.140348	-0.339433	0.564449
	Aa_G127170	1	2.01905	-1.15538	-1.09973	-0.175781	-0.364322	0.776159
	Aa_G630440	1	1.32621	-0.471364	-0.929273	-0.284212	-0.435264	0.793903
	Aa_G332670	1	1.45285	-0.484465	-0.793525	-0.45844	-0.549939	0.833519
	Aa_G352090	1	1.6583	-0.710841	-0.957481	-0.59763	-0.384209	0.991862
	Aa_G210650	1	1.43767	-0.52811	-0.884254	-0.52811	-0.308941	0.81174
	Aa_G28110	1	1.41824	-0.306168	-1.07722	-0.239691	-0.407707	0.612546
3	Aa_G40120	1	1.46551	0.049531	-1.30229	-1.17622	0.342467	0.621002
	Aa_G73480	1	1.97618	0.198713	-1.88875	-1.88875	0.238883	1.36373
	Aa_G163950	1	1.39172	-0.069577	-1.14682	-1.14682	0.192318	0.77918
	Aa_G367150	1	1.7754	0.584218	-1.72029	-1.72029	0.41721	0.663757
	Aa_G255010	1	2.5917	0.841504	-2.62708	-2.62708	0.438148	1.38281
	Aa_G271270	1	1.27934	0.216835	-1.22146	-1.22146	0.253627	0.693107
	Aa_G457390	1	1.60136	0.307349	-1.4325	-1.4325	0.254562	0.701722
	Aa_G44190	1	1.83045	0.495165	-1.60917	-1.60917	0.082362	0.810367
	Aa_G123810	1	1.73103	0.374826	-1.49702	-1.49702	0.029051	0.859126
	Aa_G163070	1	2.01829	0.468	-1.4542	-1.4542	-0.138052	0.560158
	Aa_G3340	1	1.3562	0.161548	-1.00838	-1.00838	-0.082377	0.581387
	Aa_G341250	1	1.3963	0.317311	-0.890582	-0.890582	-0.091495	0.159049
	Aa_G668680	1	1.59276	0.239972	-0.910588	-0.910588	-0.136592	0.125036
	Aa_G186940	1	1.39547	0.257393	-0.937955	-0.937955	0.090614	0.132434
	Aa_G61870	1	3.16851	0.008518	-1.75702	-1.75702	-0.120102	0.457108
	Aa_G122550	1	3.12856	0.08648	-1.78183	-1.88298	-0.240087	0.689847
	Aa_G207900	1	1.5745	-0.113961	-0.720491	-0.911431	-0.029931	0.201317
	Aa_G689240	1	2.38816	-0.255698	-1.2557	-1.2557	-0.092199	0.471134
	Aa_G33960	1	3.66194	-0.042474	-2.44847	-2.44847	0.321305	0.956164
	Aa_G538270	1	1.31615	0.108406	-1.03569	-0.800026	-0.4286	0.839756
	Aa_G800570	1	1.15992	0.23161	-0.863366	-0.560342	-0.372462	0.404639
	Aa_G485110	1	2.20422	-0.141483	-1.84192	-0.609262	-0.172896	0.561345
	Aa_G403360	1	2.50947	-0.322302	-1.99133	-0.537153	-0.392011	0.733321
	Aa_G237000	1	1.89647	0.119092	-1.61168	-0.615116	-0.336291	0.547522
	Aa_G218640	1	2.27585	0.129795	-2.28974	-1.13918	0.063579	0.959701
	Aa_G258020	1	1.95253	0.301592	-2.22698	-0.757093	-0.053852	0.783801
	Aa_G501650	1	1.11632	-0.001401	-1.30591	-0.327717	-0.007254	0.525965
	Aa_G62350	1	1.6013	-0.485323	-0.993787	-1.05342	0.027643	0.90359
	Aa_G508030	1	1.78391	-0.607967	-1.16426	-0.867481	-0.107987	0.963787
	Aa_G109800	1	1.75939	-0.791404	-1.10727	-0.835292	0.029014	0.945562
	Aa_G640070	1	1.27075	-0.381428	-0.867775	-0.661667	-0.26256	0.902677
	Aa_G334120	1	2.31161	-0.428755	-1.10371	-1.38269	-0.287645	0.891185
	Aa_G548450	1	2.23431	-0.449063	-1.10445	-1.40266	-0.223477	0.945347
	Aa_G55500	1	1.85672	-0.346162	-0.984506	-0.918846	-0.454975	0.847767
	Aa_G37210	1	1.73686	-0.399616	-0.931799	-1.02901	-0.298248	0.921812
	Aa_G363920	1	2.00639	-0.198948	-1.36887	-1.13581	-0.161954	0.859196
	Aa_G423120	1	1.28732	-0.055158	-0.84587	-0.560197	-0.300045	0.473951
4	Aa_G715630	1	0.92563	-0.582043	-0.934104	-0.61843	-0.145145	1.35409
	Aa_G156860	1	1.10441	-1.01294	-1.13559	-0.462469	0.040305	1.46628
	Aa_G266410	1	1.7119	-1.35734	-1.419	-0.121215	-0.269522	1.45518
	Aa_G505910	1	1.32272	-0.747563	-1.12585	0.009804	-0.440901	0.98179
	Aa_G170100	1	0.815761	-0.517928	-1.0806	-0.104496	-0.10739	0.994654
	Aa_G118220	1	0.841937	-0.306845	-1.51409	-0.394567	0.516729	0.856839
	Aa_G265910	1	1.23933	-0.232739	-1.54308	-0.280045	-0.115473	0.932006
	Aa_G214630	1	1.58496	0.086866	-1.93105	-0.967581	-0.226184	1.45299
	Aa_G6560	1	1.51195	-0.381721	-1.30772	-0.62066	0.218348	0.579805
	Aa_G739680	1	1.24386	-0.305758	-0.846271	-0.475326	0.060995	0.322501
	Aa_G93800	1	1.07323	-0.566756	-0.940998	-0.226735	0.225944	0.435312
	Aa_G51010	1	1.58239	-0.594594	-1.0382	-1.0382	0.556348	0.532262
	Aa_G554820	1	1.63496	-0.52225	-0.704088	-1.12632	0.207102	0.510593
	Aa_G364660	1	2.19448	-0.981167	-0.959303	-1.23667	0.304042	0.678614
	Aa_G31020	1	2.01712	-0.922128	-1.07083	-1.00634	0.354476	0.627706
	Aa_G521430	1	2.34155	-1.13483	-1.13483	-1.13483	0.226934	0.83602
	Aa_G130550	1	2.00658	-1.03607	-1.03607	-1.03607	0.226966	0.874664
	Aa_G325180	1	1.89573	-1.46464	-1.46464	-1.46464	0.941353	1.55684
	Aa_G15410	1	1.42947	-1.0611	-1.0611	-1.0611	0.648195	1.10562
	Aa_G40110	1	1.63824	-1.15253	-1.15253	-1.15253	0.604496	1.21484
	Aa_G73320	1	1.28475	-0.878749	-0.878749	-0.878749	0.390285	0.961211
	Aa_G122430	1	2.44129	-1.49606	-1.49606	-1.49606	0.727365	1.31952
	Aa_G294440	1	1.33295	-0.846561	-0.846561	-0.846561	0.492577	0.714154
	Aa_G10740	1	1.49293	-0.902134	-0.902134	-0.902134	-0.038196	1.25167
	Aa_G46190	1	1.42451	-0.951221	-0.951221	-0.951221	0.105363	1.32379
	Aa_G456340	1	3.48821	-2.14027	-2.14027	-2.14027	0.731577	2.20101
	Aa_G76440	1	2.35473	-1.43291	-1.43291	-1.43291	0.267533	1.67645
5	Aa_G160920	1	0.781482	1.18727	-1.18569	-1.18569	-1.18569	1.58831
	Aa_G140380	1	0.545081	0.937158	-0.965881	-0.965881	-0.965881	1.4154
	Aa_G49720	1	0.066045	0.600136	-0.700524	-0.640223	-0.640223	1.31479
	Aa_G298930	1	0.642861	-0.626172	-0.626172	-0.626172	-0.626172	1.86183
	Aa_G418790	1	0.769963	-0.715464	-0.715464	-0.715464	-0.715464	2.09189
	Aa_G520480	1	0.923625	-0.597426	-0.597426	-0.597426	-0.597426	1.46608
	Aa_G410340	1	1.02269	-0.637237	-0.637237	-0.637237	-0.637237	1.52626
	Aa_G420460	1	1.68653	-1.00053	-1.00053	-1.00053	-1.00053	2.31561
	Aa_G320470	1	0.800274	-0.561494	-0.561494	-0.561494	-0.561494	1.4457
	Aa_G221230	1	0.931547	-0.638916	-0.638916	-0.638916	-0.638916	1.62412
	Aa_G284070	1	1.74687	-0.247396	-0.62973	-1.16578	-1.16578	1.46182
	Aa_G434760	1	1.24414	-0.076223	-1.03882	-0.763734	-0.522969	1.1576
	Aa_G140710	1	1.03078	0.080642	-0.946034	-0.794928	-0.511496	1.14103
	Aa_G230160	1	3.80592	0.237558	-2.37597	-2.37597	-2.37597	3.08444
	Aa_G404550	1	1.39679	0.002259	-0.893044	-0.893044	-0.893044	1.28008
	Aa_G221260	1	1.06922	-0.126705	-0.849171	-0.849171	-0.849171	1.60501
	Aa_G345470	1	0.898486	0.227879	-0.896449	-0.896449	-0.896449	1.56298
	Aa_G45430	1	0.815572	0.028459	-0.409904	-1.06653	-0.513987	1.14639
6	Aa_G437650	1	0.610594	0.390013	-0.658984	0.612768	-2.11842	1.16402
	Aa_G1112530	1	0.930079	-0.076217	-0.533062	0.969333	-2.62665	1.33651
	Aa_G556690	1	0.513097	-0.003066	-0.655901	0.104228	-1.24504	1.28668
	Aa_G484980	1	0.501406	-0.041956	0.264229	-0.05883	-1.40933	0.744478
	Aa_G77330	1	0.426737	0.226294	0.261059	-0.02972	-1.65733	0.772958
	Aa_G167660	1	0.320847	0.170734	0.173094	0.383311	-2.44044	1.39245
	Aa_G188350	1	1.03088	-0.141323	-0.007936	0.148184	-1.95279	0.922986
	Aa_G305950	1	0.896528	-0.057506	-0.167131	0.062989	-1.57856	0.843676
	Aa_G245600	1	1.23159	-0.025005	-0.183959	0.014821	-1.99954	0.962089
	Aa_G166360	1	1.00893	0.090616	0.121174	0.027488	-1.61868	0.370464
	Aa_G247920	1	1.36174	0.08524	0.055659	0.260479	-2.35305	0.589931
	Aa_G30110	1	2.20546	-0.183301	-0.028232	0.350583	-3.48635	1.14184
	Aa_G386490	1	1.62137	-0.063317	0.106127	0.22973	-2.79884	0.904926
	Aa_G490400	1	0.979017	0.228996	-0.051633	0.017492	-1.7565	0.582633
	Aa_G121530	1	1.05313	0.281076	-0.093319	0.098812	-1.90479	0.565096
	Aa_G640480	1	1.84636	0.503287	-0.278476	0.164042	-3.24195	1.00674
	Aa_G264550	1	1.31106	0.367289	-0.224306	0.189068	-2.342	0.698891
	Aa_G87280	1	1.01872	0.206846	-0.101276	0.095656	-1.65709	0.437144
	Aa_G224200	1	1.52966	-0.324072	-0.630086	0.58708	-1.87497	0.712392
	Aa_G681550	1	1.13373	-0.120565	-0.22909	0.476888	-1.90716	0.646199
	Aa_G516420	1	1.38547	0.222185	-0.506853	-0.126822	-1.63778	0.663803
	Aa_G575490	1	1.26303	0.345119	-0.441637	0.087182	-1.8312	0.577508
	Aa_G719340	1	1.56154	0.635425	-0.397192	-0.177315	-2.11089	0.48843
	Aa_G534650	1	1.95168	0.386267	-0.350052	-0.372875	-2.5071	0.892075
	Aa_G471560	1	0.992077	0.173624	-0.064286	-0.33539	-1.39197	0.625949
	Aa_G19470	1	1.71958	0.230724	-0.398182	-0.762879	-1.9392	1.14996
7	Aa_G128450	1	1.63481	0.692735	-1.08547	-1.08547	-1.08547	0.928882
	Aa_G581280	1	3.11601	1.1764	-2.04547	-2.04547	-2.04547	1.844
	Aa_G363930	1	2.21852	0.821903	-1.38911	-1.38911	-1.38911	1.12691
	Aa_G103010	1	1.87816	0.665086	-1.16273	-1.16273	-1.16273	0.944955
	Aa_G175310	1	1.69437	0.505076	-1.06052	-1.06052	-1.06052	0.982123
	Aa_G1270	1	4.02741	0.813314	-2.00226	-2.00226	-2.00226	1.16606
	Aa_G178010	1	2.5145	0.579933	-1.37984	-1.37984	-1.37984	1.04509
	Aa_G623670	1	3.01531	0.932385	-1.71857	-1.68922	-1.69894	1.15904
	Aa_G92490	1	1.6125	0.662422	-0.893394	-0.893394	-0.893394	0.405264
	Aa_G343100	1	1.87528	0.809481	-1.09741	-1.09741	-1.09741	0.607463
	Aa_G514650	1	2.78205	0.88832	-1.47345	-1.47345	-1.47345	0.749974
	Aa_G93030	1	1.57263	1.43347	-1.54839	-1.54839	-1.54839	1.63906
	Aa_G232690	1	1.65838	1.34302	-1.56195	-1.56195	-1.56195	1.68446
	Aa_G16670	1	1.22207	0.960681	-1.17025	-1.17025	-1.17025	1.328
	Aa_G242050	1	1.7315	1.4676	-1.74445	-1.84398	-1.82352	2.21285
	Aa_G72860	1	1.30263	1.04335	-1.31561	-1.31561	-1.31561	1.60086
	Aa_G247190	1	1.77872	2.16774	-2.15202	-2.15202	-2.15202	2.50961
	Aa_G227310	1	2.85466	2.14233	-2.33081	-2.33081	-2.33081	1.99544
	Aa_G377450	1	2.23339	1.74861	-1.91474	-1.91474	-1.91474	1.76221
	Aa_G564350	1	1.50845	0.948903	-1.18532	-1.18532	-1.18532	1.0986
	Aa_G54030	1	1.91839	1.76576	-1.75404	-1.75404	-1.75404	1.57796
	Aa_G238730	1	1.27674	0.648711	-1.16687	-1.16687	-1.16687	1.57514
	Aa_G354640	1	1.39253	0.741482	-1.19962	-1.19962	-1.19962	1.46486
	Aa_G406000	1	1.27974	1.0562	-0.783758	-0.783758	-0.783758	0.015329
	Aa_G122440	1	1.73201	1.40715	-1.15356	-1.15356	-1.15356	0.321523
	Aa_G6900	1	3.45697	2.36818	-2.54303	-2.54303	-2.54303	1.80393
	Aa_G329460	1	1.39674	1.04787	-1.07315	-1.07315	-1.07315	0.774847
	Aa_G61160	1	1.20039	0.976373	-0.953418	-0.953418	-0.953418	0.683496
	Aa_G165770	1	1.72677	1.47294	-1.34876	-1.34876	-1.34876	0.846583
	Aa_G62460	1	1.66081	0.825227	-1.08551	-1.08551	-1.08551	0.770484
	Aa_G541410	1	2.14471	1.19676	-1.47	-1.47	-1.47	1.06854
	Aa_G76110	1	2.57776	1.66279	-1.73911	-1.73911	-1.73911	0.976782
	Aa_G43630	1	1.66067	0.890535	-1.0618	-1.0618	-1.0618	0.634195
	Aa_G425240	1	0.97609	1.7023	-1.1316	-1.1316	-1.1316	0.716399
8	Aa_G425730	1	0.18622	1.28063	-1.02343	0.103946	-1.00141	0.454045
	Aa_G358040	1	1.17989	0.734399	-1.69589	0.968597	-1.69589	0.508881
	Aa_G280230	1	1.16399	1.33856	-2.20617	0.958933	-2.20617	0.950869
	Aa_G260720	1	0.561663	0.6681	-1.54602	1.30397	-1.54602	0.558312
	Aa_G159500	1	1.67761	1.19288	-2.96336	1.51432	-2.96336	1.5419
	Aa_G446790	1	0.760582	0.606482	-1.85295	1.16853	-1.85295	1.17031
	Aa_G330610	1	0.552734	0.872615	-1.52792	0.632352	-1.52792	0.998146
	Aa_G107240	1	0.969939	1.45004	-2.41687	1.01609	-2.41687	1.39768
	Aa_G44700	1	1.33159	1.61668	-3.14673	1.56641	-3.14673	1.77879
	Aa_G407260	1	0.664844	1.14464	-2.34593	1.30138	-2.34593	1.58101
	Aa_G468840	1	0.784893	1.42909	-2.56277	1.32378	-2.56277	1.58779
	Aa_G88130	1	0.651653	0.838703	-1.80515	0.810734	-1.80515	1.30921
	Aa_G483860	1	1.34808	0.603179	-1.51784	0.545666	-1.51784	0.538747
	Aa_G592530	1	1.3292	0.462058	-1.30771	0.374859	-1.30771	0.449309
	Aa_G780	1	1.44296	0.400527	-1.34363	0.343427	-1.34363	0.50035
	Aa_G304900	1	1.70819	0.47853	-2.09193	0.824543	-2.09193	1.1726
	Aa_G499490	1	1.76111	0.619933	-2.06264	0.803278	-2.06264	0.940962
	Aa_G184910	1	2.96272	0.183217	-2.80228	0.969602	-2.80228	1.48903
	Aa_G30360	1	1.0374	0.954036	-1.68288	0.276891	-1.68288	1.09743
	Aa_G43750	1	1.40325	1.32909	-1.91579	0.42049	-1.91579	0.678755
	Aa_G119100	1	1.38097	0.542346	-1.16253	-0.338777	-1.16253	0.740512
	Aa_G618280	1	2.20249	1.07212	-1.69765	-0.319143	-1.69765	0.439849
	Aa_G676590	1	1.83488	0.517521	-1.82162	0.262448	-1.82162	1.02838
	Aa_G122200	1	2.07656	0.590944	-1.88414	0.206713	-1.88414	0.894068
	Aa_G289990	1	2.16744	0.331727	-1.80249	-0.15173	-1.80249	1.25755
	Aa_G43250	1	1.26389	0.601636	-1.08094	0.286433	-1.08094	0.009916
	Aa_G26110	1	1.51178	0.689116	-1.364	0.277551	-1.364	0.249537
	Aa_G569070	1	1.7169	1.18787	-1.82298	0.640843	-1.79422	0.071591
	Aa_G154820	1	1.16745	1.00499	-1.30244	0.263161	-0.935066	-0.1981
	Aa_G61380	1	0.950064	0.103334	-1.2358	0.382436	-0.348278	0.148247
	Aa_G109730	1	1.02214	0.082372	-1.04072	0.606167	-0.706002	0.036049
	Aa_G187720	1	0.882433	0.381863	-1.43371	0.29747	-0.485112	0.357059
	Aa_G145420	1	1.38888	0.411136	-1.88165	0.199011	-0.986344	0.86896
9	Aa_G405100	1	0.888204	0.30637	-1.32349	0.450314	0.074346	-0.395745
	Aa_G502530	1	1.03165	-0.117217	-1.16685	0.515725	0.15508	-0.418387
	Aa_G77470	1	1.12416	0.799167	-1.11157	0.347866	-0.048063	-1.11157
	Aa_G122490	1	2.05502	1.15928	-1.66854	0.211168	-0.088393	-1.66854
	Aa_G101640	1	2.83911	1.05813	-2.5811	0.450999	0.813961	-2.5811
	Aa_G603120	1	1.42007	0.594199	-1.2737	0.169909	0.363217	-1.2737
	Aa_G234340	1	1.16053	0.509275	-1.16428	0.1226	0.536158	-1.16428
	Aa_G656540	1	1.61797	0.659553	-1.74099	0.578055	0.626386	-1.74099
	Aa_G652400	1	2.13292	0.969066	-2.36149	0.779286	0.841709	-2.36149
	Aa_G581360	1	1.33999	0.213982	-1.11944	0.167439	0.517473	-1.11944
	Aa_G672080	1	1.02653	0.57068	-1.04127	-0.288247	0.656361	-0.924055
10	Aa_G6540	1	1.54888	0.853729	-0.894732	0.281591	-0.894732	-0.894732
	Aa_G349080	1	1.49425	0.995625	-0.903551	0.220777	-0.903551	-0.903551
	Aa_G90860	1	2.08964	1.39095	-1.27353	0.340001	-1.27353	-1.27353
	Aa_G16460	1	1.41745	0.742151	-0.958288	0.715268	-0.958288	-0.958288
	Aa_G93040	1	1.58025	0.811762	-0.970647	0.519924	-0.970647	-0.970647
	Aa_G664060	1	1.48836	0.916669	-0.947269	0.43678	-0.947269	-0.947269
	Aa_G20900	1	2.06226	1.28251	-1.3451	0.690527	-1.3451	-1.3451
	Aa_G821270	1	1.47528	0.591149	-1.04577	0.59578	-1.04577	-0.570681
	Aa_G111120	1	2.07419	0.21539	-1.07149	0.924898	-1.07149	-1.07149
	Aa_G315340	1	1.73967	0.46233	-1.00234	0.805017	-1.00234	-1.00234
	Aa_G44300	1	2.38303	0.671007	-1.39938	1.14411	-1.39938	-1.39938
11	Aa_G378660	1	1.43214	-0.077397	-0.68085	-0.084506	-0.386809	-0.202577
	Aa_G189590	1	1.97394	-0.484819	-0.858395	-0.074309	-0.179964	-0.376455
	Aa_G194710	1	1.39134	-0.287264	-0.745629	0.224745	-0.30444	-0.278753
	Aa_G253980	1	1.45277	-0.198279	-0.865865	0.051709	-0.220766	-0.219571
	Aa_G183120	1	3.01719	-0.203736	-2.01931	-0.401073	-0.143531	-0.24954
	Aa_G309200	1	1.78141	0.024573	-1.4296	-0.215479	-0.142722	-0.018177
	Aa_G512440	1	1.2622	0.212913	-1.08814	-0.279648	0.037722	-0.145044
	Aa_G252710	1	2.91317	-0.407099	-2.52479	0.035921	-0.3263	0.309108
	Aa_G488780	1	2.4591	-0.090552	-2.46072	-0.228055	-0.084981	0.405203
	Aa_G22340	1	1.47708	0.383612	-1.21445	0.256804	-0.41886	-0.484184
	Aa_G991200	1	1.47703	0.864464	-1.19354	-0.353921	-0.336903	-0.45713
	Aa_G360950	1	1.71351	0.989969	-2.09353	-0.009775	-0.588864	-0.011311
	Aa_G661720	1	1.86576	0.873722	-2.44676	-0.352527	-0.204922	0.264732
	Aa_G20980	1	1.21006	0.419348	-1.61979	0.026372	-0.160359	0.124371
	Aa_G186460	1	1.28638	0.30208	-1.3455	-0.304047	-0.321025	0.382109
	Aa_G523380	1	1.49497	0.680159	-1.54943	-0.593373	-0.298468	0.266146
12	Aa_G92560	1	-0.020033	0.160539	-1.33198	0.807786	-0.073095	0.45678
	Aa_G575090	1	-0.279361	-0.120458	-2.3399	1.50953	0.771605	0.458592
	Aa_G715640	1	0.157082	0.54779	-1.42306	0.737211	0.630048	-0.649067
	Aa_G154760	1	0.29359	0.81767	-1.56638	0.547987	0.355818	-0.448685
	Aa_G154750	1	0.21948	0.751668	-1.60508	0.944582	-0.016449	-0.294205
	Aa_G219080	1	0.681151	0.076011	-1.75181	-0.064748	0.38897	0.670425
	Aa_G474750	1	1.01695	0.477149	-3.08234	-0.043204	0.573009	1.05844
	Aa_G193950	1	0.945374	0.299912	-2.92351	0.072879	0.7215	0.883845
	Aa_G25610	1	0.558795	0.216499	-1.86074	0.135645	0.517768	0.432038
	Aa_G645600	1	0.592338	0.277402	-1.90846	-0.028759	0.548342	0.519142
	Aa_G526540	1	0.848375	0.561154	-2.72573	-0.157695	0.746761	0.727132
	Aa_G116350	1	1.04812	0.230616	-3.55179	0.297206	0.503056	1.47279
	Aa_G476240	1	0.652784	0.006506	-2.24446	0.380814	0.413184	0.791168
	Aa_G15510	1	1.04432	-0.170104	-3.08084	0.543264	0.560709	1.10265
	Aa_G542790	1	0.627613	0.213303	-2.09704	0.362394	0.349219	0.544509
	Aa_G359790	1	0.672828	0.148284	-2.01199	0.214518	0.37482	0.601541
	Aa_G273030	1	0.654996	0.159427	-1.85849	0.215326	0.371093	0.457651
	Aa_G318000	1	0.780524	0.056326	-2.12637	0.402205	0.306593	0.580717
	Aa_G463760	1	0.683988	0.257109	-2.19179	0.30901	0.230441	0.711246
	Aa_G159030	1	0.942614	0.435492	-3.28697	0.505881	0.413465	0.989522
	Aa_G133830	1	1.21192	0.121991	-2.58509	0.427477	0.193117	0.630587
	Aa_G706640	1	1.12373	0.235265	-2.40859	0.406984	0.260436	0.382181
	Aa_G273810	1	0.705365	0.114789	-1.65921	0.17267	0.300563	0.365821
	Aa_G94440	1	1.12804	0.173374	-2.62364	0.254106	0.379964	0.688155
	Aa_G35490	1	0.98372	0.225252	-2.42091	0.281747	0.292785	0.637406
	Aa_G621950	1	1.66943	0.356406	-4.49809	0.58129	0.584274	1.30669
	Aa_G274250	1	0.631238	0.210662	-1.38544	-0.04794	0.239956	0.351525
	Aa_G790180	1	1.33766	0.671803	-2.82261	0.0512	0.259749	0.502198
	Aa_G126600	1	0.601137	0.285332	-1.80213	0.281933	0.240513	0.393216
	Aa_G553960	1	1.32577	0.505636	-3.85613	0.745564	0.572144	0.707025
	Aa_G170130	1	1.37358	0.656075	-3.54242	0.570281	0.276227	0.666255
	Aa_G195930	1	1.05038	0.825744	-3.69593	0.735688	0.426738	0.657388
	Aa_G120850	1	1.18104	0.491254	-3.22902	0.384507	0.757386	0.414832
	Aa_G468060	1	0.720481	0.301745	-1.98218	0.16187	0.385194	0.412886
	Aa_G278680	1	0.642319	0.485096	-1.74449	-0.00897	0.107506	0.518542
	Aa_G56680	1	1.29763	0.775393	-3.05851	0.013596	0.166457	0.805429
	Aa_G163630	1	0.68967	0.59804	-2.06591	0.007153	0.033625	0.737423
	Aa_G99670	1	0.383949	0.682031	-1.71029	0.101184	0.267909	0.275214
	Aa_G140810	1	0.968867	1.07562	-2.70469	0.169124	0.09647	0.394606
	Aa_G746970	1	0.676962	0.597423	-1.70709	0.037073	0.211298	0.184331
	Aa_G32970	1	0.382257	0.476346	-1.81938	-0.15035	0.194978	0.916145
	Aa_G379840	1	0.689783	0.951828	-4.29344	0.232003	0.812155	1.60767
	Aa_G225260	1	0.535828	0.470441	-2.52595	0.124816	0.502621	0.892242
	Aa_G187290	1	0.512545	0.705492	-3.06639	0.395659	0.452141	1.00056
	Aa_G470840	1	0.468289	0.536488	-2.5044	0.387015	0.361515	0.751097
	Aa_G24150	1	0.256673	0.479066	-2.07675	0.276573	0.183275	0.881164
	Aa_G244960	1	0.497512	0.383	-2.4036	0.256329	0.249464	1.01729
	Aa_G357500	1	0.412455	0.290757	-2.12608	0.496848	0.103505	0.822518
	Aa_G338550	1	0.250415	0.297721	-2.01262	0.441556	0.274262	0.748666
	Aa_G437590	1	0.523014	0.297722	-2.20817	0.61965	0.367143	0.40064
	Aa_G243630	1	0.301551	0.218774	-2.12606	0.645831	0.444408	0.515491
	Aa_G622570	1	0.674831	0.455204	-3.02894	0.545167	0.63099	0.722743
	Aa_G57520	1	0.337226	0.323473	-2.06058	0.437674	0.440225	0.521979
	Aa_G207270	1	0.630318	0.405153	-2.62518	0.363956	0.472428	0.753329
	Aa_G686890	1	0.587827	0.468608	-2.63405	0.36053	0.603208	0.613877
	Aa_G44630	1	1.04967	0.944714	-4.46603	0.58098	0.932795	0.95788
	Aa_G4630	1	0.367904	0.863002	-2.92046	0.549431	0.557223	0.582894
	Aa_G2540	1	0.664391	1.05862	-3.61211	0.553002	0.503926	0.832164
	Aa_G27170	1	0.273974	0.466993	-1.99506	0.474826	0.270977	0.508289
	Aa_G435730	1	0.794195	1.50395	-6.38193	1.55601	1.01707	1.51071
	Aa_G368340	1	0.193189	0.101315	-1.76658	0.592377	0.189475	0.690225
	Aa_G91340	1	0.363761	0.095863	-3.4694	1.35877	0.56852	1.08249
	Aa_G449850	1	0.15169	-0.023787	-1.68827	0.478446	0.289926	0.791995
	Aa_G225580	1	0.121118	0.234459	-1.93547	0.348456	0.371963	0.85947
	Aa_G169050	1	0.250426	0.074576	-1.84381	0.342056	0.351537	0.825216
	Aa_G88450	1	0.053207	0.148156	-2.08757	0.405564	0.665177	0.815467
	Aa_G290920	1	0.270072	0.386541	-3.21278	0.731145	0.883991	0.941029
	Aa_G66690	1	0.412064	-0.006204	-2.16325	0.482915	0.726226	0.548247
	Aa_G349220	1	0.470793	0.146231	-3.68463	0.951122	1.33907	0.77742
	Aa_G334270	1	0.220737	0.088911	-1.60708	0.307482	0.622505	0.367447
	Aa_G563990	1	-0.119135	0.490177	-2.3518	0.805248	0.488164	0.687342
	Aa_G506860	1	-0.052395	0.278713	-1.96313	0.612185	0.604905	0.519721
	Aa_G517870	1	-0.00758	0.290242	-2.38332	0.781793	0.548369	0.770491
	Aa_G381370	1	0.412875	0.803991	-3.86957	0.795486	0.94857	0.908643
	Aa_G229790	1	0.114239	0.516543	-2.39419	0.512701	0.646702	0.604006
	Aa_G809850	1	0.181012	0.57202	-2.79535	0.632255	0.863431	0.546634
	Aa_G510890	1	0.87556	0.403819	-2.80251	0.766736	0.816901	-0.060505
	Aa_G34690	1	0.960518	-0.083009	-2.5555	0.627195	0.653956	0.396837
	Aa_G391290	1	0.583156	-0.141737	-1.66781	0.479501	0.558703	0.188184
	Aa_G149370	1	0.916854	0.276003	-2.51477	0.931488	0.261335	0.129088
	Aa_G12140	1	1.43124	0.285015	-2.88491	0.763555	0.204249	0.200855
	Aa_G157640	1	0.804154	0.136843	-2.09888	0.55188	0.309828	0.296179
	Aa_G289710	1	0.332207	0.512052	-1.89122	0.842139	-0.067466	0.272283
	Aa_G508640	1	0.315327	0.519757	-1.61446	0.47639	-0.000932	0.303922
	Aa_G165240	1	0.361639	0.406727	-1.55675	0.454033	0.075521	0.258828
	Aa_G182770	1	0.139858	0.296363	-1.38621	0.649413	0.264554	0.036022
	Aa_G512940	1	0.231522	0.377373	-1.67921	0.464836	0.493917	0.111562
	Aa_G54000	1	0.318055	0.392214	-1.86781	0.41611	0.442529	0.298904
	Aa_G371200	1	0.441162	0.752349	-3.39577	0.898482	0.766922	0.536857
	Aa_G139060	1	0.137386	0.386862	-1.83347	0.420522	0.758691	0.130007
	Aa_G113810	1	0.458874	0.751404	-1.96858	0.282038	0.550973	-0.074708
	Aa_G352740	1	1.27802	0.312788	-1.7576	0.238787	-0.182289	0.110295
	Aa_G306450	1	0.911511	0.173069	-1.20586	0.221803	-0.188145	0.087626
	Aa_G426240	1	1.04953	0.186679	-1.84189	0.396897	-0.106368	0.315154
	Aa_G581660	1	1.25281	0.34672	-2.24544	0.377492	-0.009711	0.278124
	Aa_G226780	1	1.19826	0.72886	-2.48992	0.533334	-0.145093	0.174561
	Aa_G45010	1	1.14408	0.376816	-1.91597	-0.215526	-0.055996	0.66659
	Aa_G530160	1	1.82551	0.462432	-2.50289	-0.418826	-0.118841	0.75261
	Aa_G368570	1	1.67835	0.914671	-2.81542	-0.264524	-0.130606	0.617534
	Aa_G193690	1	1.10014	-0.154971	-1.60915	0.433498	-0.000337	0.230813
	Aa_G256540	1	1.3025	-0.015053	-2.00055	0.372399	0.0903	0.250409
	Aa_G63490	1	1.79166	-0.045427	-2.34994	0.346056	-0.310799	0.568449
	Aa_G40150	1	1.02555	0.003372	-1.82445	-0.097616	0.242503	0.650637
	Aa_G150500	1	1.7426	0.249456	-3.95061	0.153727	0.38353	1.4213
	Aa_G604310	1	1.05704	-0.100853	-1.59142	-0.060353	0.34215	0.353436
	Aa_G230180	1	1.19228	0.065164	-1.70883	0.118987	-0.008393	0.340798
	Aa_G41970	1	1.4334	-0.028688	-2.1135	0.164953	0.100823	0.44301
	Aa_G393050	1	1.16145	0.087448	-1.90894	0.205426	0.001792	0.452827
	Aa_G124230	1	1.19518	0.185197	-1.92583	-0.018944	0.041334	0.523066
	Aa_G440830	1	1.67141	0.029767	-2.9374	0.536386	0.582392	0.117447
	Aa_G434990	1	0.808015	-0.08507	-1.80316	0.385876	0.321171	0.373165
	Aa_G104830	1	0.984002	-0.025316	-2.23633	0.321939	0.407528	0.548176
	Aa_G619750	1	1.09558	-0.253167	-2.15234	0.24546	0.430213	0.634253
	Aa_G57650	1	1.48374	0.167649	-1.81785	-0.014625	0.316369	-0.135278
	Aa_G544410	1	0.914541	0.200557	-1.67522	0.273378	0.367421	-0.080674
	Aa_G405810	1	0.967147	0.243878	-1.68591	0.178026	0.332009	-0.035148
	Aa_G36200	1	1.25659	0.324264	-2.28691	0.295648	0.661693	-0.251284
	Aa_G620740	1	0.649719	0.366891	-1.53615	0.110015	0.389852	0.019669
	Aa_G451890	1	1.12745	0.693353	-2.02473	0.148393	0.232276	-0.176737
13	Aa_G171360	1	1.23283	1.64334	-2.34852	-2.34852	0.854683	0.966178
	Aa_G241880	1	1.9013	1.19881	-2.43926	-2.43926	1.04616	0.732262
	Aa_G626600	1	0.691314	0.581191	-1.23848	-1.23848	0.783002	0.421447
	Aa_G668700	1	0.504327	0.882839	-1.5313	-1.5313	0.961838	0.71359
	Aa_G171340	1	0.890168	0.807046	-1.79465	-1.79465	0.862989	1.0291
	Aa_G263340	1	1.15797	1.18275	-2.44135	-2.44135	1.24347	1.2985
	Aa_G74760	1	1.13625	1.07056	-2.20146	-2.20146	1.16031	1.0358
	Aa_G650840	1	0.714549	0.825076	-1.91189	-1.88804	1.67607	0.584232
	Aa_G120200	1	0.837891	0.654556	-1.88894	-1.36287	1.29216	0.467203
	Aa_G111840	1	1.0593	0.286169	-1.40536	-1.40536	0.619663	0.845596
	Aa_G174450	1	2.18495	1.18622	-3.32284	-3.32284	1.2954	1.97911
	Aa_G501180	1	1.09078	0.534253	-1.55998	-1.55998	0.564345	0.930587
	Aa_G395710	1	1.20086	0.662082	-2.05161	-2.05161	0.810341	1.42994
	Aa_G32240	1	1.01831	0.644675	-1.46969	-1.46969	0.26583	1.01057
	Aa_G462530	1	1.11732	0.628782	-1.36036	-1.36036	-0.015529	0.99014
	Aa_G401580	1	2.13415	0.813176	-2.95289	-1.77338	0.77067	1.00827
	Aa_G6530	1	1.00975	0.48949	-0.871019	-0.99557	0.228292	0.139058
	Aa_G487100	1	1.86083	0.762257	-1.56543	-1.56543	0.390626	0.117143
	Aa_G410760	1	1.48134	0.860776	-1.36265	-1.36265	0.010305	0.372875
	Aa_G553700	1	1.73304	0.934613	-1.65515	-1.65515	0.013877	0.628772
	Aa_G508020	1	1.52859	1.14413	-1.43118	-1.43118	0.079785	0.109842
	Aa_G104790	1	0.925778	0.925778	-1.10632	-1.10632	0.186458	0.174633
	Aa_G132310	1	0.628455	0.798068	-1.7305	-1.7305	0.680923	1.35356
	Aa_G142430	1	1.4672	0.848593	-3.08309	-3.08309	1.71548	2.13492
	Aa_G109070	1	0.225994	0.768521	-1.46107	-1.46107	0.810956	1.11666
	Aa_G54460	1	0.150205	0.449765	-1.15431	-1.15431	0.775485	0.933157
	Aa_G277490	1	-0.010048	0.678351	-0.898402	-2.13106	0.817538	1.54362
	Aa_G137440	1	0.229895	0.197012	-0.434425	-1.59792	0.650004	0.955437
	Aa_G127180	1	0.501643	0.350243	-0.570646	-1.90978	0.440714	1.18783
	Aa_G48180	1	0.750101	0.105725	-1.04483	-1.04483	0.046019	1.18783
	Aa_G89490	1	0.845849	0.383569	-1.49614	-1.49614	0.323532	1.43932
	Aa_G188440	1	0.630551	0.208724	-1.4603	-1.4603	0.262163	1.81917
	Aa_G262320	1	0.900389	-0.090723	-0.915031	-1.02336	0.049055	1.07967
	Aa_G462870	1	0.946141	-0.11753	-0.983229	-1.01565	-0.11753	1.2878
14	Aa_G477740	1	1.13163	0.997887	1.10852	-2.00751	-2.00751	0.776991
	Aa_G148860	1	1.45063	1.43286	1.64548	-2.6495	-2.6495	0.770035
	Aa_G65770	1	0.861862	0.499292	1.00784	-1.24917	-1.24917	0.129342
	Aa_G375220	1	0.743594	1.09601	1.16419	-1.20389	-1.76934	-0.030562
	Aa_G201270	1	0.793161	1.60354	0.148641	-1.65045	-1.65045	0.755546
	Aa_G257650	1	0.824809	1.08913	0.141594	-1.26522	-1.22216	0.431849
	Aa_G505060	1	0.817146	1.02924	0.314645	-1.3269	-1.3269	0.492767
	Aa_G33370	1	0.928396	1.56507	0.863787	-1.84771	-1.84771	0.338159
	Aa_G326370	1	0.822152	1.18647	0.60456	-1.63728	-1.63728	0.661378
	Aa_G510100	1	0.418779	1.14328	0.266201	-0.67192	-0.970633	-0.185707
	Aa_G52050	1	1.13804	1.69722	0.492065	-1.54004	-1.54004	-0.247254
	Aa_G179520	1	0.873738	1.23115	0.136153	-0.842967	-1.16445	-0.233624
	Aa_G148920	1	0.835141	0.849216	0.220166	-1.51536	-0.458773	0.069606
	Aa_G163210	1	0.928229	0.781388	0.061495	-1.46957	-0.176792	-0.124746
	Aa_G110330	1	1.43643	0.485336	0.302959	-1.7777	-0.360859	-0.086164
	Aa_G24320	1	1.58913	0.92259	0.564989	-2.26486	-0.499326	-0.312527
	Aa_G112620	1	1.02142	0.520753	0.414686	-1.49436	-0.416469	-0.046028
	Aa_G259450	1	1.24028	0.51105	-0.035845	-1.39199	-0.60958	0.286083
	Aa_G101910	1	1.50592	0.348029	0.417134	-1.74958	-0.631887	0.110388
	Aa_G174600	1	1.98843	0.810668	-0.059272	-1.59532	-1.59532	0.450817
	Aa_G269480	1	1.96039	1.12694	-0.070232	-1.82726	-1.82726	0.637413
	Aa_G614370	1	1.17986	0.770837	0.192712	-1.30298	-1.30298	0.462552
	Aa_G55940	1	1.22017	0.589406	0.325525	-1.18037	-1.18037	0.225627
	Aa_G349650	1	1.5822	0.828083	0.474446	-1.63658	-1.63658	0.388444
	Aa_G33350	1	1.70717	1.11663	0.487248	-1.83756	-1.83756	0.364072
	Aa_G382680	1	1.88668	1.19926	0.370477	-1.91345	-1.91345	0.370477
	Aa_G337950	1	2.0342	1.11614	0.322586	-1.89464	-1.89464	0.316368
	Aa_G15860	1	2.38627	0.715247	0.18672	-1.78045	-1.78045	0.272663
	Aa_G594410	1	2.28716	1.0542	0.22256	-1.7918	-1.7918	0.019676
	Aa_G13750	1	1.58105	0.728189	0.387602	-1.36942	-1.36942	0.042005
	Aa_G194050	1	1.17704	0.755899	0.553741	-1.29024	-1.29024	0.093807
	Aa_G48740	1	1.79935	0.813245	0.711733	-1.70781	-1.70781	0.091281
	Aa_G74610	1	1.86881	0.883986	0.700248	-1.85802	-1.85802	0.262995
	Aa_G5020	1	1.07597	0.268617	0.441168	-1.01826	-1.01826	0.250769
	Aa_G185120	1	1.52002	0.410597	0.596509	-1.39263	-1.39263	0.258134
	Aa_G323950	1	1.74416	0.726277	0.373563	-1.65501	-1.65501	0.466009
	Aa_G89460	1	1.76541	0.639749	0.43585	-1.61726	-1.61726	0.393518
	Aa_G24090	1	1.16494	0.666138	0.507926	-1.38349	-1.38349	0.427978
	Aa_G287160	1	2.16345	1.28831	0.791242	-2.48674	-2.48674	0.730488
	Aa_G41840	1	1.38372	0.907129	0.659202	-1.69694	-1.69694	0.443837
	Aa_G292430	1	1.06951	0.691002	0.694135	-1.51063	-1.51063	0.566611
	Aa_G204010	1	1.0138	0.932138	0.583161	-1.38401	-1.38401	0.238922
	Aa_G497220	1	2.59879	1.03159	0.787853	-1.48273	-1.45277	-1.48273
	Aa_G1107360	1	4.83616	2.06475	1.39353	-2.77084	-2.7618	-2.7618
	Aa_G204020	1	1.63468	0.710569	0.584224	-0.976491	-0.976491	-0.976491
	Aa_G636470	1	1.62061	0.888271	0.546977	-1.01862	-1.01862	-1.01862
	Aa_G11760	1	2.44789	1.33517	0.791344	-1.5248	-1.5248	-1.5248
	Aa_G13480	1	1.81701	1.09819	0.57932	-1.16484	-1.16484	-1.16484
	Aa_G124690	1	1.60736	0.757981	0.757981	-1.04111	-1.04111	-1.04111
	Aa_G165590	1	2.19844	1.11923	1.2838	-1.53382	-1.53382	-1.53382
	Aa_G562090	1	1.0696	0.92428	0.872393	-0.955426	-0.955426	-0.955426
	Aa_G656430	1	1.76619	1.60704	1.43867	-1.60397	-1.60397	-1.60397
	Aa_G598720	1	1.68553	1.21958	0.588282	-1.16447	-1.16447	-1.16447
	Aa_G395530	1	2.14141	1.53494	0.83098	-1.50244	-1.50244	-1.50244
	Aa_G135350	1	2.10772	1.31516	0.877037	-1.4333	-1.4333	-1.4333
	Aa_G373630	1	1.34825	0.854557	0.630782	-0.94453	-0.94453	-0.94453
	Aa_G39420	1	1.46388	1.10822	0.754929	-1.10901	-1.10901	-1.10901
	Aa_G162810	1	1.88515	1.96315	0.648405	-1.4989	-1.4989	-1.4989
	Aa_G107510	1	1.02493	1.53385	0.462718	-1.00717	-1.00717	-1.00717
	Aa_G720620	1	2.5171	3.26673	0.742833	-2.17555	-2.17555	-2.17555
	Aa_G42300	1	1.35348	0.798026	0.06137	-0.842814	-0.973093	-0.396966
	Aa_G417800	1	1.11011	0.873672	-0.015184	-0.785371	-0.939777	-0.243453
	Aa_G4760	1	1.39966	1.11536	0.280869	-1.01578	-1.59728	-0.18283
	Aa_G592040	1	1.13068	0.867416	0.432427	-0.781168	-1.30391	-0.34545
15	Aa_G664180	1	1.11015	-0.161652	-0.491298	-1.02735	-0.067993	0.638143
	Aa_G3640	1	1.49517	-0.213412	-0.43051	-1.65702	0.016538	0.789238
	Aa_G68570	1	1.74349	-0.068591	-0.687106	-1.48917	-0.022355	0.523723
	Aa_G368400	1	2.77626	0.154979	-0.838068	-2.47961	-0.603834	0.990272
	Aa_G255000	1	2.30373	0.139172	-0.633181	-2.20849	-0.226641	0.625409
	Aa_G439480	1	3.48249	-0.035674	-0.901521	-3.14336	-0.382076	0.980139
	Aa_G286310	1	1.69413	0.150363	-0.209441	-2.23092	0.21798	0.377889
	Aa_G204780	1	1.39419	-0.066434	-0.075177	-1.79327	0.113626	0.427065
	Aa_G40610	1	1.4429	-0.169678	-0.291792	-1.95627	0.324682	0.650167
	Aa_G252390	1	1.31483	0.013853	-0.366921	-1.6597	0.143524	0.554422
	Aa_G99930	1	1.03753	0.126169	-0.071277	-1.65624	0.079283	0.484539
	Aa_G309410	1	0.816908	-0.042848	0.078315	-1.23365	-0.030024	0.411304
	Aa_G71630	1	1.0055	-0.082773	0.024244	-1.06531	-0.140895	0.259238
	Aa_G42780	1	2.17923	0.322225	-0.361499	-2.41113	-0.567146	0.838316
	Aa_G303510	1	1.49913	0.320134	-0.141972	-1.69779	-0.248887	0.26938
	Aa_G462260	1	2.43554	0.595236	-0.337351	-2.53898	-0.168821	0.014376
	Aa_G450600	1	1.69652	0.249494	-0.308232	-1.90755	0.059619	0.210146
	Aa_G264900	1	3.03733	0.717989	-0.210492	-4.02402	0.083671	0.395522
	Aa_G751090	1	2.17733	0.532908	-0.722298	-2.66716	0.277702	0.401514
	Aa_G431240	1	2.73125	0.592713	-0.753334	-3.13738	-0.055022	0.621772
	Aa_G132700	1	3.19	0.504132	-0.840558	-3.54985	-0.006353	0.702628
	Aa_G150190	1	3.25624	0.421246	-0.646364	-3.95379	0.01798	0.904685
	Aa_G421100	1	3.19857	0.348316	-0.860083	-3.42568	-0.200714	0.939593
	Aa_G706760	1	1.04627	0.651927	-0.521084	-2.74451	0.079243	1.48815
	Aa_G532810	1	1.06812	0.246178	-0.236927	-2.65106	0.122934	1.45076
	Aa_G17630	1	1.06273	0.120943	-0.352309	-1.70281	0.204085	0.667358
	Aa_G105060	1	0.96353	0.331526	-0.298183	-2.02987	0.377906	0.655093
	Aa_G228340	1	0.906854	0.523868	-0.277929	-1.75918	-0.174218	0.780606
	Aa_G173220	1	1.04331	0.356158	-0.528766	-1.67012	-0.172622	0.972036
	Aa_G170150	1	1.01749	0.325778	-0.061245	-1.70279	-0.392451	0.813224
	Aa_G159090	1	1.26635	0.429379	-0.043455	-2.43852	-0.317502	1.10374
	Aa_G284400	1	0.555867	1.25653	-0.587131	-1.7255	0.079812	0.420419
	Aa_G349640	1	0.57594	0.533958	-0.3203	-1.81087	0.362257	0.659015
	Aa_G691910	1	1.26722	0.921303	-0.591003	-2.64063	0.407253	0.635863
	Aa_G680940	1	1.06606	1.71645	-1.57414	-3.43411	0.773785	1.45195
	Aa_G148080	1	0.839488	0.473453	-0.845786	-1.70999	0.389217	0.85362
	Aa_G436350	1	0.151127	0.322035	0.177438	-1.55374	-0.007777	0.910923
	Aa_G353250	1	0.483307	-0.004399	0.279774	-1.44269	-0.379189	1.0632
	Aa_G273250	1	0.597225	0.462973	0.635378	-2.22856	-0.268791	0.801775
	Aa_G209790	1	0.681315	0.400134	0.491122	-2.06715	-0.195302	0.689877
	Aa_G103440	1	0.739981	0.428321	0.435974	-1.65595	-0.23145	0.283123
	Aa_G375230	1	0.836578	0.649082	0.638315	-1.93053	-0.503517	0.31007
	Aa_G251190	1	0.613308	0.898781	0.285136	-1.76798	-0.617416	0.588168
	Aa_G74130	1	0.990404	0.1812	-0.036452	-0.997819	-1.09484	0.957512
	Aa_G770910	1	0.96603	0.146603	0.3286	-1.10436	-1.10436	0.767485
	Aa_G511050	1	1.45876	0.652247	0.199425	-1.64054	-1.64054	0.970638
	Aa_G263610	1	0.202312	0.392415	0.328689	-1.30358	-1.30358	1.68374
	Aa_G141020	1	0.371185	0.646167	-0.168021	-0.817609	-1.16367	1.13195
	Aa_G182580	1	0.585387	0.686552	0.734592	-1.46076	-1.46076	0.914979
	Aa_G199540	1	1.13667	1.31569	1.26745	-2.63944	-2.63944	1.55906
	Aa_G410610	1	0.717513	0.639511	0.613632	-1.53041	-1.53041	1.09017
	Aa_G170200	1	1.93674	1.58939	1.51747	-3.8362	-3.8362	2.62879
	Aa_G493570	1	1.31971	1.12877	1.15796	-2.54026	-2.54026	1.47409
	Aa_G85210	1	1.67773	1.1091	1.45265	-2.91682	-2.91682	1.59415
	Aa_G812840	1	1.56051	1.4526	1.38154	-2.91197	-2.91197	1.4293
	Aa_G325460	1	1.51641	1.51952	1.40124	-3.01964	-3.01964	1.60212
	Aa_G23870	1	0.679308	1.26648	1.0436	-2.02335	-2.02335	1.05731
	Aa_G458460	1	0.560455	0.872998	0.556852	-1.44315	-1.44315	0.89599
	Aa_G542950	1	0.814326	0.789717	0.093537	-1.42751	-1.42751	1.15745
	Aa_G726600	1	1.02272	0.985411	0.440998	-1.71281	-1.71281	0.976492
	Aa_G44550	1	0.924736	0.967805	0.443931	-1.56326	-1.56326	0.790058
	Aa_G83710	1	1.40938	1.1621	0.462342	-2.24253	-2.24253	1.45124
	Aa_G53710	1	1.04133	0.26267	0.678764	-1.5071	-1.5071	1.03144
	Aa_G170790	1	1.5373	0.387191	1.68099	-2.68148	-2.68148	1.75748
	Aa_G33010	1	0.834356	0.284369	0.825478	-1.45548	-1.45548	0.966754
	Aa_G219780	1	0.816803	0.312128	0.686524	-1.49934	-1.49934	1.18323
	Aa_G363620	1	0.785188	0.338301	0.687451	-1.41016	-1.41016	1.00938
	Aa_G43740	1	0.807249	0.278207	0.907139	-1.63636	-1.63636	1.28012
	Aa_G123530	1	0.667492	0.232555	0.441141	-1.2004	-1.2004	1.05962
16	Aa_G299000	1	1.12943	0.389683	0.141059	-1.98327	0.076778	0.246319
	Aa_G172010	1	1.12721	0.26343	0.246187	-2.07285	0.067926	0.368099
	Aa_G445710	1	1.37355	0.185246	0.294735	-2.19326	0.234341	0.105393
	Aa_G194650	1	1.43407	0.181816	0.128018	-2.59007	0.267911	0.578252
	Aa_G410600	1	1.5383	0.352686	0.361463	-3.35991	0.49009	0.617371
	Aa_G64250	1	1.4099	0.400898	0.05997	-2.73496	0.395965	0.468236
	Aa_G120890	1	1.39288	0.368881	0.138101	-2.64011	0.479249	0.261001
	Aa_G293630	1	0.719377	0.323142	0.056078	-1.52946	0.165379	0.265485
	Aa_G359490	1	1.24003	0.365349	-0.099978	-2.25054	0.769164	-0.024029
	Aa_G457680	1	0.401093	0.595289	0.247365	-1.81614	0.497108	0.075282
	Aa_G565940	1	0.667749	1.05977	0.204442	-2.55258	0.323199	0.297418
	Aa_G3460	1	2.05084	1.46622	0.379768	-4.7195	0.42417	0.398503
	Aa_G544400	1	1.03886	0.639616	0.633677	-2.96564	0.360609	0.292878
	Aa_G456110	1	0.622856	0.362756	0.290607	-1.67287	0.154952	0.241697
	Aa_G736900	1	1.14815	0.509084	0.432421	-3.14168	0.699286	0.352735
	Aa_G426410	1	0.632431	0.401322	0.218221	-1.90611	0.2412	0.412933
	Aa_G31820	1	1.8222	0.974821	0.533335	-4.92774	0.710049	0.887328
	Aa_G191180	1	1.30661	0.444593	0.96096	-2.67248	-0.258091	0.218408
	Aa_G497470	1	0.670649	0.242745	0.284431	-1.37549	0.057466	0.120202
	Aa_G762810	1	0.746453	0.3515	0.335903	-1.65516	-0.02923	0.250539
	Aa_G377260	1	0.953806	-0.061196	0.538768	-1.58225	-0.086552	0.237421
	Aa_G24340	1	0.907853	-0.110113	0.132285	-2.1065	0.41706	0.759417
	Aa_G25230	1	0.973179	-0.147033	0.211421	-1.9585	0.363424	0.557511
	Aa_G32030	1	1.4808	0.229078	0.148808	-3.40086	0.493472	1.0487
	Aa_G298550	1	0.856815	0.114955	0.043165	-1.92769	0.289542	0.623212
	Aa_G162800	1	0.951153	0.020356	0.252628	-1.9615	0.125966	0.611393
	Aa_G442630	1	1.00527	0.162151	0.614476	-2.40345	0.454535	0.167017
	Aa_G130760	1	0.580692	0.177751	0.424634	-2.16992	0.487725	0.499112
	Aa_G42610	1	0.632411	0.168724	0.399278	-2.30116	0.485434	0.615315
	Aa_G62640	1	0.928734	0.22583	0.324564	-2.62217	0.587287	0.555751
	Aa_G196000	1	0.968413	0.215442	0.35068	-2.69721	0.558293	0.60438
	Aa_G426810	1	1.16032	0.276635	0.428906	-3.15365	0.393553	0.894237
	Aa_G145100	1	0.893588	0.273821	0.271361	-2.27954	0.228889	0.61188
	Aa_G261290	1	0.899732	0.155866	0.479769	-2.3901	0.209215	0.645521
	Aa_G65700	1	0.693342	0.170595	0.628322	-2.45234	0.110823	0.849252
	Aa_G1051920	1	0.634226	0.091506	0.451682	-1.65265	0.117117	0.358125
	Aa_G59070	1	0.729745	0.155703	0.562558	-1.98834	0.095721	0.444616
	Aa_G562100	1	0.61779	0.555938	0.38962	-2.44226	0.333846	0.545063
	Aa_G705910	1	0.808762	0.7318	0.63107	-3.51461	0.552342	0.790633
	Aa_G253070	1	0.901706	0.45985	0.45985	-2.78199	0.288399	0.672186
	Aa_G138070	1	1.38449	0.949797	0.727213	-5.02473	0.735489	1.22774
	Aa_G184110	1	0.808793	0.4475	0.417035	-2.88162	0.440304	0.767992
	Aa_G554270	1	1.0863	0.987085	0.573389	-3.70897	0.164315	0.897876
	Aa_G74170	1	0.630607	1.99138	0.987172	-3.78893	0.922563	-0.74279
	Aa_G25510	1	0.691087	1.08729	1.08642	-2.95623	0.39002	-0.298588
	Aa_G357300	1	0.3882	0.214245	0.322339	-1.91339	0.577182	0.411422
	Aa_G288460	1	0.561756	0.346427	0.434132	-2.46504	0.595004	0.527725
	Aa_G805040	1	0.696183	0.680275	0.731643	-3.87124	0.918488	0.844652
	Aa_G408540	1	0.460601	0.497852	0.454783	-2.85264	0.569588	0.869821
	Aa_G553950	1	0.426713	0.351071	0.264914	-1.92095	0.308636	0.569618
	Aa_G503790	1	0.465123	0.395638	0.18937	-2.20843	0.52275	0.635551
	Aa_G67350	1	0.274769	0.1948	0.209674	-1.7538	0.441547	0.633011
	Aa_G134690	1	0.484536	0.343242	0.480324	-2.29367	0.286473	0.699096
	Aa_G137970	1	0.361069	0.399063	0.55422	-2.47081	0.334484	0.821973
	Aa_G715870	1	0.249588	0.163768	0.288523	-1.4685	0.195983	0.570638
	Aa_G129450	1	0.005351	0.408525	0.80129	-2.5307	0.821209	0.494327
	Aa_G244830	1	-0.030562	0.37307	0.527647	-1.96035	0.509533	0.580666
	Aa_G260760	1	0.094093	1.10925	1.62629	-5.19593	1.1873	1.17899
	Aa_G386150	1	0.243948	0.450736	0.426451	-2.26954	0.600328	0.54808
	Aa_G96180	1	0.088899	0.300755	0.349998	-1.81028	0.654392	0.416232
	Aa_G436370	1	0.004746	0.658812	0.471919	-2.71553	0.672657	0.907398
	Aa_G112880	1	0.101594	0.434557	0.376884	-2.34995	0.56653	0.870383
	Aa_G118640	1	0.429011	0.498247	0.579976	-2.63104	0.444497	0.679304
	Aa_G447420	1	0.367493	0.672672	0.618649	-3.03441	0.542111	0.833486
	Aa_G225280	1	0.276535	0.540864	0.597945	-2.20114	0.431126	0.354674
	Aa_G490410	1	0.734015	0.829225	0.729023	-3.79955	0.731521	0.775764
	Aa_G209140	1	0.308261	0.406918	0.331136	-1.82267	0.366364	0.409991
	Aa_G507340	1	0.443523	0.441042	0.489868	-2.0975	0.395638	0.327426
	Aa_G217750	1	0.285673	0.655531	0.823459	-2.6135	0.262278	0.586562
	Aa_G28070	1	0.461805	0.585187	0.694864	-2.16113	0.107908	0.311362
	Aa_G45030	1	0.456104	0.071507	0.470603	-2.11436	0.719543	0.396603
	Aa_G337120	1	0.431833	0.130528	0.058975	-1.50174	0.578918	0.301487
	Aa_G549050	1	0.141582	0.335104	0.374467	-1.89756	0.911858	0.134545
	Aa_G13120	1	0.443839	-0.071594	1.00927	-2.40215	0.138866	0.881769
	Aa_G668310	1	0.094867	-0.156051	0.662342	-1.63632	0.584013	0.451146
	Aa_G230460	1	0.149688	-0.149025	0.92362	-1.23988	0.138633	0.176961
	Aa_G184960	1	-0.388095	0.661194	1.20747	-2.49448	0.560872	0.453048
	Aa_G260750	1	0.071396	0.421924	1.0164	-2.09496	0.255185	0.330059
	Aa_G353740	1	-0.250167	0.7603	-0.029777	-1.29281	0.777578	0.034876
	Aa_G550620	1	0.079911	0.773249	-0.176998	-1.41579	0.654605	0.085018
	Aa_G334090	1	-0.329369	1.05537	-0.358737	-1.97368	0.768955	0.837457
	Aa_G214910	1	0.01432	0.43037	-0.247095	-1.81756	0.795974	0.823988
	Aa_G386760	1	0.413924	0.712814	-0.120166	-2.60043	0.892703	0.701156
	Aa_G114720	1	0.424954	0.806284	0.340621	-3.13576	0.687988	0.875914
	Aa_G331850	1	0.247994	0.75323	0.170315	-2.06235	0.349081	0.541726
	Aa_G718320	1	-0.185389	0.942799	0.289593	-3.17417	1.04652	1.08065
	Aa_G191480	1	-0.247636	0.73477	0.100287	-1.9701	0.76542	0.617263
	Aa_G620770	1	-0.522243	1.53079	0.223368	-4.14045	1.75393	1.15461
	Aa_G541070	1	-0.082885	0.847087	0.563478	-3.24799	1.25853	0.66178
	Aa_G146650	1	-0.409446	0.764077	0.878863	-3.24132	1.1943	0.813525
	Aa_G8900	1	-0.41952	0.656966	0.470338	-2.23081	0.785184	0.73784
	Aa_G157600	1	-0.692888	1.1469	0.530409	-1.57	0.224836	0.360738
	Aa_G506850	1	-0.570108	1.54247	1.19312	-2.67309	-0.083821	0.591426
17	Aa_G87730	1	1.66446	-0.784439	0.186414	-0.784439	-0.784439	0.502442
	Aa_G137060	1	1.60572	-0.955	0.423512	-0.955	-0.955	0.835772
	Aa_G601180	1	2.19451	-1.28317	0.515921	-1.28317	-1.28317	1.13907
	Aa_G194700	1	1.76826	-1.02668	0.458749	-1.02668	-1.02668	0.853028
	Aa_G92570	1	2.03665	-1.1508	0.584718	-1.1508	-1.1508	0.831048
	Aa_G199990	1	2.23808	-1.24089	0.49896	-1.24089	-1.24089	0.98562
	Aa_G403580	1	1.80981	-1.064	1.01324	-1.064	-1.064	0.368957
	Aa_G63780	1	1.78221	-1.12853	0.658071	-1.12853	-1.12853	0.945295
	Aa_G323280	1	2.1353	-1.37186	0.801263	-1.37186	-1.37186	1.17904
	Aa_G64920	1	1.44148	-1.02319	0.654884	-1.02319	-1.02319	0.973201
	Aa_G157010	1	2.13304	-1.48872	1.08417	-1.48872	-1.48872	1.24896
	Aa_G146020	1	2.22361	-1.23188	0.019083	-1.23188	-1.23188	1.45294
	Aa_G161210	1	1.48473	-1.04883	0.307315	-1.04883	-1.04883	1.35444
	Aa_G652010	1	1.84153	-1.17995	0.253008	-1.17995	-1.17995	1.44532
	Aa_G268630	1	1.11939	-0.866111	0.204278	-0.866111	-0.866111	1.27467
	Aa_G28120	1	1.51024	-1.04066	-0.01209	-1.04066	-1.04066	1.62382
	Aa_G206600	1	1.25412	-1.15459	0.786515	-1.15459	-1.15459	1.42314
	Aa_G277400	1	1.16254	-1.1478	0.855797	-1.1478	-1.1478	1.42508
	Aa_G83930	1	1.70456	-1.68457	1.28648	-1.63758	-1.61009	1.94121
	Aa_G90900	1	0.953191	-1.025	0.964135	-1.025	-1.025	1.15769
	Aa_G365550	1	1.2917	-1.54018	1.74966	-1.54018	-1.54018	1.57918
	Aa_G390180	1	2.77569	-2.6245	2.65237	-2.6245	-2.6245	2.44546
	Aa_G53880	1	1.38571	-1.24189	1.31882	-1.24189	-1.24189	1.02114
	Aa_G335690	1	0.596539	-1.15569	0.897048	-1.10542	-0.553778	1.3213
	Aa_G782020	1	0.678	-1.47936	1.29397	-1.41924	-1.46917	2.3958
	Aa_G72480	1	1.72046	-1.23188	0.686508	-1.23188	-0.305879	0.362671
	Aa_G174890	1	1.45851	-0.942028	0.41974	-0.942028	-0.176493	0.1823
	Aa_G405380	1	2.63496	-1.90233	0.185132	-1.90233	-0.411761	1.39633
	Aa_G222140	1	2.16464	-1.31692	0.204132	-1.31692	-0.421616	0.686683
	Aa_G159760	1	1.24701	-1.49931	0.611725	-1.49931	0.071156	1.06873
	Aa_G61450	1	1.11781	-1.33123	0.218506	-0.817604	0.005807	0.806707
	Aa_G709400	1	0.949864	-1.14437	0.469159	-0.475346	-0.130017	0.330712
	Aa_G329670	1	1.17399	-0.858111	0.052622	-0.858111	0.12739	0.362219
	Aa_G45870	1	1.77903	-1.27755	-0.220966	-1.27755	0.487985	0.509047
	Aa_G184630	1	1.19958	-1.20369	0.129737	-1.20369	0.28174	0.796314
	Aa_G385510	1	1.82047	-1.75605	0.067694	-1.75605	0.268974	1.35498
	Aa_G320600	1	1.86743	-1.77296	-0.24689	-1.77296	0.447372	1.478
	Aa_G162630	1	2.88589	-2.43315	-0.312136	-2.43315	0.694482	1.59807
	Aa_G289470	1	1.45054	-1.41933	-0.007904	-1.41933	0.595025	0.800999
18	Aa_G49590	1	1.45662	-0.848725	-0.363298	-2.79358	0.681502	1.86748
	Aa_G22950	1	0.216701	-0.123049	0.19289	-2.53176	0.928982	1.31624
	Aa_G49940	1	0.535296	0.094723	0.01958	-2.3167	0.663322	1.00378
	Aa_G11460	1	0.525125	-0.151241	0.081347	-1.78829	0.501456	0.831604
	Aa_G2600	1	1.61293	-1.74666	1.82492	-3.31356	0.536972	1.0854
	Aa_G284120	1	0.861934	-0.373524	0.74329	-3.2767	1.74501	0.299988
	Aa_G179590	1	0.661219	-0.157252	0.370282	-1.35515	0.590224	-0.109321
	Aa_G145000	1	0.863611	-0.181348	0.568976	-2.35968	1.20474	-0.096299
	Aa_G333280	1	0.147759	-1.74754	0.808273	-1.74754	1.14582	1.39324
	Aa_G290170	1	0.128369	-1.37243	0.363089	-1.37243	0.932078	1.32133
	Aa_G412940	1	1.29339	-3.9341	1.0273	-3.68356	2.37643	2.92055
	Aa_G168540	1	0.477372	-1.53341	0.580959	-1.53341	0.782738	1.22575
	Aa_G315160	1	1.8904	-2.78089	1.1798	-2.78089	1.10175	1.38983
	Aa_G109040	1	0.846111	-1.52962	0.598009	-1.52962	0.591391	1.02374
	Aa_G154730	1	0.867864	-1.48828	0.668764	-1.48828	0.489916	0.950014
	Aa_G675960	1	0.846606	-1.3799	0.503719	-1.3799	0.41087	0.998609
	Aa_G665900	1	1.40809	-2.28121	0.486446	-2.28121	0.98932	1.67856
	Aa_G46040	1	0.70699	-1.43379	0.244283	-1.43379	0.92517	0.991134
	Aa_G580560	1	0.561274	-2.06166	1.0889	-2.06166	1.10987	1.36327
	Aa_G359500	1	1.54159	-4.57257	2.3623	-4.57257	2.43799	2.80325
	Aa_G414790	1	0.56703	-2.09061	1.16791	-2.09061	1.27536	1.17092
	Aa_G285840	1	0.639257	-2.18449	0.982223	-2.18449	1.31376	1.43375
	Aa_G13770	1	0.540003	-2.31	1.12696	-2.31	1.38822	1.5648
	Aa_G300940	1	0.943213	-2.36957	1.47693	-2.31266	1.1662	1.09588
	Aa_G258850	1	0.746674	-1.88792	1.01705	-1.88792	0.974036	1.03808
	Aa_G82870	1	1.11582	-2.54525	1.30475	-2.54525	1.16294	1.50699
19	Aa_G173330	1	1.14117	-0.595797	-0.655918	-0.645722	1.46427	-0.708006
	Aa_G87930	1	1.50511	-0.977832	-0.869056	-0.837172	2.04801	-0.869056
	Aa_G13220	1	1.72497	-0.885655	-0.82056	-0.221522	1.06639	-0.863628
	Aa_G103840	1	1.47368	-0.676882	-0.676882	-0.676882	1.23385	-0.676882
	Aa_G404280	1	1.6958	-0.784462	-0.784462	-0.784462	1.44205	-0.784462
	Aa_G40940	1	1.56463	-0.731096	-0.731096	-0.731096	1.35976	-0.731096
	Aa_G267830	1	2.68904	-1.10901	-1.10901	-1.10901	1.74698	-1.10901
	Aa_G320520	1	1.89422	-0.78385	-0.78385	-0.78385	1.24118	-0.78385
	Aa_G127530	1	3.19696	-1.23466	-1.23466	-1.23466	1.7417	-1.23466
	Aa_G36390	1	0.877847	-0.1715	-0.546926	-1.15004	1.14981	-0.159196
	Aa_G163900	1	1.01689	-0.89768	0.272245	-0.89768	1.40391	-0.89768
	Aa_G303930	1	0.567193	-0.589984	0.079867	-1.11487	1.57759	-0.519796
	Aa_G270080	1	1.66811	-0.862957	0.69286	-0.862957	0.227897	-0.862957
	Aa_G266760	1	1.98084	-0.984486	0.859498	-0.984486	0.113125	-0.984486
	Aa_G302220	1	1.65149	-1.02658	1.10435	-1.02658	0.323914	-1.02658
	Aa_G39960	1	1.68426	-0.876452	0.166192	-0.876452	0.7789	-0.876452
	Aa_G159150	1	1.37298	-0.948949	0.678658	-0.948949	0.795212	-0.948949
	Aa_G171730	1	0.799051	-1.16072	1.61117	-1.16072	1.07194	-1.16072
	Aa_G262470	1	1.69139	-1.90673	1.99631	-1.90673	2.03249	-1.90673
	Aa_G216660	1	0.650587	-1.5837	1.22161	-0.662233	1.69999	-1.32625
20	Aa_G86950	1	1.86267	-2.68515	1.26626	1.04386	1.1975	-2.68515
	Aa_G111180	1	1.36879	-1.85154	0.837757	0.822014	0.674526	-1.85154
	Aa_G149780	1	1.06825	-1.59395	0.536981	0.770622	0.812042	-1.59395
	Aa_G526850	1	1.03282	-1.54268	0.457316	0.673634	0.959817	-1.5809
	Aa_G25300	1	1.58843	-2.14167	0.43122	1.13185	1.13185	-2.14167
	Aa_G227440	1	0.982711	-1.77218	0.733715	1.19684	0.631091	-1.77218
	Aa_G1140	1	0.951254	-1.8725	0.778269	0.971488	1.04398	-1.8725
	Aa_G107460	1	1.00066	-2.37646	0.888075	1.25697	1.60722	-2.37646
	Aa_G284060	1	0.459803	-2.03333	1.12047	1.33544	1.15095	-2.03333
	Aa_G341800	1	0.323077	-1.62552	0.999747	1.12079	0.807435	-1.62552
	Aa_G173450	1	0.51089	-1.74914	0.821328	1.1539	1.01215	-1.74914
	Aa_G204290	1	0.342454	-1.72793	0.878507	0.990152	1.24476	-1.72793
	Aa_G216370	1	0.578602	-1.61989	1.0894	0.761391	0.810393	-1.61989
	Aa_G376860	1	0.553085	-1.13398	0.876804	0.387075	0.450987	-1.13398
	Aa_G610350	1	1.12524	-1.52122	0.632412	0.325096	1.81172	-2.37325
	Aa_G80710	1	1.08251	-1.52867	0.094265	0.888174	0.992385	-1.52867
	Aa_G516000	1	0.95928	-0.943205	0.171287	0.734559	0.5156	-1.43752
	Aa_G61860	1	1.62678	-1.71235	0.482994	0.912917	0.402013	-1.71235
	Aa_G149350	1	1.35214	-1.60578	0.55772	0.617644	0.684056	-1.60578
	Aa_G263930	1	1.38246	-1.42695	0.502836	0.421042	0.547574	-1.42695
	Aa_G470700	1	1.70753	-1.6971	0.154897	0.858714	0.673063	-1.6971
	Aa_G140770	1	2.19394	-1.97036	0.20915	0.604951	0.932677	-1.97036
	Aa_G291080	1	0.806381	-1.6713	0.306899	0.429681	0.814131	-0.685796
	Aa_G165540	1	0.801776	-1.32267	-0.116563	0.618704	0.566525	-0.547771
	Aa_G516110	1	0.338824	-1.60954	0.263901	0.890303	1.0822	-0.965687
21	Aa_G665520	1	-0.326705	-2.27904	0.612381	1.19215	0.652645	0.148568
	Aa_G160800	1	-0.118556	-1.61218	0.437838	0.438906	0.539936	0.314054
	Aa_G216160	1	-0.439046	-2.3674	0.663034	0.47078	1.13016	0.542472
	Aa_G98830	1	-0.137467	-1.95714	0.21279	0.791326	0.677458	0.413029
	Aa_G677570	1	-0.018997	-1.86699	0.136608	0.454934	0.919602	0.374846
	Aa_G437560	1	0.022788	-2.09158	0.868191	0.292471	0.590995	0.317133
	Aa_G45250	1	0.161842	-3.02246	0.988145	0.498948	0.875114	0.498409
	Aa_G220190	1	-0.343551	-3.19555	1.20704	0.092809	2.16727	0.071986
	Aa_G181280	1	0.292462	-1.94938	0.647557	0.255389	0.912577	-0.158606
	Aa_G47230	1	0.094723	-1.27496	-0.006115	0.170352	1.01105	0.004945
	Aa_G504160	1	-0.105457	-1.25146	-0.127551	0.139929	0.8665	0.478043
	Aa_G357200	1	0.752473	-1.41745	0.418472	-0.367821	0.670011	-0.055683
	Aa_G314700	1	1.0249	-2.63388	1.03515	-0.044115	0.792387	-0.174447
	Aa_G307420	1	0.465352	-1.49339	1.03817	-0.600301	0.158691	0.431471
22	Aa_G259620	1	0.258804	-1.39899	-0.353042	0.483097	0.65822	0.351913
	Aa_G308380	1	0.609124	-2.42474	-0.134905	0.503157	1.02812	0.419244
	Aa_G543750	1	0.465853	-1.47901	-0.151319	0.42017	0.531774	0.212528
	Aa_G428850	1	0.867784	-2.82006	-0.237971	0.636665	0.785408	0.76817
	Aa_G394790	1	0.880005	-2.22265	-0.078606	0.359903	0.359903	0.701447
	Aa_G237890	1	0.743377	-2.19961	0.026902	0.40209	0.370856	0.656383
	Aa_G236980	1	0.81901	-2.28029	0.012497	0.435609	0.415709	0.59746
	Aa_G161990	1	0.657909	-1.62601	-0.18772	0.221984	0.237925	0.695915
	Aa_G666030	1	0.615693	-1.80923	-0.288179	0.131877	0.382965	0.966874
	Aa_G426570	1	0.103779	-1.85599	0.043184	0.333043	0.502968	0.873018
	Aa_G32010	1	0.361126	-1.89032	-0.1372	0.445872	0.37411	0.84641
	Aa_G325770	1	0.31134	-2.9509	-0.189842	0.790422	0.445025	1.59396
	Aa_G412610	1	-0.214499	-2.58745	0.033135	0.577657	0.505094	1.68606
	Aa_G34280	1	-0.019913	-2.84366	0.008336	0.319836	0.532072	2.00333
	Aa_G259840	1	0.100498	-1.63068	-0.285856	0.432818	0.317916	1.06531
	Aa_G567970	1	-0.121482	-1.29141	0.036281	0.404587	0.087105	0.884916
	Aa_G453060	1	-0.536797	-2.21035	0.233253	0.531652	0.839277	1.14297
	Aa_G7940	1	-0.235317	-2.38262	0.408148	0.128338	0.735071	1.34638
	Aa_G431050	1	0.042674	-1.47334	0.366618	0.555228	-0.216331	0.725153
	Aa_G40640	1	0.441333	-2.45596	0.672114	1.1423	-0.490112	0.690333
	Aa_G86700	1	0.507852	-1.89542	-0.134131	0.903672	0.340311	0.277712
	Aa_G398700	1	0.317263	-1.57416	0.237314	0.66157	0.249593	0.108417
	Aa_G934960	1	0.346765	-2.27382	0.500175	0.367725	0.621482	0.437674
	Aa_G293390	1	0.286116	-1.96787	0.527822	0.270914	0.540555	0.342467
	Aa_G442230	1	1.0441	-3.84343	0.658013	0.707474	0.965473	0.468367
	Aa_G444740	1	0.618343	-2.87032	0.624289	0.516982	0.722581	0.388127
	Aa_G19910	1	0.495988	-2.28222	0.466241	0.440246	0.472667	0.407079
	Aa_G507210	1	0.42161	-1.73866	0.369023	0.26853	0.300473	0.37903
	Aa_G366520	1	0.5444	-2.04776	0.27993	0.473293	0.657114	0.093021
	Aa_G96250	1	0.541742	-2.47796	0.494733	0.561178	0.723674	0.156633
	Aa_G187250	1	0.588872	-1.80893	0.535897	0.066849	0.237211	0.380103
	Aa_G106300	1	0.727462	-2.0459	0.252721	-0.055903	0.559503	0.56212
	Aa_G507540	1	0.682609	-2.15936	0.224685	0.208007	0.534401	0.509662
	Aa_G840440	1	1.44021	-4.34246	0.455587	0.569707	0.845779	1.03118
	Aa_G98220	1	0.577891	-1.86837	0.282194	0.177776	0.44488	0.385624
	Aa_G75240	1	0.58365	-1.74977	0.299857	0.12207	0.420151	0.324046
	Aa_G481090	1	0.457657	-1.88717	0.21044	0.155473	0.250332	0.813269
	Aa_G423420	1	0.430968	-1.46821	0.245488	-0.003539	0.135864	0.659426
	Aa_G104740	1	0.548627	-1.63724	0.355529	0.102608	-0.057094	0.687571
	Aa_G630430	1	0.331321	-1.4358	0.181792	0.153868	0.022461	0.746359
	Aa_G37310	1	0.375691	-2.732	0.227773	0.614251	0.161365	1.35292
	Aa_G219730	1	0.396177	-1.69806	0.173785	0.348083	0.239286	0.540728
	Aa_G48640	1	0.766975	-2.77776	0.336609	0.513551	0.377667	0.782957
	Aa_G65950	1	0.55104	-1.68775	0.245825	0.272023	0.219143	0.399716
	Aa_G17970	1	0.725594	-2.11638	0.170502	0.384423	0.278684	0.557177
	Aa_G293680	1	1.39835	-3.89627	0.407512	0.623524	0.598146	0.868735
	Aa_G578850	1	0.625268	-1.78344	0.230912	0.172613	0.176326	0.578325
	Aa_G106320	1	0.597622	-2.9146	0.730405	0.845616	0.056249	0.684713
	Aa_G104050	1	0.653849	-3.59863	0.795064	0.823606	0.537236	0.788873
	Aa_G37630	1	0.492719	-2.84927	0.640019	0.777172	0.270089	0.669268
	Aa_G126650	1	0.474016	-1.84791	0.453675	0.315586	0.035708	0.568927
	Aa_G99650	1	0.429093	-1.97144	0.442691	0.367693	0.182361	0.549606
	Aa_G101900	1	0.73348	-2.35737	0.441714	0.418731	0.128053	0.635395
	Aa_G498090	1	0.376874	-2.22006	0.444422	0.376874	0.175002	0.846889
	Aa_G8690	1	0.473624	-1.85406	0.293243	0.299742	0.120466	0.666987
	Aa_G293070	1	0.20436	-1.85914	0.367365	0.111711	0.491354	0.684353
	Aa_G149540	1	0.383043	-2.24223	0.478051	0.163764	0.552708	0.664663
	Aa_G174360	1	0.456591	-3.53346	0.787029	0.792074	0.575069	0.922693
	Aa_G408700	1	0.269465	-2.11735	0.567472	0.36808	0.362919	0.54941
	Aa_G110870	1	0.221495	-2.18177	0.427037	0.450496	0.378943	0.703802
	Aa_G678920	1	0.205842	-2.60973	0.486191	0.580881	0.539201	0.797619
	Aa_G304020	1	-0.030435	-2.17448	0.586803	0.485443	0.292798	0.839873
	Aa_G181010	1	0.602605	-3.98836	0.7951	0.702061	0.969094	0.919496
	Aa_G695260	1	0.245467	-1.63539	0.271974	0.285047	0.413055	0.419844
	Aa_G262280	1	0.377276	-3.1004	0.581048	0.572024	0.805527	0.764527
	Aa_G28320	1	0.518257	-2.89452	0.420172	0.620229	0.593476	0.74239
	Aa_G353300	1	0.747361	-3.5491	0.535818	0.700349	0.800693	0.764875
	Aa_G398150	1	0.773027	-3.69686	0.64726	0.657876	0.807126	0.81157
	Aa_G231300	1	0.561267	-3.8054	0.530165	1.02191	0.997306	0.69476
	Aa_G249530	1	0.334008	-2.49381	0.182005	0.564506	0.567965	0.845327
	Aa_G126220	1	0.359313	-2.87947	0.157908	0.718653	0.7586	0.885
	Aa_G210720	1	0.269185	-2.10377	0.221044	0.389368	0.601105	0.623064
	Aa_G115730	1	0.005643	-1.38074	-0.386158	1.53226	-0.296782	0.525786
	Aa_G352030	1	0.03964	-1.12434	-0.517279	1.18955	-0.021242	0.43366
23	Aa_G587370	1	1.41977	-0.831193	0.332306	-0.356108	0.266418	-0.831193
	Aa_G98840	1	1.55427	-0.802737	0.199481	-0.116366	0.11271	-0.947361
	Aa_G247890	1	1.15611	-0.872462	0.565831	0.113039	-0.090053	-0.872462
	Aa_G226610	1	1.79224	-0.972569	0.018726	0.084556	0.147306	-1.07025
	Aa_G65470	1	1.97422	-1.05297	-0.075978	0.263953	0.193864	-1.30309
	Aa_G335520	1	2.62875	-1.63127	0.240571	0.328498	0.064722	-1.63127
	Aa_G119000	1	1.82617	-1.17714	-0.182611	0.19162	0.15741	-0.81544
	Aa_G194690	1	1.6383	-1.05659	-0.15486	0.18433	0.38594	-0.997111
	Aa_G570240	1	1.48095	-0.914812	-0.147952	0.190275	0.294823	-0.903287
	Aa_G154830	1	2.37151	-1.53574	-0.218645	0.382549	0.37151	-1.37119
	Aa_G52400	1	2.56671	-1.27499	-0.345315	0.263473	0.084503	-1.29438
	Aa_G189140	1	2.12915	-0.984191	-0.262622	0.123411	0.245476	-1.25123
	Aa_G35170	1	2.05881	-0.804567	-0.367411	0.403863	0.078717	-1.36941
	Aa_G79740	1	1.87863	-1.10892	-0.140435	0.357237	0.443009	-1.42953
	Aa_G79730	1	1.96405	-1.04804	0.08182	0.337237	0.234717	-1.56978
	Aa_G401570	1	1.81266	-1.01155	0.004887	0.264187	0.294073	-1.36426
	Aa_G98050	1	1.49788	-1.0026	0.015029	0.448195	0.156326	-1.11483
	Aa_G600790	1	1.54371	-0.597203	-0.07655	0.028966	0.283464	-1.18239
	Aa_G367850	1	2.18528	-0.940432	0.223772	0.300765	-0.178376	-1.59101
	Aa_G606850	1	1.46994	-0.580953	-0.049897	0.28289	-0.163224	-0.95876
	Aa_G119150	1	1.45367	-0.670661	-0.670661	0.413403	0.144914	-0.670661
	Aa_G203160	1	1.44428	-0.504713	-0.754208	0.162579	0.114446	-0.462382
	Aa_G198860	1	1.71989	-0.407822	-0.763235	0.03659	0.299625	-0.885054
	Aa_G1116930	1	2.04623	-0.649421	-0.74945	0.154972	0.374539	-1.17687
	Aa_G374430	1	1.71401	-0.606605	-0.087817	-0.188829	-0.045221	-0.785534
	Aa_G695980	1	1.75825	-0.782765	0.008007	-0.12284	-0.077893	-0.782765
	Aa_G111610	1	2.86036	-0.998276	-0.179479	-0.048817	-0.218895	-1.41489
	Aa_G486320	1	2.37404	-1.02946	-0.180434	0.11074	-0.123829	-1.15106
	Aa_G61110	1	1.39651	-0.394732	-0.309711	0.045436	-0.014685	-0.722819
	Aa_G439450	1	1.75097	-0.577141	-0.256589	0.07851	-0.303631	-0.69212
	Aa_G274060	1	1.73311	-0.841047	-0.49524	0.15409	0.028471	-0.579389
	Aa_G137780	1	1.90605	-0.956159	-0.608157	0.087098	0.117446	-0.546276
	Aa_G332690	1	1.76197	-0.795279	-0.24001	-0.073606	-0.013761	-0.639309
	Aa_G175670	1	2.34277	-1.18711	-0.375181	0.028989	0.165094	-0.974564
	Aa_G44670	1	1.93056	-0.776035	-0.468754	-0.148004	0.212993	-0.750756
	Aa_G113910	1	1.61024	-0.931715	-0.236569	-0.166702	0.362373	-0.637627
	Aa_G302490	1	1.53883	-1.2409	-0.569281	0.118087	0.396823	-0.243556
	Aa_G495040	1	2.17268	-1.90801	-0.701336	0.243436	0.40602	-0.212796
	Aa_G163710	1	1.34754	-1.08194	-0.357256	0.280174	0.198644	-0.387158
	Aa_G67120	1	1.62444	-1.1554	-0.721121	0.340418	0.345693	-0.434023
	Aa_G88980	1	1.34998	-0.886822	-0.652555	0.376709	0.233234	-0.420542
	Aa_G545250	1	1.63736	-1.03767	-0.714114	0.002375	0.26519	-0.153143
	Aa_G386990	1	1.34582	-0.802873	-0.498067	0.039645	0.203776	-0.2883
	Aa_G318030	1	1.53169	-0.977673	-0.505303	0.16749	0.04809	-0.264295
	Aa_G266460	1	1.94887	-1.3943	-0.589906	-0.003627	-0.107306	0.146269
	Aa_G452230	1	1.24814	-0.923913	-0.528519	0.039497	0.10506	0.059736
	Aa_G52060	1	2.2622	-1.98876	-0.762253	0.158545	0.231568	0.098701
	Aa_G302460	1	1.41157	-0.765458	-0.303115	-0.112653	-0.055187	-0.175162
	Aa_G265730	1	1.26311	-0.752037	-0.22678	-0.183413	0.005736	-0.106622
	Aa_G205210	1	1.3198	-0.761177	-0.218001	-0.029162	-0.238022	-0.073444
	Aa_G309620	1	1.42719	-0.688827	-0.497352	0.046031	-0.20524	-0.081803
	Aa_G522990	1	1.73059	-0.892345	-0.892345	0.327985	-0.068596	-0.205284
	Aa_G303880	1	2.46777	-1.47615	-1.47615	0.228719	0.123164	0.132656
	Aa_G465010	1	1.96989	-0.022244	-0.486912	-0.486912	-0.486912	-0.486912
	Aa_G465020	1	1.75118	-0.01245	-0.434683	-0.434683	-0.434683	-0.434683
	Aa_G465080	1	2.10796	0.054046	-0.540502	-0.540502	-0.540502	-0.540502
	Aa_G438580	1	2.40334	-0.049636	-0.711864	-0.578185	-0.578185	-0.485475
	Aa_G339730	1	2.33396	-0.111907	-0.555513	-0.555513	-0.555513	-0.555513
	Aa_G399770	1	3.61729	-0.39966	-0.475042	-1.21755	-1.09356	-0.431486
	Aa_G105030	1	2.15104	-0.185442	-0.495782	-0.718175	-0.546114	-0.205526
	Aa_G832170	1	3.59654	-0.380338	-0.803897	-0.770109	-1.06557	-0.576629
	Aa_G580980	1	1.69838	-0.184478	-0.266414	-0.475867	-0.413857	-0.357768
	Aa_G406830	1	2.42982	-0.247908	-0.547893	-0.668483	-0.545627	-0.419907
	Aa_G187190	1	2.24731	-0.369158	-0.574187	-0.438623	-0.574187	-0.291156
	Aa_G64770	1	1.881	-0.347474	-0.444573	-0.330501	-0.509949	-0.248507
	Aa_G195160	1	6.02019	-1.33419	-1.33419	-1.33419	-1.33419	-0.683426
	Aa_G138780	1	1.72532	-0.345065	-0.345065	-0.345065	-0.345065	-0.345065
	Aa_G65800	1	2.28859	-0.457719	-0.457719	-0.457719	-0.457719	-0.457719
	Aa_G282520	1	1.78398	-0.356796	-0.356796	-0.356796	-0.356796	-0.356796
	Aa_G108460	1	4.30794	-0.861587	-0.861587	-0.861587	-0.861587	-0.861587
	Aa_G187270	1	1.8451	-0.369021	-0.369021	-0.369021	-0.369021	-0.369021
	Aa_G237710	1	2.50898	-0.501797	-0.501797	-0.501797	-0.501797	-0.501797
	Aa_G254340	1	1.85285	-0.37057	-0.37057	-0.37057	-0.37057	-0.37057
	Aa_G287320	1	2.12164	-0.424328	-0.424328	-0.424328	-0.424328	-0.424328
	Aa_G465050	1	1.72532	-0.345065	-0.345065	-0.345065	-0.345065	-0.345065
	Aa_G555620	1	4.50016	-0.900033	-0.900033	-0.900033	-0.900033	-0.900033
	Aa_G185300	1	2.24108	-0.448217	-0.448217	-0.448217	-0.448217	-0.448217
	Aa_G459580	1	2.19936	-0.439872	-0.439872	-0.439872	-0.439872	-0.439872
	Aa_G241230	1	3.07255	-0.61451	-0.61451	-0.61451	-0.61451	-0.61451
	Aa_G71650	1	2.82693	-0.565386	-0.565386	-0.565386	-0.565386	-0.565386
	Aa_G281700	1	2.24666	-0.449332	-0.449332	-0.449332	-0.449332	-0.449332
	Aa_G754120	1	1.73955	-0.34791	-0.34791	-0.34791	-0.34791	-0.34791
	Aa_G113400	1	2.14609	-0.429219	-0.429219	-0.429219	-0.429219	-0.429219
	Aa_G281540	1	2.30107	-0.460214	-0.460214	-0.460214	-0.460214	-0.460214
	Aa_G250880	1	3.13085	-0.626171	-0.626171	-0.626171	-0.626171	-0.626171
	Aa_G15430	1	3.72816	-0.745631	-0.745631	-0.745631	-0.745631	-0.745631
	Aa_G18190	1	4.18937	-0.837874	-0.837874	-0.837874	-0.837874	-0.837874
	Aa_G10150	1	3.80263	-0.760526	-0.760526	-0.760526	-0.760526	-0.760526
	Aa_G601470	1	3.17794	-0.635587	-0.635587	-0.635587	-0.635587	-0.635587
	Aa_G266770	1	2.71669	-0.543338	-0.543338	-0.543338	-0.543338	-0.543338
	Aa_G533060	1	2.46338	-0.492676	-0.492676	-0.492676	-0.492676	-0.492676
	Aa_G560120	1	3.40551	-0.681102	-0.681102	-0.681102	-0.681102	-0.681102
	Aa_G257100	1	1.75361	-0.350723	-0.350723	-0.350723	-0.350723	-0.350723
	Aa_G161390	1	2.46338	-0.492676	-0.492676	-0.492676	-0.492676	-0.492676
	Aa_G102180	1	1.78125	-0.356251	-0.356251	-0.356251	-0.356251	-0.356251
	Aa_G385350	1	4.6921	-0.93842	-0.93842	-0.93842	-0.93842	-0.93842
	Aa_G4980	1	1.85027	-0.370055	-0.370055	-0.370055	-0.370055	-0.370055
	Aa_G170800	1	1.77578	-0.355155	-0.355155	-0.355155	-0.355155	-0.355155
	Aa_G102550	1	2.29574	-0.459148	-0.459148	-0.459148	-0.459148	-0.459148
	Aa_G496650	1	3.21498	-0.642997	-0.642997	-0.642997	-0.642997	-0.642997
	Aa_G250140	1	2.20321	-0.440643	-0.440643	-0.440643	-0.440643	-0.440643
	Aa_G486520	1	1.90573	-0.381147	-0.381147	-0.381147	-0.381147	-0.381147
	Aa_G337600	1	1.84251	-0.368502	-0.368502	-0.368502	-0.368502	-0.368502
	Aa_G163350	1	1.84251	-0.368502	-0.368502	-0.368502	-0.368502	-0.368502
	Aa_G448760	1	4.41494	-0.882988	-0.882988	-0.882988	-0.882988	-0.882988
	Aa_G583130	1	3.21	-0.642	-0.642	-0.642	-0.642	-0.642
	Aa_G197880	1	2.16808	-0.433616	-0.433616	-0.433616	-0.433616	-0.433616
	Aa_G367210	1	1.89832	-0.379664	-0.379664	-0.379664	-0.379664	-0.379664
	Aa_G102540	1	2.49397	-0.498795	-0.498795	-0.498795	-0.498795	-0.498795
	Aa_G44200	1	2.02969	-0.405938	-0.405938	-0.405938	-0.405938	-0.405938
	Aa_G61920	1	2.53845	-0.50769	-0.50769	-0.50769	-0.50769	-0.50769
	Aa_G202670	1	2.99147	-0.598294	-0.598294	-0.598294	-0.598294	-0.598294
	Aa_G1490	1	1.91799	-0.383598	-0.383598	-0.383598	-0.383598	-0.383598
	Aa_G210220	1	2.13189	-0.426378	-0.426378	-0.426378	-0.426378	-0.426378
	Aa_G366090	1	1.94452	-0.388904	-0.388904	-0.388904	-0.388904	-0.388904
	Aa_G376320	1	1.98209	-0.396419	-0.396419	-0.396419	-0.396419	-0.396419
	Aa_G509550	1	3.515	-0.703001	-0.703001	-0.703001	-0.703001	-0.703001
	Aa_G168300	1	2.48488	-0.496975	-0.496975	-0.496975	-0.496975	-0.496975
	Aa_G99680	1	3.11113	-0.622226	-0.622226	-0.622226	-0.622226	-0.622226
	Aa_G304710	1	2.53261	-0.506523	-0.506523	-0.506523	-0.506523	-0.506523
	Aa_G64610	1	3.02301	-0.604601	-0.604601	-0.604601	-0.604601	-0.604601
	Aa_G778410	1	1.66667	-0.333333	-0.333333	-0.333333	-0.333333	-0.333333
	Aa_G470650	1	2.53261	-0.506523	-0.506523	-0.506523	-0.506523	-0.506523
	Aa_G576760	1	3.43487	-0.686974	-0.686974	-0.686974	-0.686974	-0.686974
	Aa_G344270	1	2.30107	-0.460214	-0.460214	-0.460214	-0.460214	-0.460214
	Aa_G91710	1	2.18772	-0.437545	-0.437545	-0.437545	-0.437545	-0.437545
	Aa_G753450	1	1.80827	-0.361654	-0.361654	-0.361654	-0.361654	-0.361654
	Aa_G275780	1	2.65621	-0.531242	-0.531242	-0.531242	-0.531242	-0.531242
	Aa_G193710	1	4.46697	-0.893394	-0.893394	-0.893394	-0.893394	-0.893394
	Aa_G167810	1	1.73955	-0.34791	-0.34791	-0.34791	-0.34791	-0.34791
	Aa_G94860	1	2.29752	-0.459504	-0.459504	-0.459504	-0.459504	-0.459504
	Aa_G43400	1	2.48335	-0.496671	-0.496671	-0.496671	-0.496671	-0.496671
	Aa_G244950	1	1.97978	-0.395956	-0.395956	-0.395956	-0.395956	-0.395956
	Aa_G352100	1	3.07628	-0.615256	-0.615256	-0.615256	-0.615256	-0.615256
	Aa_G253710	1	2.42241	-0.484482	-0.484482	-0.484482	-0.484482	-0.484482
	Aa_G609170	1	2.73907	-0.547814	-0.547814	-0.547814	-0.547814	-0.547814
	Aa_G14200	1	1.74801	-0.349602	-0.349602	-0.349602	-0.349602	-0.349602
	Aa_G41850	1	2.24108	-0.448217	-0.448217	-0.448217	-0.448217	-0.448217
	Aa_G93520	1	2.73784	-0.547567	-0.547567	-0.547567	-0.547567	-0.547567
	Aa_G228360	1	1.96814	-0.393628	-0.393628	-0.393628	-0.393628	-0.393628
	Aa_G549500	1	2.25406	-0.450812	-0.450812	-0.450812	-0.450812	-0.450812
	Aa_G83330	1	2.17991	-0.435981	-0.435981	-0.435981	-0.435981	-0.435981
	Aa_G423890	1	4.6219	-0.92438	-0.92438	-0.92438	-0.92438	-0.92438
	Aa_G350720	1	2.22796	-0.445593	-0.445593	-0.445593	-0.445593	-0.445593
	Aa_G718690	1	2.36831	-0.473662	-0.473662	-0.473662	-0.473662	-0.473662
	Aa_G171120	1	2.72793	-0.545586	-0.545586	-0.545586	-0.545586	-0.545586
	Aa_G311120	1	2.10297	-0.420594	-0.420594	-0.420594	-0.420594	-0.420594
	Aa_G132340	1	2.52822	-0.505644	-0.505644	-0.505644	-0.505644	-0.505644
	Aa_G43690	1	2.23735	-0.44747	-0.44747	-0.44747	-0.44747	-0.44747
	Aa_G402610	1	1.98209	-0.396419	-0.396419	-0.396419	-0.396419	-0.396419
	Aa_G597800	1	2.42241	-0.484482	-0.484482	-0.484482	-0.484482	-0.484482
	Aa_G35000	1	1.97978	-0.395956	-0.395956	-0.395956	-0.395956	-0.395956
	Aa_G669750	1	1.69342	-0.338683	-0.338683	-0.338683	-0.338683	-0.338683
	Aa_G514640	1	1.93494	-0.386988	-0.386988	-0.386988	-0.386988	-0.386988
	Aa_G327000	1	2.35142	-0.470285	-0.470285	-0.470285	-0.470285	-0.470285
	Aa_G206370	1	2.92052	-0.584103	-0.584103	-0.584103	-0.584103	-0.584103
	Aa_G654170	1	3.34827	-0.669654	-0.669654	-0.669654	-0.669654	-0.669654
	Aa_G22200	1	2.48943	-0.497887	-0.497887	-0.497887	-0.497887	-0.497887
	Aa_G537380	1	2.62817	-0.525634	-0.525634	-0.525634	-0.525634	-0.525634
	Aa_G21580	1	1.67565	-0.33513	-0.33513	-0.33513	-0.33513	-0.33513
	Aa_G98010	1	2.56294	-0.512589	-0.512589	-0.512589	-0.512589	-0.512589
	Aa_G219030	1	1.79754	-0.359507	-0.359507	-0.359507	-0.359507	-0.359507
	Aa_G339750	1	2.22419	-0.444838	-0.444838	-0.444838	-0.444838	-0.444838
	Aa_G375490	1	2.42721	-0.485442	-0.485442	-0.485442	-0.485442	-0.485442
	Aa_G111690	1	2.6416	-0.528321	-0.528321	-0.528321	-0.528321	-0.528321
	Aa_G549310	1	3.07907	-0.615813	-0.615813	-0.615813	-0.615813	-0.615813
	Aa_G394770	1	2.59669	-0.519339	-0.519339	-0.519339	-0.519339	-0.519339
	Aa_G177000	1	3.07162	-0.614323	-0.614323	-0.614323	-0.614323	-0.614323
	Aa_G313120	1	1.67565	-0.33513	-0.33513	-0.33513	-0.33513	-0.33513
	Aa_G698040	1	1.93734	-0.387468	-0.387468	-0.387468	-0.387468	-0.387468
	Aa_G526040	1	1.93734	-0.387468	-0.387468	-0.387468	-0.387468	-0.387468
	Aa_G727220	1	2.00952	-0.401904	-0.401904	-0.401904	-0.401904	-0.401904
	Aa_G237310	1	2.16212	-0.432425	-0.432425	-0.432425	-0.432425	-0.432425
	Aa_G718350	1	3.34678	-0.669357	-0.669357	-0.669357	-0.669357	-0.669357
	Aa_G393450	1	2.45249	-0.490497	-0.490497	-0.490497	-0.490497	-0.490497
	Aa_G78430	1	3.03269	-0.606539	-0.606539	-0.606539	-0.606539	-0.606539
	Aa_G425230	1	1.7452	-0.349039	-0.349039	-0.349039	-0.349039	-0.349039
	Aa_G428240	1	1.80827	-0.361654	-0.361654	-0.361654	-0.361654	-0.361654
	Aa_G58320	1	2.32738	-0.465476	-0.465476	-0.465476	-0.465476	-0.465476
	Aa_G17930	1	2.29038	-0.458077	-0.458077	-0.458077	-0.458077	-0.458077
	Aa_G347940	1	1.80827	-0.361654	-0.361654	-0.361654	-0.361654	-0.361654
	Aa_G526180	1	2.36999	-0.473997	-0.473997	-0.473997	-0.473997	-0.473997
	Aa_G203390	1	1.76475	-0.352949	-0.352949	-0.352949	-0.352949	-0.352949
	Aa_G97490	1	1.68457	-0.336913	-0.336913	-0.336913	-0.336913	-0.336913
	Aa_G431470	1	2.60499	-0.520997	-0.520997	-0.520997	-0.520997	-0.520997
	Aa_G233420	1	2.45405	-0.49081	-0.49081	-0.49081	-0.49081	-0.49081
	Aa_G223390	1	2.13189	-0.426378	-0.426378	-0.426378	-0.426378	-0.426378
	Aa_G40520	1	1.69047	-0.338095	-0.338095	-0.338095	-0.338095	-0.338095
	Aa_G623720	1	1.85027	-0.370055	-0.370055	-0.370055	-0.370055	-0.370055
	Aa_G475040	1	2.68103	-0.536205	-0.536205	-0.536205	-0.536205	-0.536205
	Aa_G74260	1	2.74888	-0.549776	-0.549776	-0.549776	-0.549776	-0.549776
	Aa_G236360	1	3.36302	-0.672604	-0.672604	-0.672604	-0.672604	-0.672604
	Aa_G156100	1	4.05987	-0.811974	-0.811974	-0.811974	-0.811974	-0.811974
	Aa_G335540	1	1.90327	-0.380654	-0.380654	-0.380654	-0.380654	-0.380654
	Aa_G98570	1	2.25406	-0.450812	-0.450812	-0.450812	-0.450812	-0.450812
	Aa_G511440	1	2.77427	-0.554854	-0.554854	-0.554854	-0.554854	-0.554854
	Aa_G309220	1	3.44244	-0.688488	-0.688488	-0.688488	-0.688488	-0.688488
	Aa_G472770	1	5.51789	-1.10358	-1.10358	-1.10358	-1.10358	-1.10358
	Aa_G47120	1	2.61732	-0.523463	-0.523463	-0.523463	-0.523463	-0.523463
	Aa_G209550	1	3.14851	-0.629701	-0.629701	-0.629701	-0.629701	-0.629701
	Aa_G363630	1	1.99589	-0.399177	-0.399177	-0.399177	-0.399177	-0.399177
	Aa_G117760	1	2.09247	-0.418494	-0.418494	-0.418494	-0.418494	-0.418494
	Aa_G443190	1	1.98671	-0.397342	-0.397342	-0.397342	-0.397342	-0.397342
	Aa_G497100	1	3.1344	-0.626881	-0.626881	-0.626881	-0.626881	-0.626881
	Aa_G440850	1	1.67565	-0.33513	-0.33513	-0.33513	-0.33513	-0.33513
	Aa_G365400	1	2.00272	-0.400545	-0.400545	-0.400545	-0.400545	-0.400545
	Aa_G237330	1	3.22489	-0.644979	-0.644979	-0.644979	-0.644979	-0.644979
	Aa_G320530	1	2.03191	-0.406382	-0.406382	-0.406382	-0.406382	-0.406382
	Aa_G307190	1	2.37833	-0.475666	-0.475666	-0.475666	-0.475666	-0.475666
	Aa_G34680	1	1.82683	-0.365366	-0.365366	-0.365366	-0.365366	-0.365366
	Aa_G480490	1	2.37667	-0.475333	-0.475333	-0.475333	-0.475333	-0.475333
	Aa_G683050	1	2.8894	-0.57788	-0.57788	-0.57788	-0.57788	-0.57788
	Aa_G334140	1	2.35312	-0.470625	-0.470625	-0.470625	-0.470625	-0.470625
	Aa_G552150	1	1.86566	-0.373131	-0.373131	-0.373131	-0.373131	-0.373131
	Aa_G271390	1	1.69342	-0.338683	-0.338683	-0.338683	-0.338683	-0.338683
	Aa_G373320	1	2.92158	-0.584315	-0.584315	-0.584315	-0.584315	-0.584315
	Aa_G88940	1	1.88836	-0.377673	-0.377673	-0.377673	-0.377673	-0.377673
	Aa_G240610	1	2.17006	-0.434012	-0.434012	-0.434012	-0.434012	-0.434012
	Aa_G416980	1	2.59808	-0.519616	-0.519616	-0.519616	-0.519616	-0.519616
	Aa_G30090	1	2.97943	-0.595885	-0.595885	-0.595885	-0.595885	-0.595885
	Aa_G49740	1	3.33333	-0.666667	-0.666667	-0.666667	-0.666667	-0.666667
	Aa_G622320	1	2.64027	-0.528054	-0.528054	-0.528054	-0.528054	-0.528054
	Aa_G281910	1	1.8136	-0.36272	-0.36272	-0.36272	-0.36272	-0.36272
	Aa_G499150	1	2.1278	-0.42556	-0.42556	-0.42556	-0.42556	-0.42556
	Aa_G103850	1	2.10922	-0.421845	-0.421845	-0.421845	-0.421845	-0.421845
	Aa_G165530	1	3.74535	-0.749069	-0.749069	-0.749069	-0.749069	-0.749069
	Aa_G87960	1	2.42401	-0.484802	-0.484802	-0.484802	-0.484802	-0.484802
	Aa_G52680	1	2.30638	-0.461276	-0.461276	-0.461276	-0.461276	-0.461276
	Aa_G53280	1	1.97514	-0.395027	-0.395027	-0.395027	-0.395027	-0.395027
	Aa_G500060	1	2.43675	-0.48735	-0.48735	-0.48735	-0.48735	-0.48735
	Aa_G86030	1	3.27088	-0.654175	-0.654175	-0.654175	-0.654175	-0.654175
	Aa_G437430	1	2.66279	-0.532558	-0.532558	-0.532558	-0.532558	-0.532558
	Aa_G98910	1	2.88395	-0.57679	-0.57679	-0.57679	-0.57679	-0.57679
	Aa_G554010	1	5.49844	-1.09969	-1.09969	-1.09969	-1.09969	-1.09969
	Aa_G224880	1	2.09668	-0.419336	-0.419336	-0.419336	-0.419336	-0.419336
	Aa_G550820	1	2.07333	-0.414667	-0.414667	-0.414667	-0.414667	-0.414667
	Aa_G675480	1	2.88395	-0.57679	-0.57679	-0.57679	-0.57679	-0.57679
	Aa_G279540	1	4.9413	-0.988259	-0.988259	-0.988259	-0.988259	-0.988259
	Aa_G265930	1	2.09668	-0.419336	-0.419336	-0.419336	-0.419336	-0.419336
	Aa_G43650	1	2.07333	-0.414667	-0.414667	-0.414667	-0.414667	-0.414667
	Aa_G728240	1	1.75082	-0.350163	-0.350163	-0.350163	-0.350163	-0.350163
	Aa_G145410	1	1.67266	-0.334533	-0.334533	-0.334533	-0.334533	-0.334533
	Aa_G195320	1	2.55004	-0.510008	-0.510008	-0.510008	-0.510008	-0.510008
	Aa_G593160	1	2.07975	-0.415949	-0.415949	-0.415949	-0.415949	-0.415949
	Aa_G258680	1	1.79213	-0.358427	-0.358427	-0.358427	-0.358427	-0.358427
	Aa_G186490	1	2.63625	-0.52725	-0.52725	-0.52725	-0.52725	-0.52725
	Aa_G629220	1	3.1066	-0.62132	-0.62132	-0.62132	-0.62132	-0.62132
	Aa_G8710	1	1.78942	-0.357884	-0.357884	-0.357884	-0.357884	-0.357884
	Aa_G436360	1	1.8682	-0.37364	-0.37364	-0.37364	-0.37364	-0.37364
	Aa_G232510	1	2.80498	-0.560995	-0.560995	-0.560995	-0.560995	-0.560995
	Aa_G185010	1	1.86311	-0.372621	-0.372621	-0.372621	-0.372621	-0.372621
	Aa_G431370	1	2.023	-0.404601	-0.404601	-0.404601	-0.404601	-0.404601
	Aa_G26950	1	1.8242	-0.364839	-0.364839	-0.364839	-0.364839	-0.364839
	Aa_G216040	1	2.12575	-0.42515	-0.42515	-0.42515	-0.42515	-0.42515
	Aa_G199970	1	2.30814	-0.461629	-0.461629	-0.461629	-0.461629	-0.461629
	Aa_G440630	1	2.03855	-0.407709	-0.407709	-0.407709	-0.407709	-0.407709
	Aa_G249290	1	1.97514	-0.395027	-0.395027	-0.395027	-0.395027	-0.395027
	Aa_G431440	1	2.53261	-0.506523	-0.506523	-0.506523	-0.506523	-0.506523
	Aa_G15700	1	1.86311	-0.372621	-0.372621	-0.372621	-0.372621	-0.372621
	Aa_G339700	1	2.04515	-0.409029	-0.409029	-0.409029	-0.409029	-0.409029
	Aa_G34630	1	1.91799	-0.383598	-0.383598	-0.383598	-0.383598	-0.383598
	Aa_G99090	1	3.97437	-0.794874	-0.794874	-0.794874	-0.794874	-0.794874
	Aa_G158510	1	2.53845	-0.50769	-0.50769	-0.50769	-0.50769	-0.50769
	Aa_G46540	1	1.88335	-0.376671	-0.376671	-0.376671	-0.376671	-0.376671
	Aa_G288290	1	2.51196	-0.502393	-0.502393	-0.502393	-0.502393	-0.502393
	Aa_G37680	1	1.79213	-0.358427	-0.358427	-0.358427	-0.358427	-0.358427
	Aa_G579940	1	2.17969	-0.395893	-0.556829	-0.302784	-0.504042	-0.420141
	Aa_G780410	1	2.32087	-0.524001	-0.358668	-0.283936	-0.39132	-0.762951
	Aa_G780420	1	3.42882	-0.852139	-0.852139	-0.020262	-0.852139	-0.852139
	Aa_G274600	1	5.52227	-1.27565	-1.27565	-0.419662	-1.27565	-1.27565
	Aa_G498710	1	1.67945	-0.195836	-0.430301	-0.160212	-0.47337	-0.419732
	Aa_G233680	1	2.0625	-0.346543	-0.440307	-0.126255	-0.58332	-0.566076
	Aa_G132350	1	2.67183	-0.341871	-0.480476	-0.386609	-0.731437	-0.731437
	Aa_G116760	1	1.63649	-0.206751	-0.244251	-0.229712	-0.546586	-0.409192
	Aa_G181420	1	2.89018	-0.418969	-0.490249	-0.160323	-1.08102	-0.739625
	Aa_G601590	1	1.64526	-0.115776	-0.389951	-0.186859	-0.31637	-0.636307
	Aa_G89470	1	4.08167	-0.382504	-0.563367	-0.62907	-1.03895	-1.46779
	Aa_G693470	1	1.6698	-0.081745	-0.437888	-0.27439	-0.437888	-0.437888
	Aa_G314260	1	2.06339	-0.154315	-0.554853	-0.244513	-0.554853	-0.554853
	Aa_G799570	1	1.73363	-0.671027	-0.244213	-0.671027	0.159786	-0.307144
	Aa_G72800	1	2.61452	-0.859805	-0.257105	-0.712467	-0.002102	-0.783039
	Aa_G1031680	1	1.65691	-0.285435	-0.318101	-0.707668	-0.113119	-0.232583
	Aa_G12660	1	2.2943	-0.363668	-0.426861	-0.74879	-0.043389	-0.711591
	Aa_G441410	1	2.18923	-0.504532	-0.504532	-0.504532	-0.171108	-0.504532
	Aa_G85810	1	3.39339	-0.76527	-0.76527	-0.76527	-0.332311	-0.76527
	Aa_G75380	1	1.92141	-0.406867	-0.449936	-0.49433	-0.163413	-0.406867
	Aa_G779750	1	2.12512	-0.559203	-0.551509	-0.513641	-0.16946	-0.331311
	Aa_G40060	1	1.55994	-0.597318	-0.381743	-0.132442	-0.115296	-0.333143
	Aa_G603250	1	2.47658	-0.792958	-0.558558	-0.36377	-0.106457	-0.654835
	Aa_G341720	1	1.85739	-0.791892	-0.29892	-0.133926	-0.31356	-0.319089
	Aa_G112870	1	1.57836	-0.6251	-0.223287	-0.043652	-0.239317	-0.447008
	Aa_G278300	1	2.1873	-0.517568	-0.11703	-0.517568	-0.517568	-0.517568
	Aa_G687780	1	2.90778	-0.68677	-0.160701	-0.68677	-0.68677	-0.68677
	Aa_G156110	1	2.68028	-0.61397	-0.224403	-0.61397	-0.61397	-0.61397
	Aa_G265720	1	1.78068	-0.604275	-0.015208	-0.419357	-0.345356	-0.396489
	Aa_G135880	1	2.38174	-1.21162	0.236749	-1.0645	-0.018434	-0.323931
	Aa_G275320	1	1.45324	-0.299779	0.008046	-0.754831	-0.151202	-0.255476
	Aa_G549640	1	2.47999	-1.17823	0.566448	-0.919491	0.02937	-0.978086
	Aa_G137740	1	1.45096	-0.404651	0.214259	-0.709506	0.172658	-0.723719
	Aa_G253600	1	2.72081	-0.905632	-0.905632	-0.905632	0.901723	-0.905632
	Aa_G2260	1	2.29406	-0.791708	-0.791708	-0.791708	0.872775	-0.791708
	Aa_G236160	1	1.53288	-0.376351	-0.402986	-0.376351	0.196835	-0.574031
	Aa_G144810	1	2.15305	-0.618832	-0.618832	-0.618832	0.322274	-0.618832
	Aa_G449350	1	1.88813	-0.534107	-0.534107	-0.534107	0.248302	-0.534107
24	Aa_G658810	1	3.1194	-1.11786	-1.11786	1.35203	-1.11786	-1.11786
	Aa_G133270	1	2.40809	-0.788829	-0.788829	0.747224	-0.788829	-0.788829
	Aa_G612990	1	1.69818	-0.561843	-0.561843	0.549188	-0.561843	-0.561843
	Aa_G539210	1	2.01599	-0.680007	-0.680007	0.704043	-0.680007	-0.680007
	Aa_G94550	1	1.51076	-0.600267	-0.600267	0.890303	-0.600267	-0.600267
	Aa_G164650	1	1.64072	-0.643206	-0.643206	0.932107	-0.643206	-0.643206
	Aa_G139080	1	1.47949	-0.577096	-0.577096	0.828896	-0.577096	-0.577096
	Aa_G230780	1	3.43253	-1.43339	-1.43339	2.30105	-1.43339	-1.43339
	Aa_G74270	1	1.85112	-0.757692	-0.757692	1.17965	-0.757692	-0.757692
	Aa_G365220	1	1.46888	-0.604939	-0.604939	0.950877	-0.604939	-0.604939
	Aa_G303390	1	1.88606	-0.506729	-1.07705	1.6998	-1.07705	-0.925042
	Aa_G110660	1	1.81227	-0.877031	-0.877031	1.69586	-0.877031	-0.877031
	Aa_G207620	1	2.53393	-1.24218	-1.24218	2.43477	-1.24218	-1.24218
	Aa_G413870	1	1.95603	-0.994435	-0.994435	2.0217	-0.994435	-0.994435
	Aa_G317820	1	1.44388	-0.640181	-0.640181	1.11684	-0.640181	-0.640181
	Aa_G20810	1	2.93142	-1.32257	-1.32257	2.35888	-1.32257	-1.32257
	Aa_G168580	1	1.16451	-0.804902	-0.342722	1.29261	-0.745605	-0.563894
	Aa_G354190	1	1.37503	-0.725949	-0.725949	0.81507	-0.725949	-0.012253
	Aa_G271710	1	1.3033	-0.542018	-1.12698	0.467568	-0.369957	0.268082
	Aa_G78850	1	1.67311	-0.502767	-0.581623	0.149658	-0.799968	0.061585
	Aa_G619030	1	1.48182	-0.424764	-0.685443	0.075868	-0.624812	0.177325
	Aa_G328810	1	1.55821	-0.706025	-0.475458	0.163219	-0.781752	0.241812
25	Aa_G631880	1	1.4476	-2.13616	-0.114676	-0.143388	0.512309	0.434307
	Aa_G72510	1	0.955638	-1.07293	-0.273844	-0.32447	0.505605	0.210003
	Aa_G149730	1	1.30061	-1.39539	-0.439332	-0.056251	0.391208	0.19916
	Aa_G10070	1	1.2522	-1.34954	-0.575098	-0.105613	0.883661	-0.105613
	Aa_G182910	1	0.812746	-1.21935	-0.241159	0.096791	0.013306	0.537669
	Aa_G319580	1	0.941559	-1.25677	-0.28876	0.165841	-0.021419	0.459548
	Aa_G525030	1	1.06308	-1.37936	-0.558468	0.158302	0.064341	0.652105
	Aa_G365890	1	1.21941	-1.51519	-0.134856	0.170258	-0.201797	0.462169
	Aa_G384620	1	1.16121	-1.10449	-0.277099	0.023704	-0.176883	0.373559
	Aa_G59030	1	1.12724	-1.15144	-0.442403	0.112526	-0.198935	0.553017
	Aa_G135140	1	0.985013	-1.17227	-0.279568	0.384513	0.020987	0.061329
	Aa_G271790	1	1.39942	-1.65021	-0.842858	0.603776	0.395929	0.093948
	Aa_G193280	1	1.594	-2.56708	-0.233655	0.632986	0.341735	0.232009
	Aa_G100360	1	1.09511	-1.6512	-0.394189	0.312274	0.502605	0.135396
	Aa_G596290	1	1.37354	-0.999109	-1.11799	-0.245933	0.039758	0.949731
	Aa_G231480	1	1.2387	-0.787453	-0.96013	-0.259309	0.145014	0.623179
	Aa_G624600	1	1.16141	-0.947727	-0.793947	-0.058581	-0.00209	0.640935
	Aa_G439780	1	1.44225	-1.35684	-0.850948	-0.186914	0.123426	0.829027
	Aa_G302030	1	1.65163	-0.967281	-0.84087	-0.621246	0.109887	0.667882
	Aa_G69770	1	3.34741	-1.89976	-1.89976	-0.822515	0.214609	1.06001
	Aa_G171650	1	1.82321	-1.80661	-0.416473	-0.362365	-0.044337	0.806576
	Aa_G70180	1	1.11037	-0.901107	-0.404856	-0.082602	-0.032516	0.310711
	Aa_G635220	1	1.36919	-1.36633	-0.810512	0.298155	-0.050182	0.559672
	Aa_G34260	1	1.25576	-1.24288	-0.813305	-0.139688	0.401254	0.53886
	Aa_G419700	1	2.04443	-2.5452	-1.24589	-0.154409	0.477662	1.4234
	Aa_G364650	1	2.82499	-1.25738	-1.25738	-1.25738	0.447496	0.499647
	Aa_G25630	1	1.51578	-0.828803	-0.521806	-0.627444	0.261167	0.201106
	Aa_G412600	1	1.20786	-0.828765	-0.6756	-0.403139	0.512258	0.187383
	Aa_G435590	1	1.31833	-0.829403	-0.531454	-0.288711	0.172577	0.158657
	Aa_G167730	1	1.28822	-0.823017	-0.716889	-0.12852	0.149184	0.231023
	Aa_G332440	1	1.69219	-0.907127	-0.907127	-0.10804	0.397384	-0.167279
	Aa_G47150	1	1.17415	-0.939322	0.316897	0.029085	-0.289298	-0.291513
	Aa_G321870	1	3.6643	-3.04486	-0.221106	0.359776	0.069512	-0.827624
	Aa_G431670	1	1.33842	-1.01593	-0.069366	0.08841	-0.015927	-0.325612
	Aa_G144270	1	1.22034	-0.993177	-0.048039	0.483765	-0.314433	-0.34846
	Aa_G477060	1	1.58855	-1.81744	0.097124	0.214661	-0.121446	0.038549
	Aa_G569370	1	1.27851	-1.33266	-0.162736	0.084179	0.208358	-0.075651
	Aa_G408690	1	1.47345	-1.91755	0.225276	0.914248	0.001711	-0.697133
	Aa_G164580	1	2.76573	-5.66226	0.912905	1.26481	1.1767	-0.457881
	Aa_G68360	1	0.711436	-1.54557	0.150419	0.425279	0.334131	-0.075689
	Aa_G40250	1	0.695665	-1.4775	-0.074148	0.356086	0.082043	0.417853
	Aa_G17070	1	1.08447	-2.40498	-0.159635	0.749599	-0.053903	0.784443
	Aa_G241410	1	0.948908	-2.15878	0.305888	0.581068	-0.105669	0.428585
	Aa_G746020	1	1.27258	-2.23838	0.164888	0.629516	0.006507	0.164888
	Aa_G272160	1	1.13603	-2.18229	0.540176	0.386046	-0.012365	0.132406
	Aa_G130430	1	0.834211	-1.91854	0.457197	0.232022	0.059658	0.335451
	Aa_G610920	1	1.09231	-1.70055	0.32093	0.255507	-0.289123	0.32093
	Aa_G430240	1	0.748709	-1.49008	0.439713	0.196983	-0.233067	0.337741
	Aa_G538490	1	0.772265	-1.81029	0.017528	0.419297	0.32064	0.280562
	Aa_G443530	1	0.939526	-1.68341	0.034683	0.160579	0.298448	0.250168
	Aa_G362400	1	0.844716	-1.82204	0.27557	0.107751	0.111532	0.482471
	Aa_G96220	1	0.97322	-1.96035	0.241282	0.130501	0.253773	0.361576
	Aa_G426080	1	1.2374	-2.90502	0.032326	0.096784	0.499612	1.0389
	Aa_G11920	1	0.957671	-2.04773	0.112546	0.073286	0.37181	0.532416
	Aa_G43840	1	0.677207	-1.4204	0.085487	0.125565	0.145193	0.386951
	Aa_G411080	1	0.846197	-1.35857	0.245502	0.008801	0.036493	0.221576
	Aa_G101970	1	1.32366	-2.28633	0.493977	0.138589	0.186155	0.143953
	Aa_G45510	1	0.910781	-1.59002	0.241857	-0.109756	0.305282	0.241857
26	Aa_G512720	1	-0.926563	-0.678635	1.11236	0.110527	-0.03985	0.422165
	Aa_G28720	1	-0.647216	-0.658357	1.75668	-0.669584	-0.647216	0.865692
	Aa_G188770	1	-1.40808	-1.40808	3.36351	-1.49214	-1.42634	2.37113
	Aa_G987020	1	-0.040829	-1.13539	1.01475	0.127642	-0.116896	0.150726
	Aa_G22790	1	-0.652364	0.296237	1.81752	-0.652364	-0.652364	-0.156669
	Aa_G369570	1	-0.621012	0.255481	1.78582	-0.329481	-0.872949	-0.21786
	Aa_G442710	1	-0.516861	-1.03288	2.19055	-0.250467	-0.275853	-0.11449
	Aa_G361590	1	-1.04376	-0.99284	3.88712	-1.00962	0.168721	-1.00962
	Aa_G43570	1	-0.448593	-0.509058	1.71293	-0.531688	-0.130978	-0.092617
	Aa_G1092950	1	-0.419827	-0.468462	2.04033	-0.312343	-0.42782	-0.411878
	Aa_G77050	1	-0.559346	-0.492232	2.39073	-0.419168	-0.43709	-0.482894
	Aa_G325280	1	-1.01892	-1.01892	5.09461	-1.01892	-1.01892	-1.01892
	Aa_G546250	1	-0.423916	-0.423916	2.11958	-0.423916	-0.423916	-0.423916
	Aa_G503360	1	-0.42309	-0.42309	2.11545	-0.42309	-0.42309	-0.42309
	Aa_G238120	1	-0.540307	-0.540307	2.70153	-0.540307	-0.540307	-0.540307
	Aa_G1390	1	-0.515706	-0.515706	2.57853	-0.515706	-0.515706	-0.515706
	Aa_G214260	1	-0.546331	-0.546331	2.73165	-0.546331	-0.546331	-0.546331
	Aa_G306750	1	-0.355703	-0.355703	1.77852	-0.355703	-0.355703	-0.355703
	Aa_G453780	1	-0.411213	-0.411213	2.05607	-0.411213	-0.411213	-0.411213
	Aa_G61850	1	-1.27944	-1.27944	6.39722	-1.27944	-1.27944	-1.27944
	Aa_G43060	1	-0.354055	-0.354055	1.77027	-0.354055	-0.354055	-0.354055
	Aa_G223380	1	-0.758278	-0.758278	3.79139	-0.758278	-0.758278	-0.758278
	Aa_G570120	1	-0.803344	-0.435973	2.6482	-0.328259	-0.277275	-0.803344
27	Aa_G22520	1	-0.879851	-1.43886	1.89181	0.844682	-0.804859	0.38708
	Aa_G178340	1	-0.816703	-0.836741	1.78966	0.74148	-1.35276	0.475063
	Aa_G80330	1	-0.923492	-0.923492	1.01385	1.31835	-0.923492	0.438276
	Aa_G93000	1	0.173329	-0.990169	0.325976	1.01703	-0.990169	0.464007
	Aa_G782030	1	0.426454	-1.00651	0.442395	1.03964	-1.00651	0.104526
	Aa_G395080	1	0.400185	-1.331	0.964725	0.941025	-1.331	0.356062
	Aa_G606460	1	-0.054703	-1.25005	0.418976	1.01298	-0.293994	0.166789
	Aa_G970060	1	0.186643	-1.73174	1.12624	1.1062	-0.511413	-0.175927
	Aa_G813620	1	-0.522608	-0.774778	0.77884	-0.022102	-0.702885	1.24353
	Aa_G345830	1	-0.371786	-0.772324	1.11909	-0.772324	-0.772324	1.56966
	Aa_G324990	1	-0.715061	-0.842551	1.03228	-0.571697	-0.558758	1.65579
	Aa_G627610	1	-0.677521	-0.677521	1.12157	-0.677521	-0.677521	1.58852
	Aa_G350700	1	-1.36402	-1.36402	1.94923	-1.36402	-1.36402	3.50684
	Aa_G663660	1	-0.98638	-0.98638	2.01542	-0.98638	-0.98638	1.9301
	Aa_G66270	1	-0.724144	-0.724144	1.40349	-0.724144	-0.724144	1.49309
	Aa_G492190	1	-0.120616	-1.21823	0.680949	-0.354288	-0.134163	1.14635
	Aa_G57020	1	-0.862403	-0.053329	0.743283	0.125504	-1.23083	1.27778
	Aa_G342460	1	-0.382184	-0.370502	0.867595	0.084693	-1.25861	1.05901
	Aa_G102520	1	-0.901125	-0.901125	0.403386	1.00577	-0.901125	1.29422
	Aa_G81500	1	-1.14514	-1.14514	0.532937	1.25267	-1.14514	1.6498
	Aa_G536070	1	-0.847875	-0.847875	0.328448	0.938722	-0.847875	1.27645
	Aa_G451490	1	-0.838949	-0.838949	0.556114	0.70207	-0.838949	1.25866
	Aa_G666760	1	-0.983498	-0.983498	0.557521	0.911804	-0.983498	1.48117
	Aa_G64230	1	-1.19321	-1.19321	0.462141	0.87374	-1.19321	2.24375
	Aa_G121620	1	-1.25544	-1.25544	1.20922	1.39302	-1.25544	1.16409
	Aa_G406160	1	-0.948858	-0.948858	0.87081	1.07262	-0.948858	0.903141
	Aa_G1110	1	-1.87573	-1.87573	1.63523	1.91816	-1.87573	2.0738
	Aa_G13540	1	-1.06529	-1.06529	0.938314	0.980853	-1.06529	1.2767
	Aa_G324410	1	-0.921337	-0.921337	0.890134	0.724825	-0.921337	1.14905
	Aa_G364340	1	-1.09375	-1.09375	0.832254	1.04703	-1.09375	1.40195
	Aa_G157410	1	-1.34292	-1.34292	1.02165	1.18815	-1.34292	1.81897
28	Aa_G148840	1	1.30498	-0.918503	-0.119451	-0.312346	-0.355051	0.400372
	Aa_G723440	1	1.60579	-1.17704	0.192483	-0.389016	-0.502332	0.27012
	Aa_G117810	1	2.61943	-0.970332	-0.03676	-0.970332	-0.970332	0.328326
	Aa_G643700	1	3.6548	-1.46497	0.025595	-1.46497	-1.46497	0.714536
	Aa_G518270	1	1.85938	-0.772885	0.075112	-0.772885	-0.772885	0.384159
	Aa_G142210	1	1.40572	-0.593712	-0.215201	-0.383145	-0.661699	0.448042
	Aa_G460000	1	1.31963	-0.424579	-0.270545	-0.204261	-0.745056	0.324815
	Aa_G716110	1	2.11997	-0.637855	-0.524548	-0.428333	-0.977185	0.447949
	Aa_G235420	1	1.64222	-0.329229	-0.00263	-0.374781	-0.713406	-0.222175
	Aa_G396760	1	2.46276	-0.430659	0.225387	-0.647234	-1.15312	-0.457131
	Aa_G78140	1	1.42901	-0.20181	0.013969	-0.509561	-0.602324	-0.12928
	Aa_G114250	1	1.73967	-0.519331	0.168517	-0.354108	-0.993933	-0.040819
	Aa_G452060	1	2.38045	-0.640937	-0.364096	-0.607635	-0.788982	0.021194
	Aa_G233040	1	1.61226	-0.521961	-0.099728	-0.521961	-0.521961	0.053351
	Aa_G580090	1	1.66848	-0.293769	-0.195967	-0.610579	-0.613989	0.045827
	Aa_G615380	1	3.00095	-0.388413	-0.310877	-1.09329	-1.09329	-0.11509
	Aa_G426640	1	2.44988	-0.764978	-0.286555	-0.181647	-0.8874	-0.329304
	Aa_G858190	1	2.35146	-0.900234	-0.300501	-0.46262	-0.616372	-0.071733
	Aa_G568100	1	1.49928	-0.579331	-0.291463	-0.296568	-0.350591	0.01867
	Aa_G595240	1	2.56126	-1.04013	-0.205079	-0.401565	-0.6799	-0.234581
	Aa_G521030	1	1.53611	-0.63382	-0.127929	-0.211587	-0.63382	0.071052
	Aa_G683000	1	1.58707	-0.614953	0.123782	-0.202129	-0.215488	-0.678278
	Aa_G186630	1	1.47958	-0.587372	0.260625	-0.154412	-0.411049	-0.587372
	Aa_G435920	1	2.78728	-0.778322	0.326014	-0.778322	-0.778322	-0.778322
	Aa_G655020	1	1.70642	-0.485777	0.236689	-0.485777	-0.485777	-0.485777
	Aa_G129210	1	1.99138	-0.574217	0.305489	-0.574217	-0.574217	-0.574217
	Aa_G566600	1	2.76567	-0.850219	0.635208	-0.850219	-0.850219	-0.850219
	Aa_G287190	1	1.74285	-0.529177	0.373861	-0.529177	-0.529177	-0.529177
	Aa_G550320	1	4.94704	-1.47115	0.937562	-1.47115	-1.47115	-1.47115
	Aa_G44010	1	2.39243	-0.726458	0.383888	-0.833943	-0.733876	-0.48204
	Aa_G539010	1	2.14202	-0.797202	1.04678	-0.797202	-0.797202	-0.797202
	Aa_G208650	1	1.84956	-0.684004	0.886459	-0.684004	-0.684004	-0.684004
	Aa_G210610	1	2.52003	-0.928872	1.19546	-0.928872	-0.928872	-0.928872
	Aa_G516760	1	3.66775	-1.34348	1.70615	-1.34348	-1.34348	-1.34348
	Aa_G45480	1	1.94962	-0.644926	0.630081	-0.644926	-0.644926	-0.644926
	Aa_G282500	1	1.3589	-0.481036	0.37303	-0.060146	-0.682083	-0.508667
	Aa_G537970	1	2.01897	-0.868555	0.82298	-0.236286	-0.868555	-0.868555
	Aa_G272400	1	1.20809	-0.321022	0.784588	-0.647523	-1.56591	0.541779
	Aa_G997470	1	1.07886	-0.222194	0.482691	-0.250404	-1.10513	0.016176
	Aa_G672340	1	1.82423	-0.043925	0.758605	-0.725464	-1.52262	-0.290827
	Aa_G194830	1	1.45981	-0.085306	0.096897	0.021609	-1.14189	-0.351118
	Aa_G458810	1	1.4205	-0.438348	0.163198	0.168683	-1.15873	-0.155299
	Aa_G94190	1	1.42358	-0.277452	0.106391	0.252469	-1.18049	-0.3245
	Aa_G376610	1	1.36254	-0.43272	0.127042	0.114274	-0.733723	-0.437412
	Aa_G276840	1	1.25195	0.005584	0.462321	0.402527	-1.76419	-0.358196
	Aa_G522420	1	1.45162	-0.158516	0.520151	0.526088	-1.75783	-0.581511
	Aa_G210210	1	1.25725	-0.160382	-0.168721	0.576999	-1.4393	-0.065844
	Aa_G253650	1	1.32737	0.207076	-0.184036	0.245169	-1.37307	-0.22251
29	Aa_G134490	1	1.25507	0.520451	-0.355102	-0.959268	-0.641697	0.18054
	Aa_G12110	1	2.42647	1.24122	-1.08732	-1.72937	-1.03841	0.18741
	Aa_G543890	1	1.65295	0.624726	-0.535189	-1.47989	-0.645803	0.383208
	Aa_G463610	1	1.50268	0.429823	-0.508889	-1.2397	-0.423299	0.239388
	Aa_G404800	1	1.72037	0.781044	-0.867704	-1.57882	-0.619776	0.564878
	Aa_G222590	1	2.87607	1.21769	-1.34865	-2.18236	-0.681228	0.118474
	Aa_G120860	1	1.49836	0.481976	-0.608695	-1.11771	-0.313528	0.059596
	Aa_G338680	1	1.65889	0.304446	-0.767092	-1.17053	-0.320289	0.294575
	Aa_G20460	1	2.51171	0.702502	-0.797663	-2.00536	-0.456498	0.045303
	Aa_G545370	1	1.83205	0.517333	-0.594876	-1.62345	-0.097376	-0.033682
	Aa_G407800	1	2.18638	-0.117779	-0.76582	-0.809459	-0.707894	0.21457
	Aa_G151890	1	1.55062	0.027179	-0.580549	-0.697981	-0.476042	0.176777
	Aa_G96590	1	2.32968	-0.022502	-0.808048	-1.02441	-0.743631	0.268914
	Aa_G236990	1	1.69335	0.065324	-0.575487	-0.672175	-0.71137	0.200353
	Aa_G796350	1	1.43748	-0.017394	-0.412844	-0.587641	-0.449217	0.029618
	Aa_G759740	1	1.58693	-0.156055	-0.440086	-0.642945	-0.428997	0.081151
	Aa_G145760	1	1.45012	-0.137463	-0.355763	-0.606267	-0.39755	0.046923
	Aa_G344360	1	2.08518	-0.149869	-0.582736	-0.798081	-0.58968	0.035187
	Aa_G244330	1	1.66783	-0.156377	-0.529923	-0.670404	-0.438674	0.127552
	Aa_G374380	1	1.61734	0.045362	-0.516293	-0.461846	-0.488813	-0.195753
	Aa_G191540	1	2.20856	0.132265	-0.779815	-0.69006	-0.727174	-0.143778
	Aa_G559440	1	2.06289	-0.05231	-0.694002	-0.584447	-0.603029	-0.129097
	Aa_G401930	1	1.72176	-0.09073	-0.526935	-0.474293	-0.579041	-0.050763
	Aa_G557010	1	2.25317	-0.113613	-0.717685	-0.717685	-0.717685	0.013499
	Aa_G137890	1	2.33362	-0.241584	-0.714337	-0.614802	-0.628607	-0.13429
	Aa_G150420	1	1.81588	-0.050105	-0.507115	-0.444606	-0.700521	-0.113531
	Aa_G155150	1	2.40686	-0.129819	-0.598749	-0.729281	-0.854812	-0.094195
	Aa_G134610	1	1.29478	0.368052	-0.321608	-0.780691	-0.583361	0.022828
	Aa_G312940	1	1.38351	0.283018	-0.372494	-0.828462	-0.575263	0.109686
	Aa_G230820	1	1.3379	0.254878	-0.317107	-0.649842	-0.756757	0.130926
	Aa_G120840	1	1.38446	0.36423	-0.285367	-0.787241	-0.767414	0.091336
	Aa_G231450	1	2.1687	0.486297	-0.670268	-1.15641	-0.831116	0.002795
	Aa_G465110	1	1.42636	0.301709	-0.559612	-0.679012	-0.502011	0.012562
	Aa_G664910	1	1.36236	0.31375	-0.513783	-0.647229	-0.495428	-0.019674
	Aa_G48790	1	4.11426	0.681632	-1.6082	-1.6082	-1.6082	0.028712
	Aa_G153330	1	2.13298	0.27345	-0.688806	-0.829894	-0.743142	-0.14459
	Aa_G581150	1	1.81806	0.201177	-0.401669	-0.899059	-0.684572	-0.033937
	Aa_G93500	1	1.57863	0.215762	-0.440448	-0.750333	-0.519399	-0.084215
	Aa_G535000	1	1.89958	0.343442	-0.449136	-0.777384	-0.896137	-0.120364
	Aa_G106560	1	2.29473	0.445132	-0.451833	-0.921561	-0.930332	-0.436135
	Aa_G186240	1	1.8161	0.301216	-1.04111	-0.616616	-0.700547	0.240964
	Aa_G368550	1	1.43384	0.421828	-0.879944	-0.742268	-0.317182	0.083724
	Aa_G304030	1	1.27953	0.496621	-0.723612	-0.557328	-0.48726	-0.007952
	Aa_G278150	1	2.03944	-0.006044	-0.245652	-1.01119	-0.62477	-0.151785
	Aa_G414810	1	1.40951	-0.044063	-0.081296	-0.694827	-0.261868	-0.327456
	Aa_G219710	1	3.85843	0.642576	-0.228691	-3.11231	-0.583741	-0.576259
	Aa_G570910	1	1.78701	0.198277	0.036814	-1.15222	-0.386685	-0.483193
	Aa_G671580	1	1.33296	0.038359	-0.487581	-0.599054	-0.782124	0.497442
	Aa_G80440	1	2.19214	0.183002	-1.05578	-1.05578	-1.05578	0.792212
	Aa_G99870	1	1.39128	0.01173	-0.567246	-0.693592	-0.608144	0.465972
	Aa_G635100	1	1.64537	-0.049351	-0.742331	-0.772618	-0.700706	0.619633
	Aa_G298960	1	1.41333	0.053068	-0.410178	-0.697508	-0.687967	0.32925
	Aa_G179450	1	1.37867	-0.035465	-0.418335	-0.62784	-0.605717	0.308681
	Aa_G39020	1	1.33547	-0.170195	-0.584444	-0.759747	-0.450958	0.629877
	Aa_G545760	1	1.75451	-0.229126	-0.674459	-1.01669	-0.491429	0.657193
	Aa_G759750	1	1.70785	-0.179656	-0.642237	-0.878343	-0.736826	0.729214
	Aa_G206680	1	1.44368	-0.268779	-0.608167	-0.645639	-0.581326	0.660228
	Aa_G502390	1	1.99732	-0.103988	-0.770283	-0.935377	-0.625334	0.437661
	Aa_G241210	1	1.42492	-0.02839	-0.638389	-0.696363	-0.404319	0.342544
	Aa_G288130	1	1.40469	-0.024752	-0.563088	-0.633605	-0.525352	0.342102
	Aa_G570390	1	1.7688	-0.047147	-0.787063	-0.774093	-0.653592	0.493096
	Aa_G274290	1	1.61211	-0.011579	-0.593188	-0.810309	-0.602415	0.405381
	Aa_G54440	1	2.17672	-0.252597	-1.00655	-1.05252	-0.531215	0.666168
	Aa_G439790	1	1.50134	-0.01257	-0.787856	-0.710978	-0.442941	0.453003
	Aa_G542800	1	1.42106	-0.008176	-0.538334	-0.384359	-0.692531	0.202341
	Aa_G311330	1	1.32415	-0.090592	-0.473296	-0.336502	-0.731659	0.307903
	Aa_G478800	1	2.19299	-0.215511	-0.606782	-0.825305	-1.03176	0.486367
	Aa_G152760	1	1.55887	-0.193311	-0.522163	-0.440252	-0.651756	0.248612
	Aa_G70380	1	1.45103	-0.228448	-0.318753	-0.552068	-0.571595	0.21983
	Aa_G181410	1	1.42754	-0.235818	-0.352683	-0.426163	-0.604	0.191121
	Aa_G521050	1	2.0668	-0.516383	-0.990799	-0.721827	-0.649337	0.811544
	Aa_G679800	1	1.54438	-0.210508	-0.847938	-0.579976	-0.497031	0.591074
	Aa_G687260	1	1.97902	-0.363291	-1.08301	-0.914562	-0.375069	0.756915
	Aa_G669050	1	1.82362	-0.368832	-0.949088	-0.771005	-0.325486	0.590795
	Aa_G704860	1	1.80257	-0.172284	-0.934217	-0.51828	-0.567655	0.389868
	Aa_G494010	1	1.69731	-0.25593	-0.759665	-0.512211	-0.582095	0.412591
	Aa_G668320	1	1.42043	-0.246615	-0.797847	-0.460926	-0.296072	0.381032
	Aa_G14430	1	1.57916	-0.345125	-0.695067	-0.447928	-0.421532	0.330497
	Aa_G105110	1	1.83215	-0.346885	-0.800841	-0.565625	-0.838909	0.720105
	Aa_G376600	1	1.86404	-0.30456	-1.00674	-0.425027	-0.760011	0.632306
	Aa_G438140	1	1.46705	-0.291398	-0.475485	-0.576157	-0.423354	0.29934
	Aa_G245620	1	1.92875	-0.410856	-0.587146	-0.74761	-0.539332	0.356197
	Aa_G265980	1	1.52003	-0.320273	-0.439625	-0.685308	-0.481916	0.407096
	Aa_G95400	1	1.4043	-0.327575	-0.574402	-0.620817	-0.360294	0.478785
	Aa_G236890	1	2.17998	-0.545849	-0.842312	-0.956898	-0.57965	0.74473
	Aa_G179020	1	2.52248	-0.401924	-1.01263	-1.08156	-0.813757	0.787389
	Aa_G100560	1	1.57222	-0.230535	-0.648162	-0.695846	-0.532001	0.534326
	Aa_G259880	1	1.50419	-0.294773	-0.532251	-0.721527	-0.487707	0.532069
	Aa_G412140	1	1.6344	-0.385127	-0.522015	-0.540933	-0.686687	0.500364
	Aa_G666630	1	1.63944	-0.517607	-0.517607	-0.517607	-0.517607	0.430993
	Aa_G765090	1	3.44706	-1.09085	-1.09085	-1.09085	-1.09085	0.916343
	Aa_G441230	1	2.53304	-0.788892	-0.788892	-0.788892	-0.788892	0.622534
	Aa_G541250	1	4.06886	-1.31034	-1.31034	-1.31034	-1.31034	1.17251
	Aa_G316920	1	1.69677	-0.545068	-0.545068	-0.545068	-0.545068	0.483501
	Aa_G566910	1	2.85004	-0.923961	-0.923961	-0.923961	-0.923961	0.84581
	Aa_G147010	1	1.88297	-0.627995	-0.627995	-0.627995	-0.627995	0.629015
	Aa_G167480	1	1.68472	-0.423175	-0.660378	-0.553989	-0.526013	0.478832
	Aa_G194200	1	1.42918	-0.170092	-0.51156	-0.670258	-0.363662	0.286396
	Aa_G193980	1	2.33887	-0.293039	-0.924613	-1.19889	-0.323945	0.401615
	Aa_G548140	1	2.83122	-0.360805	-1.1115	-1.52845	-0.452473	0.622013
	Aa_G171370	1	2.02261	-0.384143	-0.770724	-0.963369	-0.333319	0.428948
	Aa_G740750	1	2.70505	-0.566575	-1.06267	-1.32598	-0.477708	0.727887
	Aa_G128250	1	2.55957	-0.466713	-1.18522	-1.03781	-0.430723	0.560889
	Aa_G296030	1	1.47793	-0.214906	-0.831578	-0.597456	-0.09874	0.264748
	Aa_G107450	1	1.49389	-0.027397	-0.913823	-0.510901	-0.244988	0.203216
	Aa_G278380	1	1.91073	-0.116255	-0.748236	-0.765843	-0.35205	0.071652
	Aa_G433780	1	1.78096	-0.176631	-0.686227	-0.75985	-0.284502	0.126246
	Aa_G322960	1	1.87904	-0.197757	-0.839207	-0.839207	-0.202582	0.199712
	Aa_G630880	1	1.62741	-0.097799	-0.706178	-0.787624	-0.200499	0.164687
	Aa_G18010	1	2.76217	-0.158041	-1.06807	-1.53756	-0.59414	0.595638
	Aa_G150750	1	2.80392	-0.004736	-1.13925	-1.68366	-0.697437	0.721164
	Aa_G256210	1	1.4553	0.034455	-0.69026	-0.925974	-0.236626	0.363107
	Aa_G83720	1	1.31687	0.015957	-0.724757	-0.820372	-0.173253	0.385554
	Aa_G2370	1	2.41888	-0.073043	-1.08056	-1.66021	-0.372094	0.767037
	Aa_G118460	1	2.95736	-0.141362	-1.12142	-1.72776	-0.427526	0.460708
	Aa_G148590	1	1.24918	-0.073414	-0.391202	-0.756137	-0.158805	0.130381
	Aa_G77860	1	2.58395	-0.284603	-0.941867	-1.55729	-0.222049	0.421858
	Aa_G604600	1	4.58399	-0.20852	-1.28307	-3.26857	-0.662125	0.838284
	Aa_G270040	1	1.82766	-0.062153	-0.36542	-1.10625	-0.535888	0.242059
	Aa_G33520	1	2.00973	-0.090239	-0.579303	-1.00786	-0.516929	0.184606
	Aa_G165840	1	2.55703	-0.037542	-0.794562	-1.40895	-0.675355	0.359382
	Aa_G400850	1	1.73267	0.175976	-0.447794	-1.09499	-0.399138	0.033276
	Aa_G451910	1	3.23637	0.303217	-1.04575	-2.03301	-0.74184	0.281006
	Aa_G337330	1	2.9462	0.27115	-0.951173	-1.71039	-0.778328	0.222536
	Aa_G80490	1	1.33087	-0.038854	0.185706	-0.964854	-0.964854	0.451986
	Aa_G100480	1	1.98112	-0.001076	0.051872	-1.45714	-1.3675	0.792732
	Aa_G210130	1	1.43842	0.167915	-0.164956	-0.823073	-1.09565	0.477346
	Aa_G88880	1	1.56012	-0.085897	-0.120783	-0.796838	-0.826698	0.270093
	Aa_G117420	1	1.24676	0.041039	-0.048691	-0.951729	-0.562163	0.274779
	Aa_G153550	1	1.21081	0.152726	-0.245002	-0.446371	-0.995264	0.323097
	Aa_G46780	1	2.38988	-0.081683	-0.397711	-0.690493	-1.95353	0.733534
	Aa_G332570	1	1.72636	0.001893	-0.191216	-0.520587	-1.15457	0.138117
	Aa_G482350	1	1.22646	0.003461	-0.208168	-0.428163	-0.849996	0.256407
	Aa_G37430	1	1.26992	0.386169	-0.277243	-0.838794	-0.81704	0.276985
	Aa_G33830	1	1.2485	0.354565	-0.294158	-0.728654	-0.817674	0.237415
	Aa_G637260	1	1.44163	0.443708	-0.409484	-0.863772	-0.868915	0.25683
	Aa_G652420	1	1.33379	0.46533	-0.245211	-0.735577	-0.969761	0.151432
	Aa_G552180	1	1.52878	0.55634	-0.362618	-0.771992	-1.14345	0.19294
	Aa_G398120	1	1.69283	0.63464	-0.221673	-1.13526	-1.21913	0.24859
	Aa_G222130	1	1.54151	0.62645	-0.506293	-0.934862	-1.29734	0.570534
	Aa_G113010	1	1.16837	0.370444	-0.454937	-0.66648	-0.843731	0.426334
	Aa_G75910	1	3.89632	1.35266	-1.37016	-2.66882	-2.66882	1.45881
30	Aa_G162420	1	1.76339	-0.076144	-0.224536	-0.48757	-0.48757	-0.48757
	Aa_G860390	1	2.30672	-0.075022	-0.268932	-0.648963	-0.772698	-0.541107
	Aa_G134560	1	4.44268	0.163812	-0.568759	-1.36927	-1.14825	-1.52022
	Aa_G35790	1	2.24678	0.139201	-0.443436	-0.529593	-0.710658	-0.702295
	Aa_G584150	1	2.54367	0.033075	-0.361401	-0.464831	-0.720088	-1.03043
	Aa_G21690	1	2.18937	0.037001	-0.417587	-0.464893	-0.524502	-0.819388
	Aa_G859400	1	1.66213	-0.045603	0.096586	-0.614355	-0.53975	-0.559012
	Aa_G224610	1	3.42909	0.09177	-0.12896	-1.4393	-0.5133	-1.4393
	Aa_G87750	1	3.03497	0.31161	-0.450966	-0.75329	-0.684165	-1.45816
	Aa_G11850	1	1.29614	0.236023	-0.254872	-0.288819	-0.254872	-0.733604
	Aa_G465100	1	2.72597	0.683414	-1.02733	-0.740052	-0.365013	-1.27698
	Aa_G77220	1	1.51039	0.428945	-0.556555	-0.556555	-0.269674	-0.556555
	Aa_G292690	1	2.13346	0.504106	-0.659392	-0.659392	-0.659392	-0.659392
	Aa_G197650	1	1.82205	0.502842	-0.581222	-0.581222	-0.581222	-0.581222
	Aa_G98270	1	2.1568	0.63995	-0.699188	-0.699188	-0.699188	-0.699188
	Aa_G205880	1	2.35571	0.406736	-0.51152	-0.750307	-0.750307	-0.750307
	Aa_G348800	1	3.91343	0.458034	-1.09287	-1.09287	-1.09287	-1.09287
	Aa_G186870	1	3.30273	0.401603	-0.926084	-0.926084	-0.926084	-0.926084
	Aa_G200900	1	3.62519	0.463303	-1.02212	-1.02212	-1.02212	-1.02212
	Aa_G125900	1	2.34393	0.222365	-0.641573	-0.641573	-0.641573	-0.641573
	Aa_G49510	1	1.58186	-0.211811	-0.499201	0.101191	-0.23746	-0.734579
	Aa_G659800	1	1.40449	0.000736	-0.320135	0.17863	-0.368498	-0.895223
	Aa_G415550	1	2.06938	0.290729	-0.213776	-0.09857	-0.671103	-1.37666
	Aa_G374910	1	1.16781	0.08035	-0.020797	-0.061669	-0.30494	-0.860756
	Aa_G526240	1	2.93583	0.369656	-0.343507	-0.361101	-0.534904	-2.06597
	Aa_G176640	1	1.88476	0.057552	0.081478	-0.259559	-0.241637	-1.52259
	Aa_G515750	1	3.17567	-0.000462	-0.057525	-0.59545	-0.669768	-1.85246
	Aa_G229990	1	1.40916	0.037971	-0.5432	-0.852405	0.172018	-0.223546
	Aa_G30640	1	2.70781	0.139044	-1.02445	-1.02445	0.226507	-1.02445
	Aa_G581380	1	1.92439	0.253565	-0.8305	-0.8305	0.313547	-0.8305
	Aa_G473090	1	2.30928	0.383278	-0.967219	-0.967219	0.209103	-0.967219
	Aa_G332900	1	2.85666	0.072484	-1.2552	-0.899059	0.480319	-1.2552
	Aa_G523620	1	1.43995	0.015004	-0.719439	-0.487181	0.186191	-0.434522
	Aa_G93010	1	1.56772	-0.129353	-0.529891	-0.353568	-0.16252	-0.392387
	Aa_G611590	1	1.84728	-0.189162	-0.732699	-0.473428	-0.068868	-0.383122
	Aa_G641110	1	1.47887	-0.175015	-0.527316	-0.303575	0.092636	-0.565599
	Aa_G510250	1	1.81272	0.153833	-0.334016	-0.81267	-0.176592	-0.643271
	Aa_G44090	1	2.65682	0.449695	-0.705123	-1.06127	-0.278858	-1.06127
	Aa_G138010	1	1.72446	0.137667	-0.373927	-0.763603	0.032863	-0.75746
	Aa_G18910	1	1.58245	0.009837	-0.397811	-0.564932	-0.08516	-0.544389
	Aa_G632110	1	1.3397	0.457584	-0.759747	-0.676302	-0.091605	-0.269635
	Aa_G368520	1	1.29335	0.433964	-0.568578	-0.710159	-0.256352	-0.192221
	Aa_G178950	1	2.02299	0.348809	-0.59567	-0.932285	-0.416035	-0.427812
	Aa_G381070	1	1.5956	0.276968	-0.432301	-0.856347	-0.246407	-0.337508
	Aa_G273980	1	2.50773	0.534702	-0.663552	-1.20821	-0.805148	-0.365525
	Aa_G2770	1	1.98209	0.340048	-0.482594	-0.880266	-0.603368	-0.355914
	Aa_G393040	1	2.01573	0.335429	-0.367496	-1.05361	-0.63079	-0.299265
	Aa_G424460	1	2.08731	0.170175	-0.703376	-1.04307	-0.320216	-0.190822
	Aa_G21120	1	1.68082	0.092413	-0.672864	-0.742477	-0.290639	-0.067251
	Aa_G111940	1	1.61769	0.036568	-0.756726	-0.555597	-0.30077	-0.041169
	Aa_G158870	1	1.82077	0.083345	-0.871426	-0.429916	-0.304385	-0.298387
	Aa_G214790	1	1.8832	0.184568	-0.873489	-0.218248	-0.392051	-0.583983
	Aa_G564970	1	1.62891	0.108807	-0.535256	-0.270283	-0.426356	-0.505825
	Aa_G414370	1	1.42616	0.518982	-0.159941	-0.498142	-1.1048	-0.182256
	Aa_G111620	1	2.2674	0.702814	-0.311571	-0.888579	-1.53896	-0.231104
	Aa_G39990	1	1.22066	0.42125	-0.115001	-0.494087	-0.801142	-0.231676
	Aa_G141420	1	1.74102	0.386712	-0.198251	-0.543386	-1.10898	-0.277106
	Aa_G411720	1	1.38042	0.370671	-0.293925	-0.509577	-0.841229	-0.106356
	Aa_G64880	1	1.65176	0.258309	-0.163175	-0.652885	-0.92219	-0.171815
	Aa_G40130	1	1.7802	0.468004	-0.251789	-0.817607	-0.954295	-0.224516
	Aa_G178540	1	1.22243	0.331026	-0.009769	-0.540624	-0.780828	-0.222241
	Aa_G198660	1	1.32593	0.220875	-0.142672	-0.498816	-0.881838	-0.023478
	Aa_G174710	1	1.63029	0.444191	-0.282394	-0.708361	-1.15982	0.076087
	Aa_G155240	1	1.74071	0.433918	-0.378149	-0.636785	-1.18275	0.023056
	Aa_G538650	1	1.40769	0.250613	-0.395968	-0.452708	-0.788971	-0.020654
	Aa_G249070	1	1.39534	0.199705	-0.29627	-0.388461	-0.854173	-0.056139
	Aa_G578820	1	1.29077	0.206323	-0.26088	-0.354392	-0.823364	-0.058459
	Aa_G438690	1	1.67997	0.685204	-0.371658	-0.438427	-1.10139	-0.453694
	Aa_G283780	1	1.2692	0.581239	-0.182444	-0.475451	-0.730797	-0.46175
	Aa_G781200	1	1.66212	0.733128	-0.256548	-0.75541	-0.91673	-0.466564
	Aa_G14580	1	1.52291	0.577884	-0.187324	-0.910161	-0.856166	-0.147145
	Aa_G550990	1	1.48841	0.503818	-0.187892	-0.900315	-0.796922	-0.1071
	Aa_G65170	1	1.50983	0.568437	-0.260908	-0.99632	-0.84879	0.02775
	Aa_G171990	1	1.91241	0.683457	-0.402221	-1.29563	-0.969487	0.071467
	Aa_G363750	1	1.33093	0.611771	-0.326073	-0.770375	-0.684304	-0.161953
	Aa_G123470	1	1.34909	0.618445	-0.377263	-0.791349	-0.77244	-0.026486
	Aa_G67370	1	1.39614	0.580509	-0.276716	-0.633035	-1.06123	-0.005665
	Aa_G288450	1	1.7825	0.639176	-0.348392	-0.808386	-1.13535	-0.129541
	Aa_G293830	1	1.39322	0.511557	-0.220487	-0.750134	-0.933826	-0.00033
	Aa_G16200	1	1.20842	0.516219	-0.029674	-0.721232	-0.81777	-0.155959
	Aa_G74870	1	1.13075	0.599822	-0.06117	-0.716281	-0.923566	-0.029557
	Aa_G222580	1	3.76233	1.30665	-0.630227	-1.77566	-1.59123	-1.07186
	Aa_G235500	1	3.06096	0.964995	-0.29879	-1.63058	-1.31858	-0.778008
	Aa_G195960	1	1.60329	0.522325	-0.229041	-0.846014	-0.713564	-0.337
	Aa_G265950	1	2.81817	0.9132	-0.241095	-1.89416	-0.894155	-0.701961
	Aa_G686370	1	1.247	0.634292	-0.066443	-0.822774	-0.701311	-0.290761
	Aa_G96840	1	1.52153	0.608333	-0.071128	-0.950413	-0.851099	-0.25722
	Aa_G22780	1	1.15833	0.902431	-0.583945	-0.3913	-1.09757	0.012055
	Aa_G6850	1	1.26689	0.971225	-0.163999	-0.649426	-1.32527	-0.099424
	Aa_G71700	1	1.36166	0.866246	-0.216216	-0.702115	-1.23043	-0.079141
	Aa_G182440	1	1.4802	0.923118	-0.847568	-0.52564	-0.799634	-0.230473
	Aa_G49790	1	1.48601	1.24966	-0.683916	-0.683916	-0.683916	-0.683916
	Aa_G507880	1	2.18223	1.83229	-1.00363	-1.00363	-1.00363	-1.00363
	Aa_G312110	1	1.50731	1.25742	-0.691183	-0.691183	-0.691183	-0.691183
	Aa_G311540	1	1.79927	1.49538	-0.823662	-0.823662	-0.823662	-0.823662
	Aa_G132390	1	2.37575	2.08866	-1.1161	-1.1161	-1.1161	-1.1161
	Aa_G509950	1	2.4087	2.0758	-1.12112	-1.12112	-1.12112	-1.12112
	Aa_G500070	1	2.35617	2.00415	-1.09008	-1.09008	-1.09008	-1.09008
	Aa_G139980	1	2.37093	1.8772	-1.06203	-1.06203	-1.06203	-1.06203
	Aa_G332850	1	1.62829	1.31683	-0.736281	-0.736281	-0.736281	-0.736281
	Aa_G492780	1	1.91429	1.43953	-0.838456	-0.838456	-0.838456	-0.838456
	Aa_G363330	1	2.13738	1.61521	-0.938149	-0.938149	-0.938149	-0.938149
	Aa_G20990	1	2.76834	2.0711	-1.20986	-1.20986	-1.20986	-1.20986
	Aa_G260960	1	1.49631	1.14662	-0.660733	-0.660733	-0.660733	-0.660733
	Aa_G49230	1	1.69141	1.19948	-0.722722	-0.722722	-0.722722	-0.722722
	Aa_G346490	1	1.66018	1.16859	-0.707192	-0.707192	-0.707192	-0.707192
	Aa_G59040	1	1.72038	1.19368	-0.728516	-0.728516	-0.728516	-0.728516
	Aa_G173290	1	2.19963	1.6106	-0.952557	-0.952557	-0.952557	-0.952557
	Aa_G23570	1	1.6763	1.22063	-0.724233	-0.724233	-0.724233	-0.724233
	Aa_G480000	1	1.49217	1.07604	-0.642051	-0.642051	-0.642051	-0.642051
	Aa_G326560	1	1.5539	1.04957	-0.650868	-0.650868	-0.650868	-0.650868
	Aa_G228160	1	1.58835	1.07421	-0.66564	-0.66564	-0.66564	-0.66564
	Aa_G259500	1	5.68088	3.77645	-2.36433	-2.36433	-2.36433	-2.36433
	Aa_G21060	1	1.76278	1.1791	-0.735469	-0.735469	-0.735469	-0.735469
	Aa_G41520	1	1.36719	1.03442	-0.48405	-0.627414	-0.819034	-0.471111
	Aa_G505620	1	2.92428	1.436	-1.09007	-1.09007	-1.09007	-1.09007
	Aa_G177470	1	2.32323	1.17784	-0.875268	-0.875268	-0.875268	-0.875268
	Aa_G178280	1	1.63281	0.815524	-0.612082	-0.612082	-0.612082	-0.612082
	Aa_G48350	1	2.24724	1.12724	-0.843618	-0.843618	-0.843618	-0.843618
	Aa_G409930	1	2.2409	1.18593	-0.856709	-0.856709	-0.856709	-0.856709
	Aa_G480730	1	1.45823	0.751963	-0.552548	-0.552548	-0.552548	-0.552548
	Aa_G180850	1	2.02825	1.04681	-0.768765	-0.768765	-0.768765	-0.768765
	Aa_G96570	1	2.51278	1.51026	-1.00576	-1.00576	-1.00576	-1.00576
	Aa_G12820	1	2.60473	1.58858	-1.04833	-1.04833	-1.04833	-1.04833
	Aa_G243720	1	1.93633	1.12898	-0.766327	-0.766327	-0.766327	-0.766327
	Aa_G85250	1	1.9409	1.10614	-0.761759	-0.761759	-0.761759	-0.761759
	Aa_G325630	1	2.15809	1.23835	-0.84911	-0.84911	-0.84911	-0.84911
	Aa_G180370	1	1.52603	0.853915	-0.594986	-0.594986	-0.594986	-0.594986
	Aa_G173910	1	5.98795	3.34419	-2.33304	-2.33304	-2.33304	-2.33304
	Aa_G199030	1	2.12869	0.992159	-1.01862	-0.73174	-0.673792	-0.696693
	Aa_G662590	1	2.18592	0.879747	-0.766416	-0.766416	-0.766416	-0.766416
	Aa_G136120	1	1.70132	0.640944	-0.585565	-0.585565	-0.585565	-0.585565
	Aa_G263160	1	1.68122	0.788551	-0.617442	-0.617442	-0.617442	-0.617442
	Aa_G89560	1	4.0153	1.85102	-1.46658	-1.46658	-1.46658	-1.46658
	Aa_G185030	1	1.94387	0.902051	-0.711481	-0.711481	-0.711481	-0.711481
	Aa_G94750	1	2.09592	0.976145	-0.768017	-0.768017	-0.768017	-0.768017
	Aa_G157120	1	1.84865	0.830913	-0.66989	-0.66989	-0.66989	-0.66989
	Aa_G275340	1	2.59531	1.14273	-0.934511	-0.934511	-0.934511	-0.934511
	Aa_G161780	1	2.42489	1.04667	-0.867891	-0.867891	-0.867891	-0.867891
	Aa_G98170	1	1.87097	0.858262	-0.613931	-1.0985	-0.662816	-0.353986
	Aa_G130680	1	1.11345	0.503293	0.383349	-0.260557	-1.11729	-0.622238
	Aa_G418350	1	1.351	0.607197	0.195027	-0.193515	-1.27103	-0.68868
	Aa_G291150	1	0.951572	0.918643	0.224691	-0.348214	-1.12351	-0.623185
	Aa_G670970	1	1.20352	1.01297	0.11869	-0.566779	-1.23862	-0.529785
	Aa_G299920	1	1.24216	1.06349	0.178729	-0.60134	-1.53584	-0.347202
	Aa_G1035090	1	3.03681	2.12712	-0.576754	0.163563	-2.94413	-1.80662
	Aa_G108440	1	4.23129	0.900692	0.56942	-1.90047	-1.90047	-1.90047
	Aa_G747900	1	2.05883	0.388317	0.37097	-0.93937	-0.93937	-0.93937
	Aa_G397300	1	1.45024	0.219673	0.117794	-0.595902	-0.595902	-0.595902
	Aa_G409780	1	1.39495	0.147189	0.355816	-0.560911	-0.703762	-0.633282
	Aa_G191150	1	2.21486	0.701733	0.400269	-1.10562	-1.10562	-1.10562
	Aa_G512410	1	1.46145	0.459387	0.067587	-0.674813	-0.665768	-0.647846
	Aa_G95130	1	1.38392	0.341981	0.175459	-0.407629	-0.835083	-0.658651
	Aa_G342340	1	3.11561	1.25064	0.241513	-1.04822	-1.87058	-1.68897
	Aa_G711810	1	1.4494	0.028668	0.130645	-0.22935	-0.881292	-0.498075
	Aa_G149560	1	1.64198	0.423406	0.010911	-0.228943	-1.17883	-0.668516
	Aa_G264650	1	1.35525	0.353516	0.010163	-0.432299	-1.11637	-0.170263
	Aa_G258100	1	1.29547	0.192851	0.156595	-0.478916	-0.809257	-0.356745
	Aa_G499040	1	4.29535	1.14185	0.081643	-1.46707	-2.61455	-1.43722
	Aa_G263570	1	1.96277	0.70114	-0.251072	-0.684303	-0.498999	-1.22954
	Aa_G264410	1	2.55632	1.33257	-0.373597	-1.24289	-0.684684	-1.58772
	Aa_G601480	1	2.70859	1.29246	-0.169154	-1.43219	-0.96752	-1.43219
	Aa_G438780	1	1.45094	0.678633	-0.199688	-0.643295	-0.643295	-0.643295
	Aa_G766510	1	2.29151	1.11177	-0.48271	-0.814224	-0.900936	-1.20541
	Aa_G14320	1	1.35387	1.07387	-0.194385	-0.490411	-1.00279	-0.740158
	Aa_G234900	1	1.53659	0.99594	0.2246	-0.694225	-1.19591	-0.866989
	Aa_G506900	1	1.39129	0.967794	0.034136	-0.797741	-0.797741	-0.797741
	Aa_G22040	1	2.40179	1.52477	0.339324	-1.42196	-1.42196	-1.42196
	Aa_G709170	1	2.54357	1.21386	-0.011359	-0.570787	-1.29998	-1.8753
	Aa_G419960	1	1.34449	0.594331	0.093529	-0.21941	-0.906471	-0.906471
	Aa_G456530	1	1.26165	0.859997	0.022618	-0.233112	-0.955578	-0.955578
	Aa_G4410	1	1.36173	0.133881	-0.865043	-0.010576	-0.764799	0.144806
	Aa_G440870	1	2.89781	0.233562	-1.81258	-0.337494	-1.81258	0.831277
	Aa_G483840	1	2.32859	-0.183903	-0.762323	-0.022749	-1.34077	-0.018844
	Aa_G339010	1	2.76185	-0.015371	-1.24803	-0.440677	-1.24803	0.190261
	Aa_G707140	1	1.50506	-0.018109	-0.687135	-0.121538	-0.687135	0.008858
	Aa_G191980	1	1.30303	0.269746	-0.404704	0.134055	-1.28954	-0.012583
	Aa_G232850	1	1.15402	0.42244	-0.532092	0.109347	-1.23748	0.083765
	Aa_G18400	1	1.21884	0.46092	-0.444593	-0.200864	-0.882429	-0.151872
	Aa_G271810	1	1.21972	0.181241	-0.373902	-0.183863	-0.925402	0.082211
	Aa_G488520	1	2.08857	0.350512	-0.53353	-0.524911	-1.08479	-0.295851
	Aa_G395910	1	1.74507	0.157569	-0.415989	-0.317211	-0.873292	-0.296149
	Aa_G353510	1	2.03518	0.468692	-0.698482	-0.291712	-1.07823	-0.435448
	Aa_G26340	1	1.62954	0.26087	-0.529207	-0.33281	-0.633043	-0.395352
	Aa_G170520	1	2.05976	0.158207	-0.677786	0.075417	-1.13504	-0.480557
	Aa_G275910	1	2.12879	0.114153	-0.411863	-0.714614	-0.761842	-0.354628
	Aa_G116410	1	2.21734	0.047404	-0.424473	-0.831357	-0.890536	-0.118381
	Aa_G256660	1	1.54482	0.064056	-0.240144	-0.623852	-0.577565	-0.167315
	Aa_G533090	1	2.1323	-0.140316	-0.25979	-0.69015	-0.859013	-0.183033
	Aa_G647980	1	2.03879	-0.033342	-0.319096	-0.662654	-0.90922	-0.114478
	Aa_G371010	1	1.47553	-0.001679	-0.205213	-0.399771	-0.719658	-0.149213
	Aa_G226380	1	1.58066	0.103842	-0.11005	-0.658529	-0.679055	-0.236868
	Aa_G414750	1	1.51669	0.055012	0.009846	-0.615176	-0.733933	-0.232437
	Aa_G151790	1	1.63252	-0.209286	-0.269209	-0.400607	-0.795794	0.042377
	Aa_G440100	1	1.41328	-0.035014	-0.26749	-0.378798	-0.70868	-0.023296
	Aa_G132620	1	2.29672	-0.152432	-0.410965	-0.668616	-1.09715	0.032444
	Aa_G368540	1	1.64332	0.050078	-0.291348	-0.650119	-0.884472	0.13254
	Aa_G320	1	1.86904	0.04016	-0.497028	-0.668959	-0.859296	0.116079
	Aa_G128890	1	1.46666	0.074582	-0.359137	-0.472906	-0.662384	-0.046813
	Aa_G286470	1	1.99551	0.137148	-0.26954	-0.870577	-0.913646	-0.078894
	Aa_G155430	1	1.4622	0.097207	-0.149231	-0.605719	-0.706179	-0.09828
	Aa_G342540	1	2.01399	0.186195	-0.329331	-0.710062	-1.10127	-0.059522
	Aa_G417980	1	2.03446	0.162755	-0.277817	-0.807896	-1.12346	0.011957
	Aa_G457950	1	1.31058	-0.202999	-0.173455	-0.088288	-0.739052	-0.106784
	Aa_G253700	1	1.91242	-0.222571	-0.19522	-0.155143	-1.28607	-0.053413
	Aa_G269280	1	1.16385	-0.043892	0.006232	-0.18407	-0.84882	-0.093304
	Aa_G292910	1	1.52698	-0.092275	-0.088974	-0.198555	-1.09724	-0.049936
	Aa_G29610	1	1.43206	-0.040761	-0.314936	-0.217639	-0.682307	-0.176416
	Aa_G103480	1	1.4348	0.014372	-0.292516	-0.2713	-0.725476	-0.159879
	Aa_G486860	1	1.59229	0.073244	-0.241196	-0.185482	-0.854575	-0.384285
	Aa_G165760	1	1.68931	-0.093546	-0.178079	-0.212693	-0.917119	-0.287868
	Aa_G609030	1	1.40888	0.132162	-0.228291	-0.331913	-0.706593	-0.274248
	Aa_G227630	1	1.99532	0.091233	-0.26435	-0.435396	-0.951411	-0.435396
	Aa_G159730	1	2.10082	-0.127283	-0.037772	-0.370888	-1.04767	-0.517215
	Aa_G75290	1	1.3372	-0.076702	-0.037222	-0.3285	-0.762435	-0.132339
31	Aa_G341220	1	2.02837	-0.86305	1.42383	-0.86305	-0.86305	-0.86305
	Aa_G595220	1	2.62599	-1.09319	1.74677	-1.09319	-1.09319	-1.09319
	Aa_G507830	1	1.43278	-0.581573	0.893512	-0.581573	-0.581573	-0.581573
	Aa_G235380	1	2.69679	-1.26112	2.34769	-1.26112	-1.26112	-1.26112
	Aa_G95940	1	1.88351	-0.879904	1.63611	-0.879904	-0.879904	-0.879904
	Aa_G148620	1	3.34826	-1.50524	2.67268	-1.50524	-1.50524	-1.50524
	Aa_G526700	1	2.62381	-1.34797	2.76806	-1.34797	-1.34797	-1.34797
	Aa_G290420	1	2.24867	-1.16339	2.12103	-1.045	-1.05377	-1.10754
	Aa_G416530	1	1.8796	-1.08388	2.4559	-1.08388	-1.08388	-1.08388
	Aa_G75940	1	0.941997	-0.599022	1.45409	-0.599022	-0.599022	-0.599022
	Aa_G625290	1	0.636701	-0.864452	1.89974	-0.507831	-0.632278	-0.531876
	Aa_G524540	1	1.1463	-0.509919	3.02813	-2.08578	-0.056587	-1.52215
	Aa_G370090	1	1.35389	0.236581	0.548939	-0.067572	-0.742703	-1.32913
	Aa_G362660	1	1.05209	0.183499	0.434577	-0.024371	-0.626739	-1.01906
	Aa_G327180	1	1.04914	0.000919	0.690533	-0.016812	-0.604103	-1.11967
	Aa_G161550	1	1.06462	-0.006079	0.822761	0.161649	-0.862002	-1.18095
	Aa_G127780	1	2.45125	0.165361	0.568994	0.343258	-1.76443	-1.76443
	Aa_G346200	1	2.14713	0.03165	0.50993	0.586046	-1.63738	-1.63738
	Aa_G226580	1	1.39022	0.013059	0.449922	0.718002	-1.2856	-1.2856
	Aa_G598340	1	1.68518	0.27783	0.585259	0.896069	-1.72217	-1.72217
	Aa_G76360	1	1.5946	-0.526614	0.490985	0.599366	-0.416239	-1.74209
	Aa_G290630	1	1.3356	0.575637	0.496202	-0.061793	-1.17283	-1.17283
	Aa_G146260	1	1.46854	0.833606	0.377745	0.018285	-1.34909	-1.34909
	Aa_G535620	1	1.60996	0.718627	0.789666	0.217643	-1.39004	-1.94586
	Aa_G539240	1	3.85595	1.43379	1.76989	0.480765	-3.7702	-3.7702
	Aa_G755620	1	1.60865	1.27601	0.285929	-0.006655	-1.58197	-1.58197
	Aa_G345790	1	1.54247	1.26044	0.408335	-0.100963	-1.55514	-1.55514
	Aa_G549790	1	1.85062	0.071794	0.100794	-0.210408	-0.906401	-0.906401
	Aa_G137960	1	1.75162	0.060387	0.357221	-0.393529	-0.815634	-0.960065
	Aa_G89570	1	2.1576	0.530996	0.196902	-0.042825	-1.42134	-1.42134
	Aa_G175160	1	1.16051	-0.007469	0.450204	0.01989	-1.03254	-0.590591
	Aa_G300560	1	1.10732	0.257563	0.407863	-0.180833	-0.924113	-0.667798
	Aa_G525430	1	1.47029	0.339392	0.97711	-0.925255	-0.887036	-0.974498
	Aa_G293160	1	1.96627	0.5226	1.27795	-1.25561	-1.25561	-1.25561
	Aa_G483300	1	1.51177	0.921777	1.56309	-1.33221	-1.33221	-1.33221
	Aa_G448150	1	1.01994	0.578618	1.20081	-1.07144	-0.667543	-1.06038
	Aa_G353320	1	1.24071	0.440904	0.815539	-0.962993	-0.217176	-1.31698
	Aa_G137040	1	1.8348	1.04583	0.547707	1.00308	-2.2157	-2.2157
	Aa_G42180	1	1.99114	1.82349	0.809329	1.7046	-3.16428	-3.16428
	Aa_G176380	1	1.51208	1.28562	0.903444	1.37918	-2.54016	-2.54016
	Aa_G466580	1	0.903265	0.521674	0.324442	0.903265	-1.32632	-1.32632
	Aa_G302430	1	1.26932	0.489582	0.982286	0.632299	-1.68674	-1.68674
	Aa_G145390	1	1.07176	0.357797	1.01455	0.782006	-1.61306	-1.61306
	Aa_G194670	1	1.50716	0.697581	0.929814	0.857811	-1.99619	-1.99619
	Aa_G614670	1	0.852739	0.360099	0.499902	0.588985	-1.15086	-1.15086
	Aa_G296290	1	0.75852	0.636283	0.777923	1.05056	-1.61164	-1.61164
	Aa_G509530	1	1.32796	1.24902	1.63103	1.0258	-2.6169	-2.6169
	Aa_G367870	1	0.684059	0.687515	0.800334	0.580068	-1.37599	-1.37599
	Aa_G181590	1	1.16618	1.14732	1.3364	0.878308	-2.2641	-2.2641
	Aa_G191430	1	1.2891	1.00248	1.10671	1.24349	-2.32089	-2.32089
	Aa_G346360	1	1.84714	1.40872	1.5374	1.46886	-3.13106	-3.13106
	Aa_G444250	1	0.828552	0.615336	0.619098	0.58103	-1.32201	-1.32201
	Aa_G521630	1	0.35991	0.656994	1.11088	0.579787	-1.35379	-1.35379
	Aa_G244340	1	0.038868	1.12694	1.21684	0.489782	-1.43622	-1.43622
	Aa_G574370	1	0.28539	0.725963	0.495957	0.492136	-0.642819	-1.35663
	Aa_G47110	1	0.860718	1.47786	0.599851	0.162987	-1.55071	-1.55071
	Aa_G88460	1	0.544162	0.891695	0.786143	-0.011708	-0.957484	-1.25281
	Aa_G438360	1	0.321919	1.07117	0.868407	0.30281	-1.28215	-1.28215
	Aa_G251160	1	0.786029	2.19532	1.48326	0.714805	-2.58971	-2.58971
	Aa_G591590	1	1.32893	1.00626	0.927736	0.629235	-1.94608	-1.94608
	Aa_G28480	1	1.19684	1.26708	1.06986	0.41878	-1.97628	-1.97628
	Aa_G697090	1	0.742573	1.16027	0.973307	0.515292	-1.69572	-1.69572
	Aa_G21990	1	0.883724	1.28182	0.85076	0.67861	-1.84746	-1.84746
	Aa_G693340	1	0.699888	1.07461	0.835024	0.628776	-1.61915	-1.61915
32	Aa_G335480	1	0.191502	0.490026	0.555914	-0.113938	-1.92951	0.806009
	Aa_G420900	1	0.033892	0.536392	0.396462	-0.229142	-1.71457	0.976965
	Aa_G498890	1	-0.157762	1.12333	0.495458	-0.104247	-1.94017	0.583391
	Aa_G174370	1	0.705389	0.703713	0.037669	0.250141	-2.40062	0.703713
	Aa_G184900	1	0.843826	0.949965	-0.222845	0.315894	-2.3734	0.486565
	Aa_G171780	1	0.602679	0.856996	-0.150309	0.034994	-2.12851	0.784145
	Aa_G102110	1	0.671257	1.02588	-0.481271	0.120776	-2.15382	0.81717
	Aa_G437640	1	0.059895	0.393056	0.710765	0.962135	-2.06112	-0.064731
	Aa_G248890	1	0.081196	0.471045	0.643791	0.561329	-1.88228	0.124917
	Aa_G573250	1	0.208897	0.318721	0.512781	0.580496	-1.61485	-0.006043
	Aa_G130220	1	0.249802	0.146021	0.264561	0.730984	-1.70997	0.318601
	Aa_G203190	1	0.128827	0.031525	0.618666	0.583958	-1.67751	0.314533
	Aa_G432700	1	0.105141	0.12841	0.703723	0.684227	-2.19352	0.572017
	Aa_G161730	1	0.09139	0.022127	0.59389	0.564419	-1.84972	0.57789
	Aa_G415720	1	0.573352	0.741589	0.533578	0.457453	-2.93761	0.631638
	Aa_G62050	1	0.683322	0.792852	0.624267	0.507115	-3.21972	0.612161
	Aa_G24580	1	0.833193	0.922507	0.743906	0.758608	-4.12843	0.870217
	Aa_G335150	1	1.14388	1.64033	1.35443	1.42328	-6.88965	1.32773
	Aa_G646180	1	1.12899	1.56255	1.31372	1.22035	-6.54817	1.32256
	Aa_G630820	1	0.907428	1.32992	1.27186	1.11231	-5.87524	1.25373
	Aa_G333960	1	0.541931	0.605684	0.395711	0.262289	-2.18925	0.383638
	Aa_G17780	1	0.405636	0.432838	0.767972	0.298234	-2.36625	0.46157
	Aa_G217480	1	0.25113	0.571427	0.629015	0.320096	-2.15758	0.385914
	Aa_G171690	1	0.167955	0.589595	0.362667	0.263957	-1.95637	0.572198
	Aa_G555110	1	0.31699	1.02399	0.760692	0.574059	-3.41961	0.743883
	Aa_G269310	1	-0.00519	0.74176	0.454242	0.456668	-2.11622	0.468741
	Aa_G437820	1	0.141938	0.893393	0.765461	0.801065	-3.40526	0.803408
	Aa_G393080	1	0.070136	0.924719	0.629988	0.810492	-3.01733	0.581991
	Aa_G366490	1	0.383273	0.515708	0.040898	1.01286	-2.7435	0.790763
	Aa_G218620	1	0.203602	0.663389	0.288994	0.788565	-2.68002	0.73547
	Aa_G353290	1	0.277404	0.688546	0.501383	1.40836	-4.00578	1.13009
	Aa_G141150	1	0.123096	0.231429	0.200402	0.607577	-2.00123	0.838728
	Aa_G386790	1	0.384487	0.206754	0.078861	0.413699	-1.75302	0.669216
	Aa_G53640	1	0.422711	0.44057	0.173981	0.443103	-2.06786	0.587493
	Aa_G633720	1	0.439878	0.407025	0.036522	0.423545	-1.97426	0.667288
	Aa_G285190	1	0.247592	0.323764	0.369739	0.422016	-2.06855	0.705443
	Aa_G237680	1	0.110263	0.247358	0.275687	0.420458	-1.57231	0.518543
	Aa_G551020	1	0.345153	0.430565	0.468084	0.616717	-2.63121	0.770692
	Aa_G296260	1	0.532279	0.632789	0.587968	0.825534	-3.53553	0.956962
	Aa_G189850	1	0.43124	0.546194	0.514458	0.707584	-2.97611	0.776636
	Aa_G710670	1	0.216105	0.359408	0.623131	0.582981	-2.44382	0.662194
	Aa_G174970	1	0.201398	0.204929	0.58154	0.310332	-1.82717	0.528972
	Aa_G140780	1	0.126595	0.283863	0.651418	0.43421	-2.32495	0.82886
	Aa_G30350	1	0.564356	0.560795	0.467527	0.366451	-3.0409	1.08177
	Aa_G432320	1	0.855503	0.915641	0.979249	0.922023	-4.84272	1.1703
	Aa_G309430	1	0.973328	0.806613	0.829513	0.822752	-4.51532	1.08311
	Aa_G430250	1	0.625349	0.493102	0.578526	0.350685	-2.82883	0.781165
	Aa_G194780	1	0.532676	0.101906	0.756856	0.494625	-2.67209	0.786029
	Aa_G154640	1	0.568157	0.10437	0.364202	0.429493	-2.06876	0.602536
	Aa_G478110	1	0.540569	0.053239	0.454887	0.366478	-2.06113	0.645955
	Aa_G193660	1	1.1879	0.321617	0.104106	0.608612	-2.74189	0.519645
	Aa_G284680	1	0.768415	-0.100643	0.248189	0.553361	-1.86618	0.396856
	Aa_G290470	1	0.894322	-0.031482	0.197782	0.439033	-1.99125	0.491596
	Aa_G114920	1	0.645065	0.005088	0.069884	0.257035	-1.49571	0.518642
	Aa_G293560	1	0.590745	0.101953	0.197027	0.211673	-1.77383	0.672429
	Aa_G240030	1	0.664219	0.111824	0.267365	0.499226	-2.05167	0.50904
	Aa_G567810	1	0.891069	0.228751	0.277087	0.351206	-2.32461	0.576498
	Aa_G180360	1	1.00296	0.269326	0.322745	0.533471	-2.86441	0.735908
	Aa_G29550	1	0.992836	0.562677	0.512051	0.491873	-3.40633	0.846898
	Aa_G250280	1	1.16585	0.630216	0.630748	0.593512	-4.12841	1.10808
	Aa_G560130	1	0.916834	0.502035	0.416597	0.70122	-3.4173	0.88062
	Aa_G751200	1	0.888127	0.32165	0.528936	0.4938	-3.20442	0.971904
	Aa_G361090	1	1.80038	1.15243	1.02491	0.758912	-5.85712	1.1205
	Aa_G11440	1	1.00692	0.468481	0.46974	0.470999	-3.0488	0.632654
	Aa_G245300	1	1.23224	0.541812	0.583501	0.471147	-3.42996	0.601257
	Aa_G24610	1	0.562506	0.906889	0.000694	0.885565	-2.78799	0.432338
	Aa_G249520	1	0.63076	0.431304	0.334042	0.754749	-2.81814	0.667286
	Aa_G377010	1	0.478745	0.726451	0.53545	0.911549	-3.29946	0.647268
	Aa_G76960	1	0.526163	0.468906	0.227898	0.343906	-1.8356	0.268732
	Aa_G107640	1	0.52227	0.539489	0.13258	0.494789	-2.02123	0.332098
	Aa_G385680	1	0.706069	0.465322	0.146793	0.241228	-1.61874	0.05933
	Aa_G617070	1	0.921138	0.835001	0.108156	0.564795	-2.60993	0.180841
	Aa_G763040	1	0.507433	0.424971	0.334036	0.40194	-1.71908	0.050696
	Aa_G256590	1	0.99321	0.841749	1.02351	0.781869	-4.0296	0.389263
	Aa_G238720	1	0.710507	0.049627	0.735324	0.528873	-1.95398	-0.070355
	Aa_G340600	1	0.444223	0.098449	0.680546	0.430645	-1.65001	-0.00385
	Aa_G122530	1	1.01373	0.210264	0.803193	0.527391	-2.96446	0.409882
	Aa_G43610	1	0.769635	0.106375	0.794237	0.182899	-2.25539	0.402247
	Aa_G221290	1	0.560366	0.553277	-0.324157	0.491567	-1.4682	0.187149
	Aa_G503780	1	0.623421	0.198367	-0.205676	1.17091	-1.92502	0.137994
	Aa_G192710	1	0.888436	0.302334	-0.009374	0.913272	-2.07891	-0.015753
	Aa_G669520	1	0.7616	0.273211	0.741735	-0.413885	-1.78684	0.424176
	Aa_G362000	1	0.767093	0.509745	0.145405	-0.078316	-1.71059	0.366658
	Aa_G448980	1	1.39154	0.79509	0.628543	-0.117632	-3.72407	1.02653
	Aa_G425210	1	1.54298	0.52671	0.284349	0.13495	-3.33624	0.847249
	Aa_G327200	1	1.072	0.561763	0.347875	0.072	-2.31205	0.258413
	Aa_G48710	1	1.24571	0.415199	0.444767	0.162321	-2.62218	0.354181
	Aa_G76080	1	1.2717	0.432877	0.600513	0.102033	-2.51385	0.106733
	Aa_G243140	1	1.09336	0.125482	0.504569	0.099079	-1.82312	0.000631
	Aa_G247640	1	1.23303	-0.121155	0.55168	0.229752	-1.90775	0.014447
	Aa_G424670	1	1.49403	-0.088512	0.193727	0.029751	-2.08128	0.452283
	Aa_G42350	1	1.42068	0.124752	0.283182	0.078949	-2.03875	0.131179
	Aa_G44040	1	1.40004	0.071525	0.136046	0.303739	-2.19451	0.283165
	Aa_G6520	1	1.10486	0.834708	-0.019344	0.068921	-1.68383	-0.305316
	Aa_G63370	1	1.70279	1.09423	0.182557	-0.280352	-2.45668	-0.24255
	Aa_G642620	1	1.17578	1.28942	0.393675	-0.421814	-2.34401	-0.09305
	Aa_G797250	1	1.10163	0.923332	-0.234209	-0.305832	-2.04568	0.560762
	Aa_G543470	1	1.49933	0.656188	-0.087512	-0.332103	-2.44647	0.710573
	Aa_G543300	1	1.03445	0.454037	0.107353	-0.187945	-1.94923	0.541339
	Aa_G72440	1	1.54078	1.28916	0.266485	-0.28739	-3.0698	0.26076
	Aa_G195190	1	1.14413	0.905842	0.275266	-0.242893	-2.38694	0.304595
	Aa_G570070	1	1.65759	1.03597	0.260531	-0.292299	-3.05995	0.398166
	Aa_G514470	1	1.05991	0.422478	0.299621	-0.301461	-1.7183	0.237756
	Aa_G552210	1	1.19754	0.795482	0.423418	-0.559951	-2.36318	0.506693
	Aa_G574810	1	1.4568	0.521105	0.229029	-0.418564	-1.96947	0.181095
	Aa_G248620	1	1.89775	0.746408	0.191871	-0.499443	-2.37129	0.034705
	Aa_G99640	1	1.05369	0.552793	0.068047	-0.192134	-1.53127	0.048874
	Aa_G44130	1	1.75334	0.747583	0.079565	-0.29483	-2.57579	0.290132
	Aa_G27480	1	0.970194	0.29272	-0.125506	0.076683	-1.30183	0.087738
	Aa_G368530	1	1.57742	0.496862	-0.162739	0.174429	-2.33906	0.253096
	Aa_G425570	1	1.08797	0.292999	-0.14552	0.027497	-1.51847	0.255525
	Aa_G375660	1	1.63528	0.337433	0.059031	-0.0904	-2.25712	0.315775
	Aa_G244670	1	1.15797	0.374836	-0.007983	0.002177	-1.50879	-0.018215
	Aa_G98180	1	1.02357	0.607083	-0.147441	0.083339	-1.70326	0.136702
	Aa_G17080	1	1.20674	0.378954	0.837275	0.146354	-2.1842	-0.385117
	Aa_G38540	1	0.620414	0.755574	0.927843	0.295262	-1.86501	-0.734082
	Aa_G285120	1	0.681744	1.58398	0.46515	-0.079106	-2.74586	0.094097
	Aa_G332010	1	0.612472	1.49339	0.625956	-0.099869	-2.47838	-0.15357
	Aa_G132960	1	0.496005	1.35674	0.578378	0.121964	-2.67712	0.124036
	Aa_G380690	1	0.655024	0.997756	0.663061	-0.375933	-2.50686	0.566956
	Aa_G445740	1	0.445097	0.689023	0.549686	0.124524	-1.96633	0.157999
	Aa_G298390	1	1.20426	1.66483	0.667066	0.371001	-4.34818	0.441025
	Aa_G442010	1	1.55554	1.66584	0.57261	0.087894	-4.61919	0.737307
	Aa_G88470	1	0.0689	1.23755	0.744465	0.276496	-2.26452	-0.06289
	Aa_G644340	1	0.648705	1.93345	2.29262	1.26364	-5.50043	-0.637981
	Aa_G43600	1	0.280278	1.09072	0.79124	0.603648	-2.71972	-0.046165
33	Aa_G318550	1	1.32728	-1.09495	0.732864	0.029374	-1.09495	0.100393
	Aa_G177290	1	1.29046	-1.44506	0.814964	-0.288018	-0.713879	0.341535
	Aa_G475210	1	1.41751	-1.3115	0.449783	0.516317	-1.3115	0.239398
	Aa_G230760	1	1.549	-1.58193	0.435987	0.568625	-1.58193	0.61026
	Aa_G122240	1	1.28366	-1.24241	0.211764	0.613578	-1.24241	0.375826
	Aa_G20180	1	1.17947	-1.46438	0.602566	0.711939	-1.46438	0.434791
	Aa_G162250	1	1.25616	-1.46849	0.457512	0.691787	-1.46849	0.531513
	Aa_G5560	1	0.137817	-0.862183	0.343492	0.358547	-1.17252	1.19485
[truncated: 1,543 more rows]
