# Supplementary material for: Adventitious rooting in response to long-term cold: a possible mechanism of clonal growth in alpine perennials
Source: Front Plant Sci. 2024 Apr 17;15:1352830. doi: 10.3389/fpls.2024.1352830 (PMC11062184; doi:10.3389/fpls.2024.1352830)
Supplement: Supplementary Figure 1 — Physiological analysis of A. alpina without cold exposure and in response to different durations of cold. Percentage of flowering plants (A) and total leaf number at flowering (B) in plants without cold exposure (0w) and exposed to different durations (4w, 8w, 12w, 16w and 21w) at 4°C followed by 4 weeks in long days (+4wLD). A one-way analysis of variance (ANOVA) followed by Tukey’s multiple comparison post hoc-test with Bonferroni correction showed no statistically significant value. (C) Diagrammatic representation of the experimental design of the physiological analysis in A. alpina without cold exposure. Plants were grown for eight weeks in a LD greenhouse and subsequently maintained in LD for 5 additional weeks. (D) Analysis of the position of adventitious root formation along the main stem in a set of A. alpina plants grown 13 weeks in a LD greenhouse corresponding to eight weeks plants scored for additional 5 weeks. Each column represents a single plant. The percentage of adventitious root in each internode along the main stem is indicated in orange on the right side of the graph. Internodes are numbered from the bottom to the top of the plant. Percentage of Pajares plants with adventitious roots on the main stem (E) and the axillary branches (F) 5 weeks in long days (+5wLD). [file DataSheet_1.zip › Supplementary_Tables.xlsx]

## Sheet: Supplementary Table 1
Supplementary Table 1.Number of DEGs in stems of cold treated A. alpina plants. Plants were grown for 8 weeks in a long day green house and subsequently exposed to 4°C for 0 (0w), 4 (4w), 8 (8w), 12 (12w), 16 (16w) and 21 (21w) weeks. The samples were collected before and at the end of different durations of cold exposure (+0dLD) or 5 days after transfer to long day greenhouse (+5dLD). The number…
Cold (Weeks at 4 °C)	Long Day Treatment	Relative to	A. alpina genes		A. thaliana genes		Percentage of genes with At homologs
			Up	Down	Up	Down	Up	Down
4w	+0dLD	0w	1271	1784	836	1452	65.775	81.3901
8w	+0dLD	0w	1407	2148	907	1760	64.4634	81.9367
12w	+0dLD	0w	1562	2178	991	1785	63.4443	81.9559
16w	+0dLD	0w	1547	2364	1009	1915	65.223	81.0068
21w	+0dLD	0w	1266	1645	907	1304	71.643	79.2705
12w	+5dLD	12w	1514	1124	1220	773	80.5812	68.7722
16w	+5dLD	16w	1717	1083	1420	711	82.7024	65.651
21w	+5dLD	21w	345	206	239	146	69.2754	70.8738

## Sheet: Supplementary Table 2
Supplementary Table 2. Statistical models (ANOVA) describing the significance and interactions in Supplementary Figure 5. Statistical models (ANOVA) describing the relationship between auxin levels during increase in cold exposure duration (0, 4, 8, 12, 16 and 21 weeks).
Analysis of Variance Table
Response: IAA levels
	Df	Sum Sq	Mean Sq	F value	Pr(>F)
Treatment	5	355.76	71.152	1.9215	0.1642
Residuals	12	444.35	37.029
Pairwise comparisons using t tests with pooled SD
Weeks at 4 °C	0w	12w	16w	21w	4w
12w	0.143	-	-	-	-
16w	0.137	0.98	-	-	-
21w	0.56	0.351	0.339	-	-
4w	0.021	0.293	0.304	0.061	-
8w	0.055	0.585	0.602	0.152	0.601
P value adjustment method: none

## Sheet: Supplementary Table 3
Supplementary Table 3. Statistical models (ANOVA) describing the significance and interactions in Figure 7G. Statistical models (ANOVA) describing the relationship between auxin levels during increase in cold (4°C) exposure duration for 12 (12w), 16 (16w) and 21 weeks (21w) at the end of cold treatment (+0dLD) and 5 days (+5dLD) after transfer to LD conditions.
Analysis of Variance Table
Response: IAA levels
	Df	Sum Sq	Mean Sq	F value	Pr(>F)
Treatment	2	345	172.5	6.602	0.00956
Day	1	131.1	131.1	5.018	0.04184
Residuals	14	365.8	26.13
Pairwise Student's t-test
Sample 1		Sample 2			p-value
12w +0dLD		12w +5dLD			0.520788
16w +0dLD		16w +5dLD			0.495526
21w +0dLD		21w +5dLD			0.0845942
